# Supplementary material for: [(1,2,5,6-η)-Cyclo­octa-1,5-diene](1-ethyl-3-isopropyl-1,3-imidazol-2-yl­idene)(tri­phenyl­phosphane)rhodium(I) tetra­fluorido­borate
Source: IUCrdata. 2021 Jun 11;6(Pt 6):x210597. doi: 10.1107/S2414314621005976 (PMC9462349; doi:10.1107/S2414314621005976)
Supplement: Supplementary file 1 [file x-06-x210597-sup1.cif]

##############################################################################
#                                                                            #
# This CIF contains the data for a data article accepted for                 #
# publication in IUCrData. It conforms to the requirements of                #
# Notes for Authors for IUCrData, and has been                               #
# peer reviewed under the auspices of IUCrData.                              #
#                                                                            #
# Full details of the Crystallographic Information File format               #
# are given in the paper "The Crystallographic Information File (CIF):       #
# a New Standard Archive File for Crystallography" by S. R. Hall, F. H.      #
# Allen and I. D. Brown [Acta Cryst. (1991), A47, 655-685].                  #
#                                                                            #
# The current version of the core CIF dictionary is obtainable from          #
# ftp://ftp.iucr.org/pub/cif_core.dic.                                       #
#                                                                            #
# Software is freely available for graphical display of the structure(s)     #
# in this CIF. For information consult the CIF software page                 #
# http://www.iucr.org/resources/cif/software.                                #
#                                                                            #
# This file may be used for bona fide research purposes within the           #
# scientific community so long as proper attribution is given to the data    # 
# article from which it was obtained.                                        #
#                                                                            #
##############################################################################
data_I
_database_code_depnum_ccdc_archive 'CCDC 2088832'
_audit_creation_method
;
Olex2 1.3
(compiled 2020.11.12 svn.r5f609507 for OlexSys, GUI svn.r6272)
;
_journal_date_recd_electronic     2021-05-27
_journal_date_accepted     2021-06-08
_journal_name_full     'IUCrData'
_journal_year     2021
_journal_volume     6
_journal_issue      6
_journal_page_first     0
_journal_page_last     0
_journal_paper_category     HM
_journal_paper_doi     10.1107/S2414314621005976
_journal_coeditor_code     WM4147
_publ_contact_author_name     'Edward Rajaseelan'
_publ_contact_author_address
;
Department of Chemistry, Millersville University, Millersville, PA 17551, .
USA
;
_publ_contact_author_email     'Edward.Rajaseelan@millersville.edu'
_publ_contact_author_fax     ?
_publ_contact_author_phone     ?
_publ_section_title
;\
[(1,2,5,6-\h)-Cycloocta-1,5-diene](1-ethyl-3-isopropyl-1,3-imidazol-2-ylidene)\
(triphenylphosphane)rhodium(I) tetrafluoridoborate
;
loop_
    _publ_author_name
    _publ_author_footnote
    _publ_author_address
    'Rood, Jeffrey A.' .
;
Department of Chemistry and Biochemistry
School of Science
Elizabethtown College
One Alpha Drive
Elizabethtown, PA 17022
USA
;
    'Subedi, Chhatra B.' .
;
Department of Chemistry
Millersville University
Millersville
PA 17551
USA
;
    'Risell, John P.' .
;
Department of Chemistry
Millersville University
Millersville
PA 17551
USA
;
    'Astashkin, Andrei V.' .
;
Department of Chemistry and Biochemistry
The University of Arizona
Tucson
AZ 85716
USA
;
    'Rajaseelan, Edward' .
;
Department of Chemistry
Millersville University
Millersville
PA 17551
USA
;
_publ_section_synopsis
;
The cationic complex of the title compound contains an Rh^I^ atom with a
pseudo-square planar coordination environment. It is ligated by an
<i>N</i>-heterocyclic carbene, a triphenylphosphane, and a bidentate
cylcooctadiene ligand. Charge balance is achieved from an out-sphere
tetrafluoridoborate anion.
;
_chemical_name_systematic
;\
[(1,2,5,6-\h)-Cycloocta-1,5-diene](1-ethyl-3-isopropyl-1,3-imidazol-2-ylidene)\
(triphenylphosphane)rhodium(I) tetrafluoridoborate
;
_chemical_name_common     ?
_chemical_formula_moiety     'C34 H41 N2 P Rh +, B F4 -'
_chemical_formula_sum     'C34 H41 B F4 N2 P Rh'
_chemical_formula_iupac     '[Rh (C8 H14 N2) (C8 H12) (C18 H15P)] B F4'
_chemical_formula_weight     698.38
_chemical_melting_point     ?
_chemical_absolute_configuration     ?
_space_group_crystal_system     monoclinic
_space_group_name_H-M_alt     'C c'
_space_group_name_Hall     'C -2yc'
loop_
    _space_group_symop_operation_xyz
    'x, y, z'
    'x, -y, z+1/2'
    'x+1/2, y+1/2, z'
    'x+1/2, -y+1/2, z+1/2'
_cell_length_a     17.4184(15)
_cell_length_b     10.2177(8)
_cell_length_c     18.5136(16)
_cell_angle_alpha     90
_cell_angle_beta     109.164(3)
_cell_angle_gamma     90
_cell_volume     3112.4(5)
_cell_formula_units_Z     4
_cell_measurement_reflns_used     9851
_cell_measurement_theta_min     2.35
_cell_measurement_theta_max     27.17
_cell_measurement_temperature     100
_exptl_crystal_description     plate
_exptl_crystal_colour     yellow--orange
_exptl_crystal_size_max     0.40
_exptl_crystal_size_mid     0.26
_exptl_crystal_size_min     0.09
_exptl_crystal_density_diffrn     1.490
_exptl_crystal_density_meas     ?
_exptl_crystal_density_method     ?
_exptl_crystal_F_000     1440
_exptl_absorpt_coefficient_mu     0.651
_exptl_absorpt_correction_type     multi-scan
_exptl_absorpt_process_details
; (SADABS; Krause et al., 2015)
;
_exptl_absorpt_correction_T_min     0.6724
_exptl_absorpt_correction_T_max     0.7455
_diffrn_ambient_temperature     100
_diffrn_source     'sealed tube'
_diffrn_source_power     1.5
_diffrn_source_voltage     50.0
_diffrn_source_current     30.0
_diffrn_radiation_type     MoK\a
_diffrn_radiation_wavelength     0.71073
_diffrn_radiation_monochromator     graphite
_diffrn_measurement_device_type     'Bruker APEXII CCD'
_diffrn_measurement_method     '\f and \w scans'
_diffrn_detector_area_resol_mean     8
_diffrn_reflns_number     18836
_diffrn_reflns_av_R_equivalents     0.0144
_diffrn_reflns_av_unetI/netI     0.0216
_diffrn_reflns_theta_min     2.329
_diffrn_reflns_theta_max     27.171
_diffrn_reflns_theta_full     25.242
_diffrn_measured_fraction_theta_max     0.999
_diffrn_measured_fraction_theta_full     1.000
_diffrn_reflns_limit_h_min     -22
_diffrn_reflns_limit_h_max     22
_diffrn_reflns_limit_k_min     -13
_diffrn_reflns_limit_k_max     13
_diffrn_reflns_limit_l_min     -23
_diffrn_reflns_limit_l_max     23
_diffrn_standards_number     0
_refine_special_details     ?
_reflns_number_total     6836
_reflns_number_gt     6747
_reflns_threshold_expression     'I > 2\s(I)'
_refine_ls_structure_factor_coef     Fsqd
_refine_ls_matrix_type     full
_refine_ls_R_factor_all     0.0164
_refine_ls_R_factor_gt     0.0161
_refine_ls_wR_factor_gt     0.0404
_refine_ls_wR_factor_ref     0.0406
_refine_ls_goodness_of_fit_ref     1.045
_refine_ls_restrained_S_all     1.046
_refine_ls_number_reflns     6836
_refine_ls_number_parameters     407
_refine_ls_number_restraints     3
_refine_ls_hydrogen_treatment     mixed
_refine_ls_weighting_scheme     calc
_refine_ls_weighting_details
              'w=1/[\s^2^(Fo^2^)+(0.0222P)^2^+1.0840P] where P=(Fo^2^+2Fc^2^)/3'
_atom_sites_solution_hydrogens     mixed
_atom_sites_solution_primary     dual
_atom_sites_solution_secondary     ?
_refine_ls_shift/su_max     0.001
_refine_ls_shift/su_mean     0.000
_refine_diff_density_max     0.543
_refine_diff_density_min     -0.289
_refine_ls_extinction_method     none
_refine_ls_extinction_coef     .
_refine_ls_abs_structure_details
;
 Flack <i>x</i> determined using 3291 quotients
 [(<i>I</i>^+^)-(<i>I</i>^-^)]/[(<i>I</i>^+^)+(<i>I</i>^-^)]
 (Parsons et al., 2013).
;
_refine_ls_abs_structure_Flack     -0.024(5)
loop_
    _atom_type_symbol
    _atom_type_description
    _atom_type_scat_dispersion_real
    _atom_type_scat_dispersion_imag
    _atom_type_scat_source
    'C' 'C' 0.0033 0.0016
                         'International Tables Vol C Tables 4.2.6.8 and 6.1.1.4'
    'H' 'H' 0.0000 0.0000
                         'International Tables Vol C Tables 4.2.6.8 and 6.1.1.4'
    'B' 'B' 0.0013 0.0007
                         'International Tables Vol C Tables 4.2.6.8 and 6.1.1.4'
    'F' 'F' 0.0171 0.0103
                         'International Tables Vol C Tables 4.2.6.8 and 6.1.1.4'
    'N' 'N' 0.0061 0.0033
                         'International Tables Vol C Tables 4.2.6.8 and 6.1.1.4'
    'P' 'P' 0.1023 0.0942
                         'International Tables Vol C Tables 4.2.6.8 and 6.1.1.4'
    'Rh' 'Rh' -1.1178 0.9187
                         'International Tables Vol C Tables 4.2.6.8 and 6.1.1.4'
_computing_data_collection     'APEX2 (Bruker, 2013)'
_computing_cell_refinement     'SAINT (Bruker, 2013)'
_computing_data_reduction     'SAINT (Bruker, 2013)'
_computing_structure_solution     'SHELXT (Sheldrick, 2015a)'
_computing_structure_refinement     'SHELXL (Sheldrick, 2015b)'
_computing_molecular_graphics     '<i>OLEX2</i> (Dolomanov et al., 2009)'
_computing_publication_material     '<i>OLEX2</i> (Dolomanov et al., 2009)'
loop_
    _atom_site_type_symbol
    _atom_site_label
    _atom_site_fract_x
    _atom_site_fract_y
    _atom_site_fract_z
    _atom_site_U_iso_or_equiv
    _atom_site_adp_type
    _atom_site_calc_flag
    _atom_site_occupancy
    _atom_site_disorder_assembly
    _atom_site_disorder_group
    Rh Rh1 0.42545(2) 0.32086(2) 0.63412(2) 0.01052(5) Uani d 1 . .
    P P1 0.36044(4) 0.27657(7) 0.50515(3) 0.01170(12) Uani d 1 . .
    C C13 0.26691(15) 0.1786(2) 0.47885(13) 0.0134(4) Uani d 1 . .
    C C7 0.42233(14) 0.2032(2) 0.45283(13) 0.0143(4) Uani d 1 . .
    C C1 0.32858(13) 0.4316(2) 0.45497(12) 0.0139(4) Uani d 1 . .
    C C5 0.24118(15) 0.5609(2) 0.35082(14) 0.0201(5) Uani d 1 . .
    H H5 0.1947 0.5676 0.3063 0.024 Uiso calc 1 . .
    C C3 0.35696(16) 0.6616(2) 0.44367(15) 0.0203(5) Uani d 1 . .
    H H3 0.3899 0.7365 0.4621 0.024 Uiso calc 1 . .
    C C2 0.37622(14) 0.5425(2) 0.48234(13) 0.0164(4) Uani d 1 . .
    H H2 0.4220 0.5367 0.5276 0.020 Uiso calc 1 . .
    C C4 0.28943(17) 0.6700(2) 0.37831(15) 0.0216(5) Uani d 1 . .
    H H4 0.2760 0.7511 0.3521 0.026 Uiso calc 1 . .
    C C6 0.26108(14) 0.4415(2) 0.38862(13) 0.0166(4) Uani d 1 . .
    H H6 0.2286 0.3665 0.3692 0.020 Uiso calc 1 . .
    C C12 0.45805(14) 0.0810(2) 0.47564(13) 0.0171(4) Uani d 1 . .
    H H12 0.4470 0.0344 0.5155 0.021 Uiso calc 1 . .
    C C8 0.43965(15) 0.2706(2) 0.39424(13) 0.0177(5) Uani d 1 . .
    H H8 0.4159 0.3540 0.3786 0.021 Uiso calc 1 . .
    C C11 0.50971(15) 0.0276(2) 0.44006(14) 0.0201(5) Uani d 1 . .
    H H11 0.5334 -0.0560 0.4553 0.024 Uiso calc 1 . .
    C C10 0.52700(15) 0.0957(3) 0.38225(14) 0.0226(5) Uani d 1 . .
    H H10 0.5633 0.0597 0.3588 0.027 Uiso calc 1 . .
    C C9 0.49115(15) 0.2166(3) 0.35885(14) 0.0220(5) Uani d 1 . .
    H H9 0.5019 0.2624 0.3185 0.026 Uiso calc 1 . .
    C C16 0.12602(15) 0.0287(2) 0.45403(14) 0.0207(5) Uani d 1 . .
    H H16 0.0784 -0.0224 0.4463 0.025 Uiso calc 1 . .
    C C17 0.12845(15) 0.1572(2) 0.47878(14) 0.0192(5) Uani d 1 . .
    H H17 0.0824 0.1943 0.4877 0.023 Uiso calc 1 . .
    C C14 0.26341(14) 0.0492(2) 0.45292(13) 0.0182(5) Uani d 1 . .
    H H14 0.3092 0.0119 0.4436 0.022 Uiso calc 1 . .
    C C15 0.19314(15) -0.0249(2) 0.44067(14) 0.0219(5) Uani d 1 . .
    H H15 0.1913 -0.1126 0.4231 0.026 Uiso calc 1 . .
    C C18 0.19802(15) 0.2314(2) 0.49049(13) 0.0162(5) Uani d 1 . .
    H H18 0.1988 0.3198 0.5067 0.019 Uiso calc 1 . .
    C C19 0.31402(18) 0.3416(3) 0.64607(16) 0.0123(5) Uani d 1 . .
    N N2 0.26421(12) 0.4462(2) 0.63903(12) 0.0146(4) Uani d 1 . .
    N N1 0.27282(11) 0.24015(19) 0.66333(11) 0.0139(4) Uani d 1 . .
    C C20 0.19801(14) 0.2803(2) 0.66586(13) 0.0174(4) Uani d 1 . .
    H H20 0.1582 0.2270 0.6763 0.021 Uiso calc 1 . .
    C C21 0.19237(13) 0.4093(2) 0.65064(13) 0.0161(4) Uani d 1 . .
    H H21 0.1478 0.4646 0.6483 0.019 Uiso calc 1 . .
    C C31 0.48989(13) 0.4414(2) 0.73577(12) 0.0154(4) Uani d 1 . .
    H H31 0.4558 0.5126 0.7465 0.018 Uiso calc 1 . .
    C C30 0.47546(17) 0.3193(2) 0.76080(15) 0.0142(5) Uani d 1 . .
    H H30 0.4329 0.3191 0.7862 0.017 Uiso calc 1 . .
    C C27 0.54248(14) 0.2242(2) 0.64930(13) 0.0162(4) Uani d 1 . .
    H H27 0.5386 0.1482 0.6143 0.019 Uiso calc 1 . .
    C C34 0.54342(18) 0.3440(3) 0.61543(18) 0.0166(6) Uani d 1 . .
    H H34 0.5402 0.3386 0.5606 0.020 Uiso calc 1 . .
    C C28 0.58720(15) 0.1936(3) 0.73303(14) 0.0196(5) Uani d 1 . .
    C C29 0.53265(16) 0.2061(3) 0.78260(14) 0.0189(5) Uani d 1 . .
    H H29A 0.5008 0.1245 0.7784 0.023 Uiso calc 1 . .
    H H29B 0.5672 0.2160 0.8367 0.023 Uiso calc 1 . .
    C C32 0.57237(15) 0.4875(3) 0.73428(14) 0.0198(5) Uani d 1 . .
    C C33 0.58371(16) 0.4668(3) 0.65570(16) 0.0213(6) Uani d 1 . .
    H H33A 0.5610 0.5432 0.6227 0.026 Uiso calc 1 . .
    H H33B 0.6426 0.4626 0.6630 0.026 Uiso calc 1 . .
    C C22 0.30159(15) 0.1041(2) 0.67200(13) 0.0169(5) Uani d 1 . .
    H H22A 0.3530 0.0991 0.6603 0.020 Uiso calc 1 . .
    H H22B 0.2610 0.0487 0.6345 0.020 Uiso calc 1 . .
    C C24 0.28426(14) 0.5819(2) 0.62459(13) 0.0156(4) Uani d 1 . .
    H H24 0.3375 0.5809 0.6150 0.019 Uiso calc 1 . .
    C C23 0.31568(15) 0.0504(2) 0.75187(14) 0.0207(5) Uani d 1 . .
    H H23A 0.3354 -0.0399 0.7547 0.031 Uiso calc 1 . .
    H H23B 0.2645 0.0522 0.7632 0.031 Uiso calc 1 . .
    H H23C 0.3562 0.1043 0.7893 0.031 Uiso calc 1 . .
    C C26 0.22038(16) 0.6381(3) 0.55409(15) 0.0232(5) Uani d 1 . .
    H H26A 0.2152 0.5815 0.5100 0.035 Uiso calc 1 . .
    H H26B 0.2368 0.7260 0.5439 0.035 Uiso calc 1 . .
    H H26C 0.1680 0.6429 0.5630 0.035 Uiso calc 1 . .
    C C25 0.29387(17) 0.6662(2) 0.69523(16) 0.0241(5) Uani d 1 . .
    H H25A 0.2414 0.6733 0.7038 0.036 Uiso calc 1 . .
    H H25B 0.3127 0.7537 0.6873 0.036 Uiso calc 1 . .
    H H25C 0.3337 0.6258 0.7399 0.036 Uiso calc 1 . .
    B B1 0.47942(19) 0.8319(3) 0.63945(18) 0.0216(6) Uani d 1 . .
    F F1 0.50775(10) 0.81699(16) 0.57787(10) 0.0298(4) Uani d 1 . .
    F F2 0.45538(12) 0.71358(17) 0.65886(12) 0.0393(4) Uani d 1 . .
    F F3 0.41466(19) 0.9168(2) 0.61969(17) 0.0748(10) Uani d 1 . .
    F F4 0.54203(14) 0.8787(3) 0.70204(13) 0.0667(8) Uani d 1 . .
    H H28A 0.6405(16) 0.253(3) 0.7537(14) 0.004(6) Uiso d 1 . .
    H H32A 0.618(2) 0.446(3) 0.7789(19) 0.027(8) Uiso d 1 . .
    H H32B 0.5747(19) 0.577(3) 0.7442(17) 0.024(8) Uiso d 1 . .
    H H28B 0.605(2) 0.102(4) 0.736(2) 0.039(10) Uiso d 1 . .
loop_
    _atom_site_aniso_label
    _atom_site_aniso_U_11
    _atom_site_aniso_U_22
    _atom_site_aniso_U_33
    _atom_site_aniso_U_12
    _atom_site_aniso_U_13
    _atom_site_aniso_U_23
    Rh1 0.00993(7) 0.01155(8) 0.00951(7) -0.00034(8) 0.00241(5) -0.00038(7)
    P1 0.0128(3) 0.0112(3) 0.0105(3) 0.0005(2) 0.0031(2) -0.0004(2)
    C13 0.0128(11) 0.0147(11) 0.0111(10) -0.0018(8) 0.0017(8) 0.0006(8)
    C7 0.0111(10) 0.0183(11) 0.0129(10) -0.0018(8) 0.0030(8) -0.0042(8)
    C1 0.0148(10) 0.0152(11) 0.0119(10) 0.0024(8) 0.0044(8) 0.0019(8)
    C5 0.0215(12) 0.0231(12) 0.0136(10) 0.0027(10) 0.0031(9) 0.0035(9)
    C3 0.0227(12) 0.0174(12) 0.0216(12) -0.0043(9) 0.0082(10) 0.0001(9)
    C2 0.0174(11) 0.0170(11) 0.0143(10) -0.0005(9) 0.0044(8) -0.0008(9)
    C4 0.0279(13) 0.0174(12) 0.0209(12) 0.0036(9) 0.0099(11) 0.0062(9)
    C6 0.0175(11) 0.0175(11) 0.0134(10) -0.0010(9) 0.0033(9) -0.0007(8)
    C12 0.0179(11) 0.0172(11) 0.0149(10) -0.0002(9) 0.0035(9) -0.0030(8)
    C8 0.0193(11) 0.0177(12) 0.0147(11) -0.0021(9) 0.0037(9) -0.0013(9)
    C11 0.0179(11) 0.0196(12) 0.0214(11) 0.0015(9) 0.0046(9) -0.0051(9)
    C10 0.0200(12) 0.0263(13) 0.0233(12) -0.0025(10) 0.0097(10) -0.0106(10)
    C9 0.0240(13) 0.0255(13) 0.0189(12) -0.0060(10) 0.0104(10) -0.0033(10)
    C16 0.0186(11) 0.0222(12) 0.0190(11) -0.0084(10) 0.0029(9) 0.0015(9)
    C17 0.0156(11) 0.0249(12) 0.0161(11) -0.0014(9) 0.0038(9) 0.0009(9)
    C14 0.0199(11) 0.0154(11) 0.0189(11) -0.0006(9) 0.0058(9) -0.0019(9)
    C15 0.0246(12) 0.0162(12) 0.0221(12) -0.0045(10) 0.0039(10) -0.0024(9)
    C18 0.0189(12) 0.0158(11) 0.0125(11) -0.0011(9) 0.0033(9) -0.0021(9)
    C19 0.0122(12) 0.0131(12) 0.0095(11) -0.0012(10) 0.0008(10) -0.0020(9)
    N2 0.0127(9) 0.0148(10) 0.0159(10) -0.0011(7) 0.0041(8) -0.0029(8)
    N1 0.0137(9) 0.0123(9) 0.0163(9) -0.0011(7) 0.0060(7) -0.0017(7)
    C20 0.0143(11) 0.0218(12) 0.0179(11) -0.0030(9) 0.0078(9) -0.0033(9)
    C21 0.0115(10) 0.0205(11) 0.0171(11) -0.0011(8) 0.0056(8) -0.0045(9)
    C31 0.0146(10) 0.0175(11) 0.0117(10) -0.0016(8) 0.0014(8) -0.0035(8)
    C30 0.0154(12) 0.0203(14) 0.0058(10) -0.0019(8) 0.0019(9) -0.0013(8)
    C27 0.0120(10) 0.0198(12) 0.0163(11) 0.0038(9) 0.0040(9) -0.0026(9)
    C34 0.0097(13) 0.0261(14) 0.0147(13) -0.0019(11) 0.0051(10) -0.0033(11)
    C28 0.0155(12) 0.0234(13) 0.0167(12) 0.0063(9) 0.0011(9) 0.0004(9)
    C29 0.0196(12) 0.0213(12) 0.0122(10) 0.0036(9) 0.0003(9) 0.0039(9)
    C32 0.0173(11) 0.0218(13) 0.0184(11) -0.0061(9) 0.0034(9) -0.0034(9)
    C33 0.0145(11) 0.0256(14) 0.0228(13) -0.0082(10) 0.0048(10) -0.0012(10)
    C22 0.0228(12) 0.0100(10) 0.0205(11) -0.0001(9) 0.0107(9) -0.0006(8)
    C24 0.0166(11) 0.0126(10) 0.0176(11) 0.0005(8) 0.0057(9) -0.0005(8)
    C23 0.0237(12) 0.0165(11) 0.0219(12) -0.0013(9) 0.0076(10) 0.0004(9)
    C26 0.0229(12) 0.0224(12) 0.0240(12) 0.0059(10) 0.0071(10) 0.0052(10)
    C25 0.0265(13) 0.0206(13) 0.0271(13) -0.0041(10) 0.0114(11) -0.0088(10)
    B1 0.0235(14) 0.0155(13) 0.0303(15) -0.0024(10) 0.0149(12) 0.0009(10)
    F1 0.0230(8) 0.0435(10) 0.0252(8) 0.0038(6) 0.0111(7) 0.0005(6)
    F2 0.0433(10) 0.0233(8) 0.0547(12) -0.0095(7) 0.0207(9) 0.0074(8)
    F3 0.0900(19) 0.0630(13) 0.102(2) 0.0594(15) 0.0729(19) 0.0508(15)
    F4 0.0626(14) 0.1002(19) 0.0541(13) -0.0596(14) 0.0418(12) -0.0510(13)
_geom_special_details
;
 All esds (except the esd in the dihedral angle between two l.s. planes)
 are estimated using the full covariance matrix.  The cell esds are taken
 into account individually in the estimation of esds in distances, angles
 and torsion angles; correlations between esds in cell parameters are only
 used when they are defined by crystal symmetry.  An approximate (isotropic)
 treatment of cell esds is used for estimating esds involving l.s. planes.
;
loop_
    _geom_bond_atom_site_label_1
    _geom_bond_atom_site_label_2
    _geom_bond_site_symmetry_2
    _geom_bond_distance
    _geom_bond_publ_flag
    Rh1 P1 . 2.3265(6) ?
    Rh1 C19 . 2.035(3) ?
    Rh1 C31 . 2.221(2) ?
    Rh1 C30 . 2.218(3) ?
    Rh1 C27 . 2.198(2) ?
    Rh1 C34 . 2.206(3) ?
    P1 C13 . 1.837(3) ?
    P1 C7 . 1.830(2) ?
    P1 C1 . 1.828(2) ?
    C13 C14 . 1.401(3) ?
    C13 C18 . 1.396(3) ?
    C7 C12 . 1.398(3) ?
    C7 C8 . 1.398(3) ?
    C1 C2 . 1.397(3) ?
    C1 C6 . 1.398(3) ?
    C5 H5 . 0.9500 ?
    C5 C4 . 1.389(4) ?
    C5 C6 . 1.392(3) ?
    C3 H3 . 0.9500 ?
    C3 C2 . 1.396(3) ?
    C3 C4 . 1.386(4) ?
    C2 H2 . 0.9500 ?
    C4 H4 . 0.9500 ?
    C6 H6 . 0.9500 ?
    C12 H12 . 0.9500 ?
    C12 C11 . 1.390(3) ?
    C8 H8 . 0.9500 ?
    C8 C9 . 1.387(3) ?
    C11 H11 . 0.9500 ?
    C11 C10 . 1.390(4) ?
    C10 H10 . 0.9500 ?
    C10 C9 . 1.388(4) ?
    C9 H9 . 0.9500 ?
    C16 H16 . 0.9500 ?
    C16 C17 . 1.386(4) ?
    C16 C15 . 1.385(4) ?
    C17 H17 . 0.9500 ?
    C17 C18 . 1.385(3) ?
    C14 H14 . 0.9500 ?
    C14 C15 . 1.394(3) ?
    C15 H15 . 0.9500 ?
    C18 H18 . 0.9500 ?
    C19 N2 . 1.355(4) ?
    C19 N1 . 1.357(3) ?
    N2 C21 . 1.389(3) ?
    N2 C24 . 1.476(3) ?
    N1 C20 . 1.382(3) ?
    N1 C22 . 1.468(3) ?
    C20 H20 . 0.9500 ?
    C20 C21 . 1.345(4) ?
    C21 H21 . 0.9500 ?
    C31 H31 . 1.0000 ?
    C31 C30 . 1.383(3) ?
    C31 C32 . 1.521(3) ?
    C30 H30 . 1.0000 ?
    C30 C29 . 1.493(3) ?
    C27 H27 . 1.0000 ?
    C27 C34 . 1.377(4) ?
    C27 C28 . 1.521(3) ?
    C34 H34 . 1.0000 ?
    C34 C33 . 1.510(4) ?
    C28 C29 . 1.528(3) ?
    C28 H28A . 1.07(3) ?
    C28 H28B . 0.98(4) ?
    C29 H29A . 0.9900 ?
    C29 H29B . 0.9900 ?
    C32 C33 . 1.546(4) ?
    C32 H32A . 1.03(3) ?
    C32 H32B . 0.93(3) ?
    C33 H33A . 0.9900 ?
    C33 H33B . 0.9900 ?
    C22 H22A . 0.9900 ?
    C22 H22B . 0.9900 ?
    C22 C23 . 1.520(3) ?
    C24 H24 . 1.0000 ?
    C24 C26 . 1.522(3) ?
    C24 C25 . 1.528(3) ?
    C23 H23A . 0.9800 ?
    C23 H23B . 0.9800 ?
    C23 H23C . 0.9800 ?
    C26 H26A . 0.9800 ?
    C26 H26B . 0.9800 ?
    C26 H26C . 0.9800 ?
    C25 H25A . 0.9800 ?
    C25 H25B . 0.9800 ?
    C25 H25C . 0.9800 ?
    B1 F1 . 1.391(3) ?
    B1 F2 . 1.365(3) ?
    B1 F3 . 1.374(4) ?
    B1 F4 . 1.390(4) ?
loop_
    _geom_angle_atom_site_label_1
    _geom_angle_atom_site_label_2
    _geom_angle_atom_site_label_3
    _geom_angle_site_symmetry_1
    _geom_angle_site_symmetry_3
    _geom_angle
    _geom_angle_publ_flag
    C19 Rh1 P1 . . 88.37(8) ?
    C19 Rh1 C31 . . 94.87(10) ?
    C19 Rh1 C30 . . 86.75(11) ?
    C19 Rh1 C27 . . 155.53(10) ?
    C19 Rh1 C34 . . 167.59(8) ?
    C31 Rh1 P1 . . 156.62(6) ?
    C30 Rh1 P1 . . 166.84(6) ?
    C30 Rh1 C31 . . 36.30(9) ?
    C27 Rh1 P1 . . 99.34(6) ?
    C27 Rh1 C31 . . 87.21(9) ?
    C27 Rh1 C30 . . 80.55(9) ?
    C27 Rh1 C34 . . 36.45(10) ?
    C34 Rh1 P1 . . 91.40(8) ?
    C34 Rh1 C31 . . 80.55(10) ?
    C34 Rh1 C30 . . 95.97(11) ?
    C13 P1 Rh1 . . 117.95(8) ?
    C7 P1 Rh1 . . 116.76(8) ?
    C7 P1 C13 . . 105.19(11) ?
    C1 P1 Rh1 . . 108.50(8) ?
    C1 P1 C13 . . 104.04(11) ?
    C1 P1 C7 . . 102.66(11) ?
    C14 C13 P1 . . 122.70(19) ?
    C18 C13 P1 . . 118.76(17) ?
    C18 C13 C14 . . 118.4(2) ?
    C12 C7 P1 . . 119.16(17) ?
    C12 C7 C8 . . 119.1(2) ?
    C8 C7 P1 . . 121.59(18) ?
    C2 C1 P1 . . 118.23(17) ?
    C2 C1 C6 . . 119.2(2) ?
    C6 C1 P1 . . 122.49(18) ?
    C4 C5 H5 . . 120.1 ?
    C4 C5 C6 . . 119.9(2) ?
    C6 C5 H5 . . 120.1 ?
    C2 C3 H3 . . 120.2 ?
    C4 C3 H3 . . 120.2 ?
    C4 C3 C2 . . 119.6(2) ?
    C1 C2 H2 . . 119.8 ?
    C3 C2 C1 . . 120.4(2) ?
    C3 C2 H2 . . 119.8 ?
    C5 C4 H4 . . 119.7 ?
    C3 C4 C5 . . 120.6(2) ?
    C3 C4 H4 . . 119.7 ?
    C1 C6 H6 . . 119.9 ?
    C5 C6 C1 . . 120.3(2) ?
    C5 C6 H6 . . 119.9 ?
    C7 C12 H12 . . 120.0 ?
    C11 C12 C7 . . 120.1(2) ?
    C11 C12 H12 . . 120.0 ?
    C7 C8 H8 . . 119.7 ?
    C9 C8 C7 . . 120.6(2) ?
    C9 C8 H8 . . 119.7 ?
    C12 C11 H11 . . 119.8 ?
    C12 C11 C10 . . 120.4(2) ?
    C10 C11 H11 . . 119.8 ?
    C11 C10 H10 . . 120.1 ?
    C9 C10 C11 . . 119.8(2) ?
    C9 C10 H10 . . 120.1 ?
    C8 C9 C10 . . 120.1(2) ?
    C8 C9 H9 . . 120.0 ?
    C10 C9 H9 . . 120.0 ?
    C17 C16 H16 . . 120.1 ?
    C15 C16 H16 . . 120.1 ?
    C15 C16 C17 . . 119.9(2) ?
    C16 C17 H17 . . 120.0 ?
    C18 C17 C16 . . 120.0(2) ?
    C18 C17 H17 . . 120.0 ?
    C13 C14 H14 . . 119.8 ?
    C15 C14 C13 . . 120.4(2) ?
    C15 C14 H14 . . 119.8 ?
    C16 C15 C14 . . 120.2(2) ?
    C16 C15 H15 . . 119.9 ?
    C14 C15 H15 . . 119.9 ?
    C13 C18 H18 . . 119.5 ?
    C17 C18 C13 . . 121.1(2) ?
    C17 C18 H18 . . 119.5 ?
    N2 C19 Rh1 . . 132.4(2) ?
    N2 C19 N1 . . 104.7(2) ?
    N1 C19 Rh1 . . 122.86(19) ?
    C19 N2 C21 . . 110.6(2) ?
    C19 N2 C24 . . 125.2(2) ?
    C21 N2 C24 . . 124.2(2) ?
    C19 N1 C20 . . 111.0(2) ?
    C19 N1 C22 . . 124.1(2) ?
    C20 N1 C22 . . 124.7(2) ?
    N1 C20 H20 . . 126.6 ?
    C21 C20 N1 . . 106.8(2) ?
    C21 C20 H20 . . 126.6 ?
    N2 C21 H21 . . 126.5 ?
    C20 C21 N2 . . 106.9(2) ?
    C20 C21 H21 . . 126.5 ?
    Rh1 C31 H31 . . 113.9 ?
    C30 C31 Rh1 . . 71.74(14) ?
    C30 C31 H31 . . 113.9 ?
    C30 C31 C32 . . 124.2(2) ?
    C32 C31 Rh1 . . 111.97(15) ?
    C32 C31 H31 . . 113.9 ?
    Rh1 C30 H30 . . 113.8 ?
    C31 C30 Rh1 . . 71.96(14) ?
    C31 C30 H30 . . 113.8 ?
    C31 C30 C29 . . 127.7(2) ?
    C29 C30 Rh1 . . 106.70(16) ?
    C29 C30 H30 . . 113.8 ?
    Rh1 C27 H27 . . 113.8 ?
    C34 C27 Rh1 . . 72.06(16) ?
    C34 C27 H27 . . 113.8 ?
    C34 C27 C28 . . 124.6(2) ?
    C28 C27 Rh1 . . 111.44(15) ?
    C28 C27 H27 . . 113.8 ?
    Rh1 C34 H34 . . 114.1 ?
    C27 C34 Rh1 . . 71.49(15) ?
    C27 C34 H34 . . 114.1 ?
    C27 C34 C33 . . 125.9(3) ?
    C33 C34 Rh1 . . 108.50(19) ?
    C33 C34 H34 . . 114.1 ?
    C27 C28 C29 . . 112.6(2) ?
    C27 C28 H28A . . 110.0(14) ?
    C27 C28 H28B . . 108(2) ?
    C29 C28 H28A . . 112.1(14) ?
    C29 C28 H28B . . 107(2) ?
    H28A C28 H28B . . 107(3) ?
    C30 C29 C28 . . 113.2(2) ?
    C30 C29 H29A . . 108.9 ?
    C30 C29 H29B . . 108.9 ?
    C28 C29 H29A . . 108.9 ?
    C28 C29 H29B . . 108.9 ?
    H29A C29 H29B . . 107.8 ?
    C31 C32 C33 . . 112.8(2) ?
    C31 C32 H32A . . 109.8(17) ?
    C31 C32 H32B . . 106.3(19) ?
    C33 C32 H32A . . 113.6(17) ?
    C33 C32 H32B . . 108.0(19) ?
    H32A C32 H32B . . 106(3) ?
    C34 C33 C32 . . 113.4(2) ?
    C34 C33 H33A . . 108.9 ?
    C34 C33 H33B . . 108.9 ?
    C32 C33 H33A . . 108.9 ?
    C32 C33 H33B . . 108.9 ?
    H33A C33 H33B . . 107.7 ?
    N1 C22 H22A . . 109.0 ?
    N1 C22 H22B . . 109.0 ?
    N1 C22 C23 . . 112.86(19) ?
    H22A C22 H22B . . 107.8 ?
    C23 C22 H22A . . 109.0 ?
    C23 C22 H22B . . 109.0 ?
    N2 C24 H24 . . 108.1 ?
    N2 C24 C26 . . 111.1(2) ?
    N2 C24 C25 . . 109.91(19) ?
    C26 C24 H24 . . 108.1 ?
    C26 C24 C25 . . 111.4(2) ?
    C25 C24 H24 . . 108.1 ?
    C22 C23 H23A . . 109.5 ?
    C22 C23 H23B . . 109.5 ?
    C22 C23 H23C . . 109.5 ?
    H23A C23 H23B . . 109.5 ?
    H23A C23 H23C . . 109.5 ?
    H23B C23 H23C . . 109.5 ?
    C24 C26 H26A . . 109.5 ?
    C24 C26 H26B . . 109.5 ?
    C24 C26 H26C . . 109.5 ?
    H26A C26 H26B . . 109.5 ?
    H26A C26 H26C . . 109.5 ?
    H26B C26 H26C . . 109.5 ?
    C24 C25 H25A . . 109.5 ?
    C24 C25 H25B . . 109.5 ?
    C24 C25 H25C . . 109.5 ?
    H25A C25 H25B . . 109.5 ?
    H25A C25 H25C . . 109.5 ?
    H25B C25 H25C . . 109.5 ?
    F2 B1 F1 . . 109.9(2) ?
    F2 B1 F3 . . 109.5(2) ?
    F2 B1 F4 . . 108.1(3) ?
    F3 B1 F1 . . 109.4(2) ?
    F3 B1 F4 . . 110.8(3) ?
    F4 B1 F1 . . 109.2(2) ?
loop_
    _geom_torsion_atom_site_label_1
    _geom_torsion_atom_site_label_2
    _geom_torsion_atom_site_label_3
    _geom_torsion_atom_site_label_4
    _geom_torsion_site_symmetry_1
    _geom_torsion_site_symmetry_2
    _geom_torsion_site_symmetry_3
    _geom_torsion_site_symmetry_4
    _geom_torsion
    _geom_torsion_publ_flag
    Rh1 P1 C13 C14 . . . . -108.34(19) ?
    Rh1 P1 C13 C18 . . . . 66.7(2) ?
    Rh1 P1 C7 C12 . . . . 61.3(2) ?
    Rh1 P1 C7 C8 . . . . -113.91(18) ?
    Rh1 P1 C1 C2 . . . . 31.68(19) ?
    Rh1 P1 C1 C6 . . . . -151.50(17) ?
    Rh1 C19 N2 C21 . . . . 178.1(2) ?
    Rh1 C19 N2 C24 . . . . -4.5(4) ?
    Rh1 C19 N1 C20 . . . . -178.26(17) ?
    Rh1 C19 N1 C22 . . . . -2.8(3) ?
    Rh1 C31 C30 C29 . . . . 97.5(3) ?
    Rh1 C31 C32 C33 . . . . 12.8(3) ?
    Rh1 C30 C29 C28 . . . . 43.2(2) ?
    Rh1 C27 C34 C33 . . . . 99.8(3) ?
    Rh1 C27 C28 C29 . . . . 13.9(3) ?
    Rh1 C34 C33 C32 . . . . 39.5(3) ?
    P1 C13 C14 C15 . . . . 173.84(18) ?
    P1 C13 C18 C17 . . . . -173.57(18) ?
    P1 C7 C12 C11 . . . . -175.64(18) ?
    P1 C7 C8 C9 . . . . 175.65(19) ?
    P1 C1 C2 C3 . . . . 176.55(18) ?
    P1 C1 C6 C5 . . . . -177.46(18) ?
    C13 P1 C7 C12 . . . . -71.6(2) ?
    C13 P1 C7 C8 . . . . 113.2(2) ?
    C13 P1 C1 C2 . . . . 158.06(18) ?
    C13 P1 C1 C6 . . . . -25.1(2) ?
    C13 C14 C15 C16 . . . . 0.0(4) ?
    C7 P1 C13 C14 . . . . 23.9(2) ?
    C7 P1 C13 C18 . . . . -161.03(19) ?
    C7 P1 C1 C2 . . . . -92.49(19) ?
    C7 P1 C1 C6 . . . . 84.3(2) ?
    C7 C12 C11 C10 . . . . 0.7(4) ?
    C7 C8 C9 C10 . . . . -1.0(4) ?
    C1 P1 C13 C14 . . . . 131.5(2) ?
    C1 P1 C13 C18 . . . . -53.5(2) ?
    C1 P1 C7 C12 . . . . 179.85(18) ?
    C1 P1 C7 C8 . . . . 4.6(2) ?
    C2 C1 C6 C5 . . . . -0.7(3) ?
    C2 C3 C4 C5 . . . . -0.4(4) ?
    C4 C5 C6 C1 . . . . 1.2(4) ?
    C4 C3 C2 C1 . . . . 0.9(4) ?
    C6 C1 C2 C3 . . . . -0.4(3) ?
    C6 C5 C4 C3 . . . . -0.7(4) ?
    C12 C7 C8 C9 . . . . 0.4(3) ?
    C12 C11 C10 C9 . . . . -1.3(4) ?
    C8 C7 C12 C11 . . . . -0.3(3) ?
    C11 C10 C9 C8 . . . . 1.5(4) ?
    C16 C17 C18 C13 . . . . -0.9(4) ?
    C17 C16 C15 C14 . . . . 0.8(4) ?
    C14 C13 C18 C17 . . . . 1.7(3) ?
    C15 C16 C17 C18 . . . . -0.3(4) ?
    C18 C13 C14 C15 . . . . -1.3(3) ?
    C19 N2 C21 C20 . . . . 0.6(3) ?
    C19 N2 C24 C26 . . . . 124.9(2) ?
    C19 N2 C24 C25 . . . . -111.3(3) ?
    C19 N1 C20 C21 . . . . -0.6(3) ?
    C19 N1 C22 C23 . . . . 118.0(3) ?
    N2 C19 N1 C20 . . . . 0.9(3) ?
    N2 C19 N1 C22 . . . . 176.4(2) ?
    N1 C19 N2 C21 . . . . -0.9(3) ?
    N1 C19 N2 C24 . . . . 176.4(2) ?
    N1 C20 C21 N2 . . . . 0.0(3) ?
    C20 N1 C22 C23 . . . . -67.2(3) ?
    C21 N2 C24 C26 . . . . -58.0(3) ?
    C21 N2 C24 C25 . . . . 65.8(3) ?
    C31 C30 C29 C28 . . . . -36.6(4) ?
    C31 C32 C33 C34 . . . . -35.3(3) ?
    C30 C31 C32 C33 . . . . 95.1(3) ?
    C27 C34 C33 C32 . . . . -40.7(4) ?
    C27 C28 C29 C30 . . . . -39.1(3) ?
    C34 C27 C28 C29 . . . . 96.4(3) ?
    C28 C27 C34 Rh1 . . . . -104.1(2) ?
    C28 C27 C34 C33 . . . . -4.3(4) ?
    C32 C31 C30 Rh1 . . . . -104.6(2) ?
    C32 C31 C30 C29 . . . . -7.1(4) ?
    C22 N1 C20 C21 . . . . -176.0(2) ?
    C24 N2 C21 C20 . . . . -176.8(2) ?
loop_
    _geom_hbond_atom_site_label_D
    _geom_hbond_atom_site_label_H
    _geom_hbond_atom_site_label_A
    _geom_hbond_site_symmetry_A
    _geom_hbond_distance_DH
    _geom_hbond_distance_HA
    _geom_hbond_distance_DA
    _geom_hbond_angle_DHA
    C12 H12 F1 1_545 0.95 2.57 3.245(3) 128.7
    C21 H21 F4 3_445 0.95 2.52 3.082(3) 117.8
    C22 H22A F3 1_545 0.99 2.39 3.120(3) 129.9
    C24 H24 F2 . 1.00 2.37 3.139(3) 133.0
    C32 H32B F2 . 0.93(3) 2.57(3) 3.094(3) 116(2)
    C28 H28B F4 1_545 0.98(4) 2.53(4) 3.318(4) 138(3)
_shelx_space_group_comment
;
The symmetry employed for this shelxl refinement is uniquely defined
by the following loop, which should always be used as a source of
symmetry information in preference to the above space-group names.
They are only intended as comments.
;
_shelx_estimated_absorpt_T_min     ?
_shelx_estimated_absorpt_T_max     ?
_shelx_hkl_file
;
  -2   0   0 4259.20   85.41
  -2   0   0 4378.66   79.95
   2   0   0 4234.09  108.23
   2   0   0 4254.24   98.93
   4   0   0 1750.42   42.15
   4   0   0 1727.74   38.53
  -4   0   0 1609.05   31.11
  -4   0   0 1588.17   33.17
   6   0   0 1182.58   27.74
  -6   0   0 1140.05   23.79
  -6   0   0 1178.39   22.47
   6   0   0 1169.72   30.11
  -8   0   0 1329.88   27.51
  -8   0   0 1359.52   26.04
   8   0   0 1330.54   34.75
  10   0   0  413.14   12.03
 -10   0   0  402.72    9.38
 -10   0   0  404.89    9.67
 -12   0   0 1149.44   24.01
 -12   0   0 1161.47   25.20
  12   0   0 1234.08   31.79
 -14   0   0  992.79   21.73
  14   0   0  985.38   27.13
 -14   0   0  955.80   20.76
  16   0   0  421.14   13.44
 -16   0   0  416.04   11.01
 -16   0   0  403.78   10.83
  18   0   0  894.17   26.08
 -18   0   0  918.69   21.18
 -18   0   0  886.46   20.45
 -20   0   0  273.66    9.13
   1  -1   0  872.26   15.91
  -1  -1   0  848.45   20.07
   1  -1   0  835.12   22.06
  -1  -1   0  880.60   16.02
   1   1   0  838.76   19.83
   1   1   0  866.71   21.95
  -1   1   0  867.98   17.20
  -1   1   0  847.76   22.33
  -1   1   0  877.83   15.90
   1   1   0  866.93   15.88
  -3  -1   0  791.97   14.44
  -3   1   0  764.06   14.43
   3   1   0  726.50   19.71
  -5  -1   0 1423.66   26.26
   5  -1   0 1380.01   35.14
   5  -1   0 1373.77   32.22
  -5  -1   0 1385.20   27.75
   5   1   0 1386.49   35.69
  -5   1   0 1382.95   26.24
  -5   1   0 1391.90   28.11
  -7  -1   0  161.00    4.32
   7  -1   0  183.16    5.38
  -7  -1   0  169.10    4.44
   7  -1   0  176.76    5.29
  -7   1   0  160.52    4.60
   7   1   0  180.64    5.89
  -7   1   0  160.27    4.39
  -9  -1   0   78.67    2.82
  -9  -1   0   80.43    3.01
   9  -1   0   89.75    3.46
  -9   1   0   77.47    2.99
  -9   1   0   79.45    3.10
   9   1   0   90.99    3.91
  11  -1   0   15.10    1.67
 -11  -1   0   12.27    1.50
 -11  -1   0   10.13    1.31
 -11   1   0    9.22    1.34
  11   1   0   10.95    1.71
 -11   1   0   10.63    1.43
  13  -1   0  142.44    5.59
 -13  -1   0  144.39    4.71
 -13  -1   0  141.51    4.90
  13   1   0  135.14    5.97
 -13   1   0  142.18    5.00
 -13   1   0  142.06    4.93
  15  -1   0  244.47    8.48
 -15  -1   0  237.05    7.22
 -15   1   0  233.84    7.18
  15   1   0  235.55    8.90
 -15   1   0  229.20    7.30
  17  -1   0   47.99    3.61
 -17  -1   0   48.57    3.54
 -17   1   0   42.65    3.42
  17   1   0   50.69    4.09
 -17   1   0   46.35    3.47
 -17   1   0   48.63    4.09
 -19  -1   0   93.88    4.99
 -19   1   0   89.59    4.95
  19   1   0   96.88    5.83
 -19   1   0   88.95    4.87
 -19   1   0   99.18    5.98
 -21  -1   0   66.23    4.67
 -21   1   0   71.68    4.83
 -21   1   0   75.03    5.70
   0  -2   0 2002.74   45.59
   0  -2   0 1969.94   46.04
   0   2   0 1988.77   39.35
   0   2   0 1967.49   50.65
   0   2   0 1977.54   45.44
   0   2   0 1997.62   45.26
  -2  -2   0 2617.83   63.97
  -2  -2   0 2696.46   50.25
  -2   2   0 2686.97   54.50
   2   2   0 2711.75   71.27
   2   2   0 2788.37   53.85
  -2   2   0 2729.60   50.28
  -2   2   0 2672.99   69.64
   2   2   0 2699.52   62.05
  -4  -2   0 1140.70   21.40
   4   2   0 1141.90   26.80
  -4   2   0 1109.21   23.16
   4   2   0 1160.62   29.58
  -4   2   0 1119.09   21.41
  -6  -2   0   72.44    2.38
   6  -2   0   71.87    2.60
   6   2   0   71.06    3.08
  -6   2   0   75.53    2.69
   6   2   0   71.95    3.35
  -6   2   0   75.91    2.43
  -8  -2   0  372.43    8.43
   8  -2   0  378.16   10.47
   8  -2   0  376.02   10.03
   8   2   0  386.16   11.56
  -8   2   0  374.11    9.11
  -8   2   0  384.42   10.00
  -8   2   0  371.50    8.46
 -10  -2   0  221.06    5.92
  10  -2   0  226.22    6.96
  10   2   0  225.72    7.96
 -10   2   0  218.81    6.33
 -10   2   0  225.00    7.09
 -10   2   0  223.12    6.00
  12  -2   0  360.89   10.12
 -12  -2   0  318.77    8.33
 -12   2   0  327.19    8.41
 -12   2   0  321.89    9.88
 -12   2   0  310.35    8.78
  12   2   0  342.68   11.17
 -14  -2   0  469.92   11.55
  14  -2   0  490.92   14.05
 -14   2   0  474.58   12.23
 -14   2   0  466.85   11.56
  14   2   0  472.32   15.22
 -14   2   0  484.43   13.76
  16  -2   0  520.28   15.50
 -16  -2   0  522.23   12.94
 -16   2   0  518.78   15.18
 -16   2   0  522.51   12.95
 -16   2   0  520.39   13.52
  16   2   0  519.57   16.85
 -18  -2   0  252.19    8.16
 -18   2   0  249.72    8.17
  18   2   0  252.82   10.29
 -18   2   0  246.71    8.41
 -18   2   0  236.00    9.36
 -20  -2   0   16.70    2.70
 -20   2   0   25.77    3.79
 -20   2   0   26.71    3.33
 -20   2   0   19.60    2.95
  20   2   0   24.03    3.63
  -1  -3   0 2566.84   58.38
   1   3   0 2485.15   66.69
  -1   3   0 2649.23   46.76
   1   3   0 2436.60   58.33
  -1   3   0 2639.43   50.42
   1   3   0 2505.87   50.30
  -1   3   0 2663.38   65.33
   1   3   0 2419.99   59.62
  -3  -3   0 2627.89   48.01
   3   3   0 2547.42   51.15
  -3   3   0 2640.28   47.45
   3   3   0 2537.83   59.11
  -3   3   0 2585.94   51.33
  -3   3   0 2550.91   67.05
   3   3   0 2556.66   65.52
  -5  -3   0 1249.53   23.66
   5  -3   0 1244.58   28.69
  -5   3   0 1215.63   25.76
   5   3   0 1289.86   33.05
  -5   3   0 1236.56   23.69
   7  -3   0  639.94   14.91
  -7  -3   0  591.02   12.43
  -7   3   0  566.36   12.43
   7   3   0  661.19   17.68
  -7   3   0  582.83   14.82
  -9  -3   0 1516.44   29.51
  -9   3   0 1526.33   29.58
  -9   3   0 1516.83   34.81
  -9   3   0 1511.04   31.89
   9   3   0 1537.33   40.60
  11  -3   0  376.67   10.34
 -11  -3   0  346.16    8.60
  11   3   0  356.08   11.91
 -11   3   0  357.74   10.31
 -11   3   0  348.53    9.37
 -11   3   0  345.24    8.63
 -13  -3   0  302.55    8.23
  13  -3   0  336.26    9.66
  13   3   0  339.96   11.51
 -13   3   0  295.45    8.25
 -13   3   0  309.77    8.95
 -13   3   0  306.92    9.83
 -15  -3   0  579.05   13.65
  15  -3   0  583.49   16.68
 -15   3   0  576.25   14.59
 -15   3   0  554.13   13.58
  15   3   0  575.46   18.32
 -15   3   0  565.06   16.07
 -17  -3   0  420.94   11.37
 -17   3   0  429.04   13.51
  17   3   0  424.84   15.06
 -17   3   0  431.12   11.50
 -17   3   0  432.85   12.15
 -19  -3   0  118.49    5.57
 -19   3   0  125.22    6.65
  19   3   0  112.42    6.88
 -19   3   0  119.75    5.69
 -19   3   0  118.07    5.89
   0  -4   0   93.58    2.81
   0  -4   0   88.61    2.82
   0   4   0   90.47    2.67
   0   4   0   88.08    3.72
   2   4   0   38.87    1.75
  -2   4   0   41.70    2.17
  -2   4   0   41.19    1.20
   2   4   0   39.09    1.73
  -2   4   0   44.06    1.87
   2   4   0   37.87    1.43
   2   4   0   41.10    2.52
  -4  -4   0   21.69    1.08
   4   4   0   24.69    1.02
  -4   4   0   21.66    1.55
  -4   4   0   19.65    1.08
   4   4   0   24.93    2.20
   6  -4   0   10.69    0.89
  -6  -4   0    9.01    0.97
  -6   4   0    8.36    0.99
  -6   4   0    8.26    1.24
  -6   4   0   11.18    1.58
   6   4   0    9.60    1.75
   8  -4   0  232.56    6.46
  -8  -4   0  238.77    5.77
  -8   4   0  229.09    7.10
  -8   4   0  229.62    6.59
  -8   4   0  234.24    5.82
   8   4   0  226.69    8.46
 -10  -4   0  306.94    7.50
  10   4   0  304.06   10.76
 -10   4   0  311.35    9.18
 -10   4   0  304.64    7.58
 -10   4   0  297.46    8.40
 -12  -4   0   69.28    3.19
  12  -4   0   70.91    3.15
 -12   4   0   75.39    3.37
 -12   4   0   76.44    4.08
  12   4   0   71.33    4.62
 -12   4   0   76.21    3.82
 -14  -4   0   16.96    2.07
 -14   4   0   14.66    1.96
 -14   4   0   15.41    2.49
  14   4   0   15.72    2.77
 -14   4   0   14.93    2.21
 -16  -4   0   87.47    4.24
 -16   4   0   90.03    4.73
 -16   4   0   79.49    4.96
  16   4   0   83.20    5.67
 -16   4   0   81.59    4.27
 -18  -4   0    1.24    1.58
 -18   4   0    0.41    1.57
  18   4   0    0.99    1.86
 -18   4   0    0.81    1.71
 -18   4   0    1.90    1.75
 -20  -4   0   10.68    2.45
  20   4   0   13.19    3.17
 -20   4   0   10.11    2.48
 -20   4   0   13.03    2.87
 -20   4   0    9.47    2.82
   1  -5   0 1617.13   36.54
   1   5   0 1605.07   36.35
  -1   5   0 1560.55   32.29
   1   5   0 1615.98   36.35
   1   5   0 1611.01   41.65
   1   5   0 1589.38   32.02
  -1   5   0 1564.40   41.31
  -1   5   0 1567.77   35.93
   3   5   0 1708.55   45.98
   3   5   0 1752.45   34.98
  -3   5   0 1756.19   35.81
  -3   5   0 1793.45   32.53
  -3   5   0 1784.21   39.56
  -3   5   0 1782.55   45.17
   3   5   0 1775.57   40.81
   3   5   0 1690.85   40.74
   5  -5   0  725.89   18.15
  -5  -5   0  707.94   13.92
   5   5   0  688.71   17.77
   5   5   0  701.60   14.55
  -5   5   0  725.29   14.02
   5   5   0  699.88   20.47
  -5   5   0  718.39   17.43
  -5   5   0  726.36   15.86
   7  -5   0  616.14   14.37
  -7  -5   0  599.67   12.25
   7   5   0  588.05   17.94
  -7   5   0  587.19   12.31
  -7   5   0  588.98   13.91
  -7   5   0  576.93   15.13
   7   5   0  615.41   12.40
  -9  -5   0  433.93    9.83
   9  -5   0  474.70   11.50
  -9   5   0  442.57   12.21
  -9   5   0  423.96   11.17
   9   5   0  448.06   14.51
  -9   5   0  437.30    9.94
 -11  -5   0  170.67    5.19
 -11   5   0  172.00    6.09
  11   5   0  189.18    7.98
 -11   5   0  168.74    6.47
 -11   5   0  178.79    5.36
 -13  -5   0   91.20    3.86
 -13   5   0   92.68    4.52
 -13   5   0   87.72    3.90
  13   5   0  106.51    6.00
 -13   5   0   96.78    4.93
 -15  -5   0  386.63   10.12
  15   5   0  385.93   14.23
 -15   5   0  384.69   11.25
 -15   5   0  364.97   10.07
 -15   5   0  395.43   12.33
 -17  -5   0  203.06    8.91
 -17  -5   0  222.99    7.29
 -17   5   0  216.37    8.72
 -17   5   0  206.66    7.91
  17   5   0  205.52    9.88
 -17   5   0  199.47    7.10
 -19  -5   0  184.38    7.02
 -19   5   0  177.42    8.27
  19   5   0  175.32    9.39
 -19   5   0  190.52    7.89
 -19   5   0  180.14    7.05
   0   6   0  279.95    6.84
   0   6   0  284.40    9.34
   2  -6   0  669.43   15.42
   2   6   0  673.54   15.54
  -2   6   0  611.87   16.20
   2   6   0  666.47   13.82
  -2   6   0  613.61   14.26
   2   6   0  659.54   18.88
   2   6   0  672.72   15.56
  -2   6   0  627.57   18.20
  -4   6   0  334.30    6.70
   4   6   0  303.67   10.73
   4   6   0  299.57    8.70
  -4   6   0  326.68    8.19
  -4   6   0  332.33    9.35
   4   6   0  315.31    7.14
  -4   6   0  327.58    9.84
   6  -6   0  469.89   12.74
  -6  -6   0  465.49    9.62
   6   6   0  470.02    9.84
   6   6   0  455.57   14.84
  -6   6   0  449.66   11.31
  -6   6   0  462.63   12.56
  -6   6   0  475.61    9.75
  -8  -6   0  372.82    8.31
   8  -6   0  374.07    9.41
   8  -6   0  369.33   10.16
  -8   6   0  377.30    8.42
   8   6   0  373.76    8.00
  -8   6   0  371.62   10.79
   8   6   0  365.49   12.82
  -8   6   0  353.67    9.74
 -10  -6   0  416.39    9.55
  10   6   0  391.42   14.18
 -10   6   0  410.93   11.08
 -10   6   0  430.03    9.71
 -10   6   0  414.76   12.03
 -12  -6   0  245.56    6.70
 -12   6   0  237.30    7.78
 -12   6   0  239.58    6.72
  12   6   0  225.38    9.93
 -12   6   0  236.75    8.43
 -14  -6   0  342.46    9.15
 -14   6   0  339.06   11.30
 -14   6   0  347.01   10.52
 -14   6   0  346.69    9.26
  14   6   0  352.95   13.49
 -16  -6   0  265.27    8.10
  16   6   0  274.20   11.79
 -16   6   0  264.58    9.23
 -16   6   0  262.67    9.92
 -16   6   0  267.57    8.18
 -18  -6   0   96.80    4.94
 -18  -6   0  103.61    6.65
 -18   6   0   98.25    5.68
 -18   6   0   98.42    5.03
 -18   6   0  102.89    6.19
  18   6   0   95.27    6.97
   1  -7   0  137.82    4.26
   1   7   0  141.05    6.06
  -1   7   0  143.57    5.85
   1   7   0  129.67    3.99
  -1   7   0  139.22    4.30
   3  -7   0   75.72    2.52
   3   7   0   75.02    2.54
   3   7   0   75.72    2.76
  -3   7   0   72.89    3.84
  -3   7   0   76.33    3.86
   3   7   0   71.44    2.70
   3   7   0   72.59    4.32
  -3   7   0   70.80    3.09
   5  -7   0    6.68    1.58
  -5   7   0    2.34    1.12
   5   7   0    4.86    0.75
   5   7   0    5.38    1.09
  -5   7   0    5.23    1.27
   5   7   0    5.45    1.66
  -5   7   0    4.53    0.74
  -5   7   0    5.54    1.59
   5   7   0    6.47    1.13
  -7  -7   0   83.72    2.78
   7  -7   0   84.62    3.99
   7   7   0   87.46    2.48
  -7   7   0   87.57    2.90
   7   7   0   84.80    5.20
  -7   7   0   84.66    4.27
  -7   7   0   81.55    3.88
   7   7   0   83.22    3.87
  -9  -7   0  165.25    4.68
  -9   7   0  166.30    6.00
  -9   7   0  169.45    4.80
   9   7   0  165.46    7.86
  -9   7   0  163.42    6.54
 -11  -7   0   60.03    2.85
 -11   7   0   64.84    3.07
 -11   7   0   54.86    3.95
 -11   7   0   61.34    3.81
  11   7   0   63.10    4.98
 -13  -7   0   43.10    2.78
 -13   7   0   44.51    3.69
  13   7   0   48.46    4.71
 -13   7   0   42.77    2.93
 -13   7   0   43.98    3.84
 -15  -7   0    3.26    1.42
 -15   7   0    1.67    1.42
  15   7   0    4.51    2.34
 -15   7   0    0.74    1.68
 -15   7   0    1.23    1.82
 -17  -7   0   18.11    3.67
 -17  -7   0   14.42    2.33
 -17   7   0   14.86    2.82
 -17   7   0   20.06    3.40
 -17   7   0   14.35    2.39
  17   7   0   16.77    3.65
   0   8   0 1464.12   39.73
   0   8   0 1469.57   30.46
   2  -8   0  756.38   18.05
   2   8   0  707.83   21.91
  -2   8   0  761.41   21.50
  -2   8   0  737.98   16.63
   2   8   0  742.61   16.02
   4  -8   0  323.30    8.00
  -4   8   0  299.17   10.20
   4   8   0  327.96    8.46
   4   8   0  309.42   11.38
  -4   8   0  295.53    8.35
  -4   8   0  278.88    9.57
   4   8   0  319.04    7.30
   6  -8   0  705.21   18.81
  -6   8   0  673.91   16.17
   6   8   0  694.88   17.59
  -6   8   0  675.74   13.57
   6   8   0  690.10   21.33
  -6   8   0  645.46   17.93
   8  -8   0  201.33    7.24
  -8   8   0  222.03    5.50
  -8   8   0  219.60    7.14
  -8   8   0  219.44    8.01
   8   8   0  198.83    9.18
   8   8   0  200.23    7.20
 -10  -8   0  204.16    5.74
 -10   8   0  217.49    7.53
 -10   8   0  230.66    6.04
 -10   8   0  211.11    8.12
  10   8   0  212.66    9.80
  10   8   0  216.85    7.85
 -12  -8   0  531.09   12.08
 -12   8   0  534.37   14.34
 -12   8   0  524.40   12.18
 -12   8   0  526.15   15.63
  12   8   0  519.64   18.52
 -14  -8   0  136.62    5.03
 -14   8   0  142.43    6.93
 -14   8   0  134.78    5.16
  14   8   0  131.35    8.05
 -14   8   0  135.43    6.31
 -16  -8   0  143.18    5.45
  16   8   0  129.68    8.31
 -16   8   0  120.80    5.34
 -16   8   0  129.18    7.05
 -16   8   0  131.85    6.61
   1   9   0  381.44   13.11
  -1   9   0  375.61    9.52
  -1   9   0  366.86   12.72
   1   9   0  384.72    9.27
   3   9   0   16.16    2.73
  -3   9   0   16.11    2.38
  -3   9   0   14.60    1.85
   3   9   0   14.60    1.50
   5  -9   0  149.04    6.53
  -5   9   0  132.20    5.19
   5   9   0  145.54    4.71
  -5   9   0  133.34    6.15
  -5   9   0  136.69    6.06
   5   9   0  138.94    7.23
   7  -9   0  372.36   11.70
   7   9   0  358.99   13.69
  -7   9   0  371.16   10.38
   7   9   0  358.28   10.58
  -7   9   0  369.96   11.76
  -9   9   0  448.65   12.22
   9   9   0  429.82   15.95
  -9   9   0  432.75   13.48
   9   9   0  430.14   12.79
  11   9   0  199.50    9.94
 -11   9   0  198.32    8.31
 -11   9   0  205.80    7.62
  11   9   0  196.10    7.71
  13   9   0   37.60    4.88
 -13   9   0   45.47    4.23
  13   9   0   40.92    3.70
 -13   9   0   51.17    4.13
 -15   9   0  128.38    6.52
 -15   9   0  119.01    6.84
  15   9   0  113.77    8.04
  15   9   0  118.67    6.47
   0  10   0    1.21    1.07
   0  10   0    1.24    1.49
  -2  10   0  172.70    7.87
  -2  10   0  185.54    6.03
   2  10   0  187.08    8.51
   2  10   0  194.42    5.52
   4 -10   0   92.96    5.51
  -4  10   0   91.45    5.15
  -4  10   0   89.13    4.18
   4  10   0   89.14    5.87
   6 -10   0    6.96    2.06
   6  10   0    5.98    2.22
  -6  10   0    8.15    2.37
  -6  10   0    5.83    1.65
   8  10   0  106.04    6.91
  -8  10   0   99.61    5.75
  -8  10   0   94.81    4.97
  10  10   0   27.98    2.88
  10  10   0   32.13    4.50
 -10  10   0   31.78    3.50
 -10  10   0   30.21    3.76
 -12  10   0   21.10    3.54
  12  10   0   17.53    3.75
 -12  10   0   17.87    2.92
  12  10   0   21.03    2.87
   1 -11   0   69.01    5.47
   1  11   0   66.77    5.11
  -1  11   0   68.91    4.99
  -1  11   0   72.58    3.60
   3 -11   0  149.11    7.62
  -3  11   0  149.66    7.26
   3  11   0  148.47    7.88
  -3  11   0  149.55    5.59
   5 -11   0  184.51    8.27
  -5  11   0  169.98    6.47
  -5  11   0  181.28    7.98
   5  11   0  195.40    9.42
   7 -11   0  481.53   15.24
   7  11   0  479.48   17.60
  -7  11   0  460.22   12.98
  -9  11   0  482.50   13.68
   9  11   0  487.71   18.23
  -9  11   0  484.84   15.55
  11  11   0  111.65    7.87
 -11  11   0  109.23    5.91
 -11  11   0  105.93    6.53
   0 -12   0   70.96    5.82
   0  12   0   74.94    5.58
  -2 -12   0   59.32    5.70
   2 -12   0   62.84    5.36
  -2  12   0   63.29    5.08
  -2  12   0   62.68    3.73
   2  12   0   62.27    5.34
   4 -12   0   32.54    4.06
  -4  12   0   25.51    3.58
   4  12   0   35.51    4.51
  -4  12   0   29.95    3.06
   6 -12   0  111.04    6.61
  -6  12   0  108.35    5.41
   6  12   0  122.02    7.77
  -8  12   0  179.89    7.24
   8  12   0  172.06    9.77
   1 -13   0   25.97    4.47
  -1 -13   0   17.24    3.97
   1  13   0   22.96    3.90
  -1  13   0   19.52    3.60
 -20   0   1    2.54    1.79
  18   0  -1    1.41    1.53
 -18   0   1    1.12    1.41
 -18   0   1    2.03    1.52
  16   0  -1    0.53    1.21
 -16   0   1   -0.41    1.16
 -16   0   1    0.04    1.06
  14   0  -1    0.77    1.11
 -14   0   1    0.47    0.95
 -14   0   1    0.02    0.99
 -12   0   1    1.41    0.84
  12   0  -1   -0.16    0.80
 -12   0   1   -0.31    0.81
 -10   0   1   -0.47    0.64
 -10   0   1   -1.14    0.68
  10   0  -1   -0.07    0.75
  -8   0   1   -0.96    0.66
  -8   0   1   -0.31    0.66
   8   0  -1    0.54    0.76
   6   0  -1    0.51    0.59
   6   0  -1   -0.06    0.50
  -6   0   1    0.37    0.54
  -6   0   1    0.72    0.51
  -4   0   1   -5.68    0.53
  -4   0   1   -5.30    0.61
   4   0  -1   -5.07    0.61
  -4   0   1   -6.03    0.48
   4   0  -1   -5.43    0.58
  -2   0   1   -3.71    0.23
  -2   0   1   -3.91    0.29
  -2   0   1   -3.63    0.25
   2   0   1   -0.44    0.32
  -2   0  -1   -0.70    0.30
  -2   0  -1   -0.35    0.31
  -4   0  -1   -2.18    0.52
   4   0   1   -2.83    0.50
  -4   0  -1   -2.06    0.52
   6   0   1   -0.91    0.58
  -6   0  -1   -1.31    0.52
  -6   0  -1   -1.11    0.56
   8   0   1   -0.15    0.69
  -8   0  -1   -0.62    0.67
  -8   0  -1   -0.23    0.67
 -10   0  -1    0.50    0.74
  10   0   1    0.36    0.77
 -10   0  -1   -0.10    0.67
  12   0   1    0.68    0.92
 -12   0  -1   -0.15    0.83
 -12   0  -1    0.50    0.92
 -14   0  -1   -0.19    1.02
  14   0   1   -0.27    0.99
 -14   0  -1    1.63    1.20
 -16   0  -1    0.19    1.26
  16   0   1    0.07    1.26
 -16   0  -1   -0.34    1.22
  18   0   1    1.07    1.53
 -18   0  -1    1.81    1.66
 -20   0  -1    1.14    1.76
 -21  -1   1  188.78    7.47
 -21   1   1  189.29    7.41
  21   1  -1  182.74    9.55
 -21   1   1  173.89    8.37
 -21   1   1  179.97    7.36
 -19  -1   1  544.97   13.93
  19   1  -1  518.38   17.49
 -19   1   1  540.76   16.26
 -19   1   1  531.16   13.89
 -19   1   1  541.85   14.23
 -17  -1   1  623.23   14.90
  17  -1  -1  632.12   18.58
 -17   1   1  605.99   14.81
 -17   1   1  609.65   17.38
 -17   1   1  609.88   15.30
  17   1  -1  616.89   19.11
 -15  -1   1  237.33    6.83
  15  -1  -1  222.08    8.21
 -15  -1   1  238.36    7.08
 -15   1   1  236.65    7.16
 -15   1   1  232.38    7.06
  15   1  -1  217.37    8.69
 -13  -1   1  709.26   15.80
 -13  -1   1  670.72   15.37
  13  -1  -1  729.28   19.88
  13   1  -1  709.22   20.38
 -13   1   1  712.93   15.56
 -13   1   1  691.72   16.16
  11  -1  -1  283.76    8.51
 -11  -1   1  252.78    6.80
 -11  -1   1  248.81    6.66
 -11   1   1  258.29    6.84
 -11   1   1  252.28    7.02
  11   1  -1  287.62    9.05
   9  -1  -1  397.69   11.31
  -9  -1   1  394.14    8.88
  -9  -1   1  384.85    8.92
  -9   1   1  387.17    8.86
   9   1  -1  402.38   11.82
  -9   1   1  391.54    9.33
   7  -1  -1 1394.34   35.51
  -7  -1   1 1383.00   27.89
   7  -1  -1 1403.65   32.61
  -7  -1   1 1363.57   26.47
  -7   1   1 1379.57   28.31
   7   1  -1 1399.77   35.97
  -7   1   1 1367.00   26.51
  -5  -1   1  868.66   16.37
   5  -1  -1  803.76   20.02
  -5  -1   1  873.05   17.13
   5   1  -1  816.78   22.24
  -5   1   1  876.19   16.42
  -5   1   1  852.51   17.53
  -3  -1   1  309.77    8.24
  -3  -1   1  316.59    6.53
  -3  -1   1  314.50    6.68
   3  -1  -1  366.77    8.04
  -3   1   1  313.32    6.58
  -3   1   1  307.32    7.92
   3   1  -1  363.91    8.32
  -3   1   1  308.73    7.10
   3   1  -1  370.50    9.17
   1  -1  -1 3769.09   86.48
  -1  -1   1 3730.73   86.90
  -1  -1   1 3896.61   69.57
   1   1  -1 3821.91   69.54
   1   1  -1 3789.48   86.80
   1   1  -1 3770.90   96.60
  -1   1   1 3716.52   96.32
  -1   1   1 3752.41   86.43
  -1   1   1 3729.16   75.68
  -1  -1  -1 2879.89   53.39
  -1   1  -1 2869.20   53.19
   1   1   1 2788.04   73.20
  -1   1  -1 2852.37   57.18
  -3  -1  -1  918.03   16.73
   3  -1   1  841.64   22.08
   3   1   1  845.70   22.76
  -3   1  -1  920.42   16.73
  -5  -1  -1 1110.12   20.71
   5  -1   1 1048.22   27.31
  -5   1  -1 1097.00   20.70
  -5   1  -1 1081.81   22.15
   5   1   1 1048.01   27.96
  -7  -1  -1  923.06   19.31
  -7  -1  -1  948.32   18.43
   7  -1   1  928.02   24.05
  -7   1  -1  944.98   18.43
  -7   1  -1  912.02   19.59
   7   1   1  916.00   24.69
  -9  -1  -1 1123.46   22.37
   9  -1   1 1124.87   29.22
  -9  -1  -1 1115.44   23.44
  -9   1  -1 1098.91   22.32
  -9   1  -1 1127.91   23.79
   9   1   1 1142.85   29.94
  11  -1   1  712.74   19.38
 -11  -1  -1  699.94   15.26
  11   1   1  728.68   20.12
 -11   1  -1  700.35   15.23
 -11   1  -1  703.45   16.09
  13  -1   1  895.71   24.36
 -13  -1  -1  922.46   22.46
 -13  -1  -1  888.26   19.12
  13   1   1  891.51   25.09
 -13   1  -1  869.34   19.06
 -13   1  -1  885.89   20.13
  15  -1   1  220.95    8.02
 -15  -1  -1  229.34    7.13
 -15   1  -1  235.44    7.19
 -15   1  -1  224.79    7.24
  15   1   1  218.54    8.60
 -17  -1  -1  926.85   20.82
 -17   1  -1  930.83   21.71
 -17   1  -1  909.32   24.52
  17   1   1  932.42   26.86
 -17   1  -1  925.13   20.82
 -19  -1  -1  336.59   10.20
  19   1   1  324.05   12.21
 -19   1  -1  335.77   12.05
 -19   1  -1  344.37   10.31
 -20  -2   1  110.25    5.49
 -20   2   1  106.87    5.60
 -20   2   1  107.96    5.55
  20   2  -1  106.03    6.62
 -20   2   1  112.65    6.32
 -18  -2   1  331.25    9.52
 -18   2   1  305.81    9.66
 -18   2   1  309.36   10.87
 -18   2   1  312.51    9.42
  18   2  -1  328.01   12.21
 -16  -2   1  271.65    8.00
  16  -2  -1  267.43    9.22
 -16   2   1  265.22    8.01
 -16   2   1  270.24    9.32
  16   2  -1  265.88   10.26
 -16   2   1  269.65    8.32
 -14  -2   1  298.83    7.90
  14  -2  -1  269.52    9.14
  14   2  -1  256.79   10.00
 -14   2   1  295.47    9.27
 -14   2   1  295.02    8.30
 -14   2   1  281.03    7.83
 -12  -2   1  740.64   16.21
  12  -2  -1  771.45   20.82
 -12   2   1  771.63   17.36
  12   2  -1  770.57   21.99
 -12   2   1  757.50   19.06
 -12   2   1  753.69   16.32
 -10  -2   1  631.19   13.57
 -10  -2   1  628.73   13.41
  10  -2  -1  632.54   17.19
 -10   2   1  631.05   13.47
 -10   2   1  625.37   15.70
 -10   2   1  641.12   14.41
  10   2  -1  614.65   18.12
  -8  -2   1  338.91    7.69
   8  -2  -1  347.83    9.20
  -8  -2   1  333.20    7.56
  -8   2   1  331.34    8.29
   8   2  -1  354.85   10.63
  -8   2   1  335.20    7.71
   6  -2  -1  590.33   14.92
  -6  -2   1  616.70   15.63
  -6  -2   1  650.50   12.41
  -6   2   1  638.39   13.46
   6   2  -1  592.59   17.03
  -6   2   1  642.85   12.46
   6   2  -1  592.21   16.04
  -4  -2   1 2200.71   40.88
  -4  -2   1 2177.58   51.01
   4  -2  -1 2235.32   50.38
   4   2  -1 2228.51   56.22
   4   2  -1 2231.90   50.95
  -4   2   1 2205.70   40.97
   2  -2  -1 3425.99   77.02
  -2  -2   1 3387.98   62.52
  -2  -2   1 3438.50   79.17
  -2   2   1 3226.96   86.65
  -2   2   1 3335.22   67.82
  -2   2   1 3365.87   62.95
   2   2  -1 3386.97   78.21
   2   2  -1 3398.94   87.21
   0  -2  -1 2227.04   54.56
   0   2   1 2387.18   59.59
   0   2   1 2364.55   46.84
   0   2  -1 2291.55   46.52
   0   2   1 2341.42   54.09
   0   2  -1 2303.09   59.51
  -2  -2  -1 1876.73   35.43
  -2   2  -1 1895.84   38.00
  -2   2  -1 1919.70   35.19
   2   2   1 1972.35   49.37
  -2   2  -1 1894.18   48.76
  -4  -2  -1  562.83   11.36
   4   2   1  606.08   15.90
  -4   2  -1  558.93   12.37
  -4   2  -1  579.89   11.38
  -6  -2  -1  203.32    4.71
   6  -2   1  169.07    5.22
  -6   2  -1  204.65    4.71
  -6   2  -1  190.99    5.07
   6   2   1  166.15    6.24
   8  -2   1 1016.89   26.75
  -8  -2  -1 1063.08   20.71
   8  -2   1 1026.11   25.02
  -8   2  -1 1039.74   20.67
  -8   2  -1 1025.92   24.37
  -8   2  -1 1059.94   22.24
   8   2   1 1060.19   28.16
  10  -2   1  387.51   10.99
 -10  -2  -1  385.45    9.16
  10   2   1  388.45   12.26
 -10   2  -1  395.47    9.20
 -10   2  -1  387.71   10.91
 -10   2  -1  395.25    9.82
 -12  -2  -1  531.90   12.16
  12  -2   1  524.66   14.74
  12   2   1  514.31   16.04
 -12   2  -1  516.16   12.85
 -12   2  -1  530.18   12.14
 -12   2  -1  534.53   14.46
 -14  -2  -1  355.00   10.48
 -14  -2  -1  357.11    9.25
  14  -2   1  340.81   10.57
 -14   2  -1  331.69    9.12
  14   2   1  338.18   11.84
 -14   2  -1  341.61   10.94
 -14   2  -1  342.70    9.64
 -16  -2  -1  325.54    9.28
  16   2   1  340.74   11.93
 -16   2  -1  319.74    9.25
 -16   2  -1  320.50    9.68
 -16   2  -1  313.66   10.86
 -18  -2  -1  394.39   11.09
 -18   2  -1  397.06   11.09
  18   2   1  383.88   13.85
 -18   2  -1  388.55   13.04
 -18   2  -1  389.18   11.47
 -20  -2  -1   97.64    5.38
  20   2   1   97.83    6.25
 -20   2  -1   91.64    6.05
 -20   2  -1   96.06    5.49
 -20   2  -1   91.96    5.26
 -19  -3   1   71.46    4.38
  19   3  -1   72.09    5.57
 -19   3   1   70.72    4.96
 -19   3   1   69.53    4.45
 -19   3   1   73.19    4.63
 -17  -3   1   46.04    3.37
 -17   3   1   40.14    3.69
 -17   3   1   45.81    3.59
  17   3  -1   53.31    4.62
 -17   3   1   46.25    3.42
 -15  -3   1   69.85    3.65
  15  -3  -1   73.79    3.75
 -15   3   1   71.90    3.73
 -15   3   1   69.70    4.20
 -15   3   1   66.00    3.83
  15   3  -1   70.18    4.77
 -13  -3   1  128.87    4.62
  13  -3  -1  144.34    5.23
 -13   3   1  134.41    5.53
  13   3  -1  137.57    6.37
 -13   3   1  129.33    5.04
 -13   3   1  131.44    4.74
  11  -3  -1   40.49    2.34
 -11  -3   1   38.14    2.25
 -11   3   1   39.44    2.66
 -11   3   1   39.65    2.56
 -11   3   1   35.98    2.26
  11   3  -1   38.72    3.12
  -9  -3   1  194.63    5.08
  -9   3   1  183.60    5.95
   9   3  -1  185.23    7.13
  -9   3   1  188.28    5.10
  -9   3   1  186.93    5.61
  -7  -3   1 1019.78   19.56
   7  -3  -1  997.66   23.74
  -7   3   1 1003.51   19.63
   7   3  -1  985.23   27.18
  -7   3   1 1004.91   21.35
  -5  -3   1  514.64   13.73
   5  -3  -1  539.31   12.81
  -5  -3   1  551.79   10.69
  -5   3   1  526.43   11.88
   5   3  -1  542.25   15.28
  -5   3   1  538.30   10.78
   3  -3  -1  347.58    8.12
  -3  -3   1  334.20    8.86
  -3  -3   1  341.97    6.71
  -3   3   1  331.49    9.52
  -3   3   1  330.84    7.77
   3   3  -1  346.57    8.72
  -3   3   1  339.86    6.86
   3   3  -1  346.30   10.06
   3   3  -1  353.08    6.95
  -1  -3   1  764.84   18.01
   1  -3  -1  773.95   17.89
   1   3  -1  760.92   20.36
  -1   3   1  775.67   14.38
  -1   3   1  767.49   15.92
   1   3  -1  776.89   17.77
  -1   3   1  766.11   20.33
   1   3  -1  774.77   17.75
   1   3  -1  775.65   15.55
  -1   3  -1  108.10    3.51
  -1   3  -1  104.20    2.15
   1   3   1   92.16    3.05
   1   3   1   95.87    2.64
  -1   3  -1  104.74    2.82
   1   3   1   93.76    3.81
   1   3   1  100.72    3.09
  -3  -3  -1  276.98    5.75
  -3   3  -1  276.08    6.54
  -3   3  -1  280.71    7.55
   3   3   1  268.93    8.52
   3   3   1  268.52    7.44
  -3   3  -1  281.39    5.72
  -5  -3  -1 1251.69   23.54
  -5   3  -1 1232.95   25.58
   5   3   1 1213.65   29.51
  -5   3  -1 1246.20   23.52
   5   3   1 1220.89   32.66
  -7  -3  -1  227.75    5.49
  -7   3  -1  224.23    5.49
   7   3   1  223.95    7.82
  -7   3  -1  215.04    6.66
  -7   3  -1  216.11    6.06
   9  -3   1  160.53    4.97
  -9  -3  -1  168.32    4.72
  -9   3  -1  162.31    5.18
  -9   3  -1  160.81    4.71
   9   3   1  156.63    6.47
  -9   3  -1  156.60    5.64
 -11  -3  -1  159.16    5.07
  11  -3   1  177.98    5.47
 -11   3  -1  164.06    6.19
 -11   3  -1  163.37    5.61
  11   3   1  182.73    7.20
 -11   3  -1  158.50    5.07
 -13  -3  -1  120.06    4.56
  13  -3   1  129.92    4.66
 -13   3  -1  121.83    5.52
 -13   3  -1  120.12    4.62
 -13   3  -1  121.04    4.97
  13   3   1  125.21    6.14
 -15  -3  -1  660.02   17.90
 -15  -3  -1  660.65   14.95
 -15   3  -1  591.77   17.43
  15   3   1  600.70   19.57
 -15   3  -1  644.85   15.91
 -15   3  -1  626.37   14.84
 -17  -3  -1  167.14    6.28
 -17   3  -1  150.94    7.17
  17   3   1  158.13    7.86
 -17   3  -1  158.85    6.57
 -17   3  -1  161.94    6.23
 -19  -3  -1   18.84    2.82
 -19   3  -1   18.53    2.93
 -19   3  -1   16.54    2.68
 -19   3  -1   15.16    3.16
  19   3   1   20.15    3.46
 -20  -4   1  208.25    7.60
 -20   4   1  197.05    8.02
 -20   4   1  193.55    8.68
  20   4  -1  194.16    9.79
 -20   4   1  198.48    7.61
 -18  -4   1  333.36    9.68
 -18   4   1  337.35    9.84
 -18   4   1  321.44   11.28
 -18   4   1  327.08   10.43
  18   4  -1  328.76   13.06
 -16  -4   1  566.44   13.70
 -16   4   1  563.18   13.81
  16   4  -1  585.30   19.00
 -16   4   1  574.38   16.26
 -16   4   1  565.68   14.90
 -14  -4   1  121.19    4.53
  14  -4  -1  117.20    4.72
 -14   4   1  118.28    5.02
 -14   4   1  113.35    4.53
 -14   4   1  117.53    5.38
  14   4  -1  113.29    6.27
 -12  -4   1   83.23    3.47
  12  -4  -1   88.64    3.74
 -12   4   1   86.96    4.25
 -12   4   1   86.89    3.58
  12   4  -1   87.65    5.12
 -12   4   1   86.65    4.06
 -10  -4   1  340.86    8.17
 -10   4   1  346.21    9.21
  10   4  -1  334.01   11.68
 -10   4   1  361.23    9.96
 -10   4   1  349.73    8.31
  -8  -4   1  772.33   15.36
   8  -4  -1  731.54   18.36
  -8   4   1  761.96   17.03
  -8   4   1  785.63   18.46
  -8   4   1  772.16   15.49
   8   4  -1  736.01   21.71
  -6  -4   1  459.88    9.41
  -6  -4   1  443.57   12.30
   6  -4  -1  460.41   11.15
  -6   4   1  448.47   11.54
   6   4  -1  471.34   13.93
  -6   4   1  459.79    9.54
  -6   4   1  451.53   10.72
  -4  -4   1  548.38   10.50
  -4  -4   1  524.78   13.77
   4  -4  -1  535.76   12.68
  -4   4   1  533.73   12.04
   4   4  -1  531.49   15.52
  -4   4   1  548.64   10.68
   4   4  -1  548.67   10.92
   4   4  -1  540.14   13.51
   2  -4  -1  720.56   16.67
  -2  -4   1  716.94   17.25
   2   4  -1  714.07   14.53
  -2   4   1  727.00   13.52
   2   4  -1  715.63   16.86
  -2   4   1  702.86   19.20
   2   4  -1  714.31   16.88
   2   4  -1  702.94   19.53
  -2   4   1  712.69   15.17
   0  -4   1  714.85   17.02
   0  -4  -1  749.23   17.41
   0  -4   1  737.32   17.02
   0   4  -1  740.14   19.65
   0   4   1  743.59   17.02
   0   4   1  715.71   15.24
   0   4  -1  738.76   15.16
   0   4   1  717.69   19.84
   0   4   1  724.61   17.03
   2   4   1 3911.55   93.73
  -2   4  -1 4065.76  103.70
   2   4   1 4064.47  106.45
  -2   4  -1 4021.02   79.70
   2   4   1 4026.67   93.46
  -2   4  -1 4089.91   74.36
   2   4   1 4047.39   80.61
  -4  -4  -1  697.02   13.77
   4   4   1  692.92   19.81
  -4   4  -1  715.48   16.99
  -4   4  -1  729.61   13.77
   4   4   1  712.64   14.56
  -4   4  -1  691.36   15.32
  -6  -4  -1   26.66    1.49
  -6   4  -1   26.77    1.49
  -6   4  -1   23.18    1.94
   8  -4   1  329.05    8.36
  -8  -4  -1  299.17    7.30
  -8   4  -1  314.64    9.11
   8   4   1  325.39   10.75
  -8   4  -1  305.76    7.35
  -8   4  -1  301.28    8.22
 -10  -4  -1  829.46   17.14
  10  -4   1  818.68   21.35
  10   4   1  797.12   23.75
 -10   4  -1  823.28   20.55
 -10   4  -1  819.01   18.72
 -10   4  -1  838.57   17.17
  12  -4   1  418.18   11.35
 -12  -4  -1  408.96    9.96
 -12   4  -1  392.72   10.87
 -12   4  -1  411.51   10.00
  12   4   1  402.73   13.79
 -12   4  -1  409.00   12.06
 -14  -4  -1  922.21   19.92
 -14   4  -1  916.93   23.78
 -14   4  -1  905.31   19.90
 -14   4  -1  915.38   21.56
  14   4   1  938.27   27.31
 -16  -4  -1  533.30   13.28
 -16  -4  -1  543.83   16.22
 -16   4  -1  533.12   14.37
 -16   4  -1  522.86   15.83
  16   4   1  543.19   18.02
 -16   4  -1  513.76   13.21
 -18  -4  -1  136.54    5.92
  18   4   1  134.22    7.63
 -18   4  -1  131.36    7.00
 -18   4  -1  140.55    6.52
 -18   4  -1  144.32    6.03
 -19  -5   1   15.07    2.56
 -19   5   1   17.37    3.00
  19   5  -1   15.96    3.47
 -19   5   1   14.25    2.52
 -19   5   1   16.84    3.15
 -17  -5   1   90.11    4.42
 -17   5   1   84.04    4.90
 -17   5   1   87.13    5.27
 -17   5   1   80.92    4.36
  17   5  -1   83.90    6.11
 -15  -5   1   84.88    4.00
 -15   5   1   88.67    4.93
 -15   5   1   88.88    4.67
  15   5  -1   82.13    5.73
 -15   5   1   87.39    4.16
 -13  -5   1  120.15    4.39
  13  -5  -1  118.09    4.66
 -13   5   1  123.30    5.43
 -13   5   1  128.10    5.28
  13   5  -1  113.94    6.43
 -13   5   1  125.64    4.59
 -11  -5   1  515.47   11.56
  11   5  -1  506.47   16.72
 -11   5   1  515.84   11.72
 -11   5   1  519.71   13.11
 -11   5   1  535.92   14.16
  -9  -5   1  755.40   15.40
  -9   5   1  738.40   17.29
  -9   5   1  751.83   15.56
  -9   5   1  756.36   18.72
   9   5  -1  756.79   22.27
  -7  -5   1  792.42   15.70
   7  -5  -1  802.81   18.85
  -7   5   1  797.95   15.88
  -7   5   1  784.81   19.23
  -7   5   1  778.85   17.68
   7   5  -1  798.30   22.86
   5  -5  -1  593.07   15.32
  -5  -5   1  581.93   11.53
   5  -5  -1  597.74   13.91
  -5  -5   1  580.69   15.28
  -5   5   1  582.14   14.57
  -5   5   1  586.66   11.74
   5   5  -1  603.54   11.94
   5   5  -1  581.95   17.27
  -5   5   1  578.45   13.35
   3  -5  -1 1252.30   28.83
  -3  -5   1 1220.11   29.81
  -3   5   1 1259.73   28.73
   3   5  -1 1251.66   25.07
   3   5  -1 1257.56   29.31
  -3   5   1 1249.72   26.05
  -3   5   1 1273.30   32.90
  -3   5   1 1286.98   23.46
   3   5  -1 1234.47   29.31
   3   5  -1 1243.70   33.50
  -1  -5   1   31.02    1.61
   1  -5  -1   25.92    1.41
   1   5  -1   23.86    2.10
  -1   5   1   31.65    2.24
   1   5  -1   23.09    1.30
  -1   5   1   32.08    1.66
   1  -5   1  589.60   13.38
   1   5   1  587.53   16.46
   1   5   1  600.63   13.76
  -1   5  -1  534.72   14.11
  -1   5  -1  539.94   15.81
  -1   5  -1  530.16   12.31
   1   5   1  589.66   12.28
   1   5   1  587.61   13.74
  -3   5  -1 1533.94   34.53
   3   5   1 1505.95   40.19
  -3   5  -1 1535.46   28.20
  -3   5  -1 1516.09   31.16
  -3   5  -1 1525.07   39.02
   3   5   1 1528.39   30.47
   3   5   1 1462.82   35.52
  -5  -5  -1  221.55    5.16
  -5   5  -1  226.46    6.22
  -5   5  -1  226.51    6.97
  -5   5  -1  231.83    5.17
   5   5   1  216.09    8.12
   5   5   1  218.54    5.22
   7  -5   1  375.69    9.28
  -7  -5  -1  372.58    8.31
  -7   5  -1  375.22    9.57
   7   5   1  368.01   12.41
  -7   5  -1  371.77   10.52
  -7   5  -1  381.20    8.33
  -9  -5  -1  403.50    9.28
   9  -5   1  400.68   10.49
  -9   5  -1  403.75   11.52
  -9   5  -1  407.44    9.27
  -9   5  -1  410.42   10.55
   9   5   1  396.13   13.50
 -11  -5  -1   98.51    3.81
 -11   5  -1  103.40    4.58
 -11   5  -1  105.39    4.99
  11   5   1  105.42    5.83
 -11   5  -1  105.95    3.93
 -13  -5  -1   30.67    2.48
 -13   5  -1   32.78    2.59
 -13   5  -1   29.07    3.06
 -13   5  -1   32.59    3.08
  13   5   1   42.02    3.94
 -15  -5  -1  107.93    4.72
 -15  -5  -1  116.14    6.31
 -15   5  -1  108.22    5.80
 -15   5  -1  108.63    4.74
 -15   5  -1  114.56    5.48
  15   5   1  110.71    6.65
 -17  -5  -1  117.55    6.58
 -17  -5  -1  115.51    5.32
 -17   5  -1  125.07    6.10
 -17   5  -1  127.89    5.49
  17   5   1  117.20    7.17
 -17   5  -1  110.68    6.37
 -19  -5  -1  122.44    5.87
  19   5   1  134.96    8.05
 -19   5  -1  142.06    6.25
 -19   5  -1  118.63    6.92
 -19   5  -1  129.79    6.67
 -18  -6   1   79.94    4.43
 -18   6   1   76.77    5.16
  18   6  -1   75.90    6.25
 -18   6   1   80.08    4.60
 -18   6   1   78.97    5.30
 -16  -6   1  166.65    5.95
 -16   6   1  166.00    6.08
 -16   6   1  168.27    7.01
  16   6  -1  167.74    8.77
 -16   6   1  161.21    7.25
 -14  -6   1  223.09    6.72
 -14   6   1  220.60    6.86
 -14   6   1  232.61    8.48
  14   6  -1  235.53   10.25
 -14   6   1  226.81    7.91
 -12  -6   1   53.50    2.79
  12   6  -1   56.55    4.55
 -12   6   1   54.58    3.68
 -12   6   1   59.33    3.00
 -12   6   1   56.07    3.65
 -10  -6   1    8.19    1.26
 -10   6   1    7.69    1.28
  10   6  -1    6.52    2.04
 -10   6   1    5.99    1.66
 -10   6   1    6.82    1.57
   8  -6  -1   67.39    2.55
  -8  -6   1   65.08    2.45
   8  -6  -1   67.99    3.08
  -8   6   1   63.69    3.32
  -8   6   1   58.90    3.39
   8   6  -1   65.42    4.37
  -8   6   1   62.11    2.55
   6  -6  -1  148.22    5.42
   6  -6  -1  146.99    4.26
  -6  -6   1  152.82    3.78
   6   6  -1  146.72    6.60
  -6   6   1  160.31    5.58
  -6   6   1  161.65    5.13
  -6   6   1  159.10    4.00
   4  -6  -1  533.14   12.81
   4  -6  -1  527.94   14.71
   4   6  -1  533.02   16.25
   4   6  -1  529.80   11.18
  -4   6   1  533.81   10.57
  -4   6   1  541.94   12.47
  -4   6   1  538.43   13.83
   4   6  -1  516.16   13.43
  -4   6   1  549.34   15.42
   4   6  -1  544.45   13.48
  -2  -6   1  170.67    5.31
   2  -6  -1  163.59    4.74
  -2   6   1  174.21    4.91
  -2   6   1  177.80    6.36
   2   6  -1  163.68    6.50
   2   6  -1  162.97    4.27
   0  -6  -1  175.18    5.24
   0  -6   1  177.08    5.05
   0   6  -1  173.62    6.47
   0   6   1  178.87    6.70
   0   6   1  173.74    4.78
   0   6  -1  175.52    4.70
   2   6   1  102.82    3.19
  -2   6  -1  107.24    4.38
  -2   6  -1  110.71    3.60
   2   6   1  102.99    3.46
   2   6   1  102.56    3.46
   2   6   1  105.26    4.99
  -2   6  -1  112.15    4.48
  -4   6  -1   62.46    3.05
   4   6   1   69.41    2.25
  -4   6  -1   63.40    2.89
   4   6   1   65.90    3.03
  -4   6  -1   61.32    3.34
   4   6   1   67.92    2.96
   4   6   1   76.91    4.24
  -4   6  -1   59.18    1.93
  -6  -6  -1   32.47    1.67
  -6   6  -1   31.53    2.28
   6   6   1   36.34    3.19
  -6   6  -1   32.12    2.58
   6   6   1   39.19    2.46
  -6   6  -1   32.57    1.67
   6   6   1   38.97    1.57
   8  -6   1   16.39    1.22
  -8  -6  -1   17.29    1.51
   8  -6   1   16.76    1.64
   8   6   1   15.53    2.53
  -8   6  -1   17.98    2.37
  -8   6  -1   14.09    1.48
   8   6   1   19.28    1.24
  -8   6  -1   15.38    1.92
 -10  -6  -1  186.01    5.39
 -10   6  -1  190.04    6.47
  10   6   1  170.66    8.10
 -10   6  -1  190.89    7.14
 -10   6  -1  192.21    5.45
 -12  -6  -1  448.63   10.85
 -12   6  -1  454.56   12.39
  12   6   1  461.26   15.94
 -12   6  -1  467.06   13.67
 -12   6  -1  447.04   10.88
 -14  -6  -1  420.63   10.69
 -14   6  -1  418.05   13.22
 -14   6  -1  408.93   10.67
  14   6   1  429.98   15.47
 -14   6  -1  420.31   12.07
 -16  -6  -1   48.81    4.80
 -16  -6  -1   47.88    3.47
 -16   6  -1   46.08    4.33
 -16   6  -1   52.27    3.55
  16   6   1   57.38    5.22
 -16   6  -1   53.94    4.29
 -18  -6  -1   52.98    3.97
 -18  -6  -1   48.37    5.07
 -18   6  -1   52.56    4.02
 -18   6  -1   57.56    4.73
  18   6   1   46.91    5.23
 -18   6  -1   52.98    4.84
 -17  -7   1  111.58    4.96
  17   7  -1  103.80    7.41
 -17   7   1  111.78    6.26
 -17   7   1  111.68    5.17
 -17   7   1  114.10    6.11
 -15  -7   1  201.49    6.44
 -15   7   1  206.02    8.25
 -15   7   1  190.24    6.50
  15   7  -1  195.93    9.85
 -15   7   1  205.66    7.82
 -13  -7   1  444.80   10.61
 -13   7   1  432.70   10.71
 -13   7   1  443.98   13.35
  13   7  -1  444.17   16.10
 -13   7   1  435.48   12.41
 -11  -7   1  710.47   15.11
 -11   7   1  699.05   17.44
 -11   7   1  706.71   18.90
  11   7  -1  710.19   22.61
 -11   7   1  738.54   15.43
   9  -7  -1  474.79   13.13
  -9  -7   1  489.97   10.45
  -9   7   1  479.22   13.53
  -9   7   1  476.75   12.46
  -9   7   1  488.44   10.68
   9   7  -1  479.30   16.26
   7  -7  -1 1465.04   36.03
  -7  -7   1 1446.14   27.73
   7  -7  -1 1477.17   33.86
  -7   7   1 1456.91   34.38
   7   7  -1 1415.94   40.29
  -7   7   1 1459.32   31.31
  -7   7   1 1491.94   28.03
   5  -7  -1  309.63    9.94
   5  -7  -1  322.04    8.15
   5   7  -1  317.14   11.31
   5   7  -1  315.53    8.89
  -5   7   1  326.77   10.35
  -5   7   1  318.13    8.56
  -5   7   1  329.45    6.89
  -5   7   1  316.08    9.61
   5   7  -1  327.08    7.07
   3  -7  -1  478.19   12.06
   3   7  -1  496.56   11.86
   3   7  -1  481.03   15.25
   3   7  -1  486.52   10.61
  -3   7   1  478.79   11.58
  -3   7   1  495.94   14.72
   3   7  -1  496.28   11.89
   1  -7  -1  998.43   24.10
  -1   7   1 1004.11   27.41
  -1   7   1  973.49   21.05
   1   7  -1  989.93   27.48
   1   7  -1  970.59   20.64
   1   7   1  683.16   19.45
   1   7   1  669.15   14.32
  -1   7  -1  630.74   14.41
  -1   7  -1  627.56   18.68
  -3   7  -1  435.78   13.15
  -3   7  -1  439.62   10.65
   3   7   1  444.42    9.94
   3   7   1  432.26   11.36
   3   7   1  454.11   11.42
   3   7   1  438.01   14.29
  -3   7  -1  444.26   12.35
   5   7   1  965.49   28.38
  -5   7  -1  993.67   21.85
  -5   7  -1  989.81   26.62
   5   7   1  978.67   24.45
  -5   7  -1 1018.46   19.13
  -5   7  -1  989.22   24.46
   5   7   1 1014.05   20.55
   7  -7   1  823.30   21.75
  -7  -7  -1  875.27   17.02
  -7   7  -1  863.82   21.55
   7   7   1  844.52   17.59
  -7   7  -1  888.07   17.00
  -7   7  -1  861.17   19.45
   7   7   1  816.63   21.64
   7   7   1  803.14   25.03
  -9  -7  -1  349.38    8.26
  -9   7  -1  345.95   10.90
  -9   7  -1  337.44    9.79
  -9   7  -1  360.76    8.33
   9   7   1  352.64   12.99
 -11  -7  -1  561.60   12.68
  11   7   1  540.92   18.79
 -11   7  -1  582.39   12.81
 -11   7  -1  568.15   16.11
 -11   7  -1  576.96   14.73
 -13  -7  -1  223.53    6.75
 -13   7  -1  229.22    8.08
 -13   7  -1  226.93    6.81
  13   7   1  213.93   10.18
 -13   7  -1  242.17    9.04
 -15  -7  -1   76.21    5.93
 -15  -7  -1   77.76    4.02
  15   7   1   86.40    6.36
 -15   7  -1   76.41    5.18
 -15   7  -1   75.85    4.89
 -15   7  -1   80.52    4.14
 -17  -7  -1  274.77    8.62
 -17  -7  -1  279.01   11.74
 -17   7  -1  279.41    9.97
 -17   7  -1  276.47   10.89
 -17   7  -1  271.13    8.63
  17   7   1  276.96   12.58
 -16  -8   1   49.81    3.32
 -16   8   1   48.93    4.38
 -16   8   1   52.21    3.65
 -16   8   1   45.83    4.35
  16   8  -1   42.21    5.18
 -14  -8   1   57.69    3.18
 -14   8   1   57.33    4.42
  14   8  -1   51.44    5.23
 -14   8   1   54.90    3.39
 -14   8   1   53.65    4.13
 -12  -8   1   94.34    3.68
 -12   8   1   85.17    4.85
 -12   8   1   95.04    3.86
  12   8  -1   92.85    6.40
 -12   8   1   96.30    5.31
 -10  -8   1  186.71    5.18
 -10   8   1  194.59    5.45
  10   8  -1  202.66    9.24
 -10   8   1  188.22    7.40
 -10   8   1  176.62    6.74
  -8  -8   1  337.36    7.66
   8  -8  -1  355.39   10.69
   8   8  -1  358.97   10.41
  -8   8   1  334.02   10.74
  -8   8   1  347.36    7.93
   8   8  -1  353.27   13.04
  -8   8   1  332.07    9.76
   6  -8  -1  298.80    9.78
  -6   8   1  291.76    9.47
  -6   8   1  300.82    6.59
   6   8  -1  294.66   11.26
  -6   8   1  290.71    8.43
   6   8  -1  294.06    8.59
   4  -8  -1  277.79    9.61
   4  -8  -1  286.79    7.50
  -4   8   1  261.94    7.67
   4   8  -1  294.44    7.42
   4   8  -1  285.49    6.55
  -4   8   1  264.72    9.52
   4   8  -1  283.97   10.51
  -4   8   1  258.22    8.80
  -4   8   1  271.30    5.77
  -2   8   1   56.36    2.90
   2   8  -1   63.69    2.50
  -2   8   1   59.12    3.83
   2   8  -1   61.88    4.14
   0   8  -1  322.99   11.14
   0   8  -1  323.33    8.14
   0   8   1  329.46    8.26
   0   8   1  333.44   11.40
  -2   8  -1  401.88   10.01
  -2   8  -1  400.99   12.83
   2   8   1  410.06   13.69
   2   8   1  411.53    9.56
   4   8   1  137.41    4.67
  -4   8  -1  127.63    5.75
   4   8   1  138.09    6.77
  -4   8  -1  142.76    5.74
  -4   8  -1  135.74    4.86
   4   8   1  139.12    4.03
   6  -8   1  295.41    9.54
   6   8   1  301.13    6.87
  -6   8  -1  284.48    8.33
   6   8   1  282.18   11.14
   6   8   1  286.21    8.74
  -6   8  -1  273.76    9.43
  -6   8  -1  284.29    6.43
  -8   8  -1  409.25   11.17
   8   8   1  399.86   14.63
  -8   8  -1  417.77    9.14
  -8   8  -1  410.33   12.46
   8   8   1  399.04   11.99
 -10  -8  -1    3.10    1.07
  10   8   1    1.28    1.21
 -10   8  -1    1.87    1.42
  10   8   1    2.86    1.96
 -10   8  -1    5.27    1.97
 -10   8  -1    2.75    1.12
 -12  -8  -1   22.49    2.23
 -12   8  -1   27.53    3.59
 -12   8  -1   24.66    3.00
  12   8   1   22.14    3.86
 -12   8  -1   23.84    2.36
 -14  -8  -1   16.42    2.17
 -14  -8  -1   18.43    3.88
 -14   8  -1   19.28    2.35
 -14   8  -1   15.85    2.71
  14   8   1   20.82    3.87
 -14   8  -1   20.93    3.45
 -16  -8  -1    7.80    3.10
 -16  -8  -1    7.67    1.90
 -16   8  -1    8.27    2.78
 -16   8  -1    4.73    2.21
 -16   8  -1    6.81    1.94
  16   8   1    5.91    2.74
 -15   9   1   91.75    5.83
  15   9  -1   89.21    7.06
 -15   9   1   91.58    5.60
 -13   9   1   72.39    5.01
  13   9  -1   78.25    4.80
  13   9  -1   74.42    6.19
 -13   9   1   76.58    4.88
 -11   9   1   46.30    3.81
 -11   9   1   46.85    4.08
  11   9  -1   49.81    3.60
  11   9  -1   52.83    5.08
   9   9  -1  207.65    9.72
   9   9  -1  210.64    7.33
  -9   9   1  198.64    7.18
  -9   9   1  202.31    8.02
   7  -9  -1   36.83    3.24
  -7   9   1   30.22    2.80
   7   9  -1   32.43    2.38
   7   9  -1   35.25    3.96
  -7   9   1   27.93    3.05
   5  -9  -1  336.04   11.18
   5   9  -1  318.91   12.26
  -5   9   1  336.33   11.28
  -5   9   1  326.21    9.19
   5   9  -1  324.26    8.67
   3  -9  -1  324.05   11.24
   3   9  -1  301.48   11.57
  -3   9   1  308.84    8.61
   3   9  -1  326.91    7.71
  -3   9   1  320.12   11.16
  -1   9   1  149.95    6.91
   1   9  -1  153.76    4.68
  -1   9   1  149.15    4.98
   1   9  -1  144.70    6.87
  -1   9  -1   90.33    3.66
  -1   9  -1   89.23    4.93
   1   9   1   85.54    5.20
   1   9   1   86.59    3.42
   3   9   1  120.96    3.97
  -3   9  -1  121.45    4.61
  -3   9  -1  131.45    5.88
   3   9   1  126.06    6.61
   5  -9   1  299.09   10.33
  -5   9  -1  296.61   10.09
   5   9   1  282.38    8.45
   5   9   1  280.03   11.46
  -5   9  -1  300.11    8.60
  -5   9  -1  315.28   10.16
   7  -9   1   90.67    4.76
  -7   9  -1   82.43    4.29
   7   9   1   89.81    6.01
  -7   9  -1   90.41    5.18
   7   9   1   84.50    4.09
   9   9   1  181.78    9.14
  -9   9  -1  187.61    7.87
   9   9   1  186.02    7.04
  -9   9  -1  177.68    6.80
  11   9   1  155.66    6.61
  11   9   1  144.82    8.31
 -11   9  -1  144.28    6.94
 -11   9  -1  135.34    6.13
 -13  -9  -1   25.48    4.48
  13   9   1   24.56    3.15
 -13   9  -1   25.42    3.70
  13   9   1   22.45    3.97
 -13   9  -1   20.85    3.01
 -15  -9  -1   70.04    6.42
  15   9   1   67.05    6.37
 -15   9  -1   63.35    5.36
  15   9   1   66.97    4.95
  12  10  -1  425.47   13.24
 -12  10   1  429.28   12.78
  12  10  -1  424.20   16.73
 -12  10   1  415.43   13.79
  10  10  -1  854.49   27.30
 -10  10   1  875.80   21.00
 -10  10   1  814.38   22.88
  10  10  -1  848.39   22.38
   8 -10  -1  393.63   12.70
  -8  10   1  394.87   12.82
  -8  10   1  390.08   11.33
   8  10  -1  399.69   15.13
   6 -10  -1  265.50    9.87
   6  10  -1  272.64   11.38
  -6  10   1  256.59    8.26
   4 -10  -1  431.51   14.10
   4  10  -1  444.02   15.31
  -4  10   1  410.91   14.11
  -4  10   1  413.20   11.19
   2 -10  -1  230.22    9.66
  -2  10   1  241.71    7.16
  -2  10   1  238.75    9.59
   2  10  -1  238.27    6.55
   2  10  -1  238.70    9.89
   0 -10  -1  433.82   15.15
   0  10   1  473.88   11.17
   0  10  -1  445.58   10.95
   0  10   1  440.00   15.21
   0  10  -1  435.60   14.94
  -2  10  -1  755.05   17.45
   2  10   1  753.69   23.47
   2  10   1  773.89   16.90
  -2  10  -1  745.95   22.49
  -4  10  -1  557.04   14.01
  -4  10  -1  562.78   17.36
   4  10   1  574.42   19.05
   6 -10   1  273.99    9.90
  -6  10  -1  259.49    8.33
  -6  10  -1  264.75    9.91
   6  10   1  270.65   11.49
   8  10   1  298.94   12.67
   8  10   1  300.11    9.49
  -8  10  -1  284.41    9.33
  -8  10  -1  325.48   11.16
 -10  10  -1  273.56    9.18
  10  10   1  263.41   12.14
  10  10   1  261.89    9.25
 -10  10  -1  273.90   10.37
 -12 -10  -1   57.30    5.97
 -12  10  -1   57.20    4.85
 -12  10  -1   65.35    4.69
  12  10   1   52.63    5.67
  12  10   1   50.95    4.05
  11  11  -1    3.69    2.49
 -11  11   1    3.82    2.05
 -11  11   1    3.61    2.32
   9  11  -1   12.07    3.19
  -9  11   1   11.61    2.95
  -9  11   1   14.21    2.50
   7 -11  -1    4.61    2.14
   7  11  -1    6.57    2.51
  -7  11   1    5.40    1.76
   5 -11  -1   41.61    4.11
   5  11  -1   49.31    4.75
  -5  11   1   41.81    3.29
   3 -11  -1    5.38    2.16
   3  11  -1    8.16    2.48
  -3  11   1   10.08    1.85
  -3  11   1   10.96    2.43
   1 -11  -1   26.87    4.00
  -1  11   1   25.30    2.46
   1  11  -1   21.87    3.29
  -1  11   1   28.14    3.58
  -1 -11  -1    6.73    2.54
  -1  11  -1    4.91    2.00
  -1  11  -1    3.92    1.38
   1  11   1    3.48    1.97
   3 -11   1   49.83    4.40
  -3 -11  -1   39.84    4.72
  -3  11  -1   38.99    3.74
   3  11   1   41.45    4.41
  -3  11  -1   39.46    3.04
   5 -11   1   11.84    2.65
   5  11   1   10.10    2.85
  -5  11  -1    7.70    1.89
  -7  11  -1   26.92    3.83
  -7  11  -1   28.40    3.19
   7  11   1   28.21    4.34
  -9 -11  -1   19.36    4.22
  -9  11  -1   15.42    2.70
  -9  11  -1   13.24    3.06
   9  11   1   17.62    3.81
 -11 -11  -1   26.30    4.72
 -11  11  -1   29.88    4.32
 -11  11  -1   31.57    3.71
  11  11   1   32.53    4.86
  -8  12   1  150.24    6.68
   8  12  -1  153.94    9.12
   6 -12  -1  214.82    9.56
  -6  12   1  229.18    7.96
   6  12  -1  221.40   10.83
   4 -12  -1  162.56    8.12
  -4  12   1  149.87    6.02
  -4  12   1  142.28    7.58
   4  12  -1  164.38    8.65
   2 -12  -1   56.78    5.15
   2  12  -1   57.32    5.07
  -2  12   1   60.74    3.69
  -2  12   1   59.78    4.96
   0 -12  -1  107.66    7.12
   0  12  -1  103.26    6.54
   0  12   1  118.85    6.97
  -2 -12  -1  216.52   10.74
   2 -12   1  230.21   10.27
  -2  12  -1  224.88    9.82
   2  12   1  246.57   10.85
  -2  12  -1  226.21    7.37
  -4 -12  -1  309.65   13.59
   4 -12   1  316.86   12.41
   4  12   1  345.09   13.83
  -4  12  -1  330.17    9.73
  -6 -12  -1  127.47    8.49
   6 -12   1  134.01    7.11
   6  12   1  130.09    8.19
  -6  12  -1  137.73    5.99
  -8 -12  -1  214.82   11.57
   8  12   1  234.41   11.63
  -8  12  -1  237.61    8.55
   1 -13  -1   58.29    5.69
  -1 -13   1   61.73    5.88
   1  13  -1   64.91    5.61
  -1  13   1   66.05    5.58
   1 -13   1  150.01    8.65
  -1 -13  -1  149.47    8.87
   1  13   1  153.42    8.63
  -1  13  -1  147.63    8.08
 -20   0   2  522.47   13.92
  20   0  -2  530.19   17.41
 -20   0   2  547.23   14.12
 -18   0   2  501.82   13.02
  18   0  -2  503.60   16.34
 -18   0   2  518.55   13.06
 -16   0   2  184.29    6.23
 -16   0   2  190.10    6.10
  16   0  -2  176.09    7.44
 -14   0   2  478.86   11.69
 -14   0   2  492.38   11.94
  14   0  -2  509.29   15.15
 -12   0   2   23.52    1.96
 -12   0   2   28.71    1.97
 -10   0   2  203.63    5.23
  10   0  -2  180.94    6.49
 -10   0   2  175.55    5.09
  -8   0   2 4533.76   89.24
   8   0  -2 4434.43  113.69
  -8   0   2 4423.23  103.81
  -8   0   2 4595.57   83.22
  -6   0   2 3379.66   61.54
  -6   0   2 3299.77   76.16
   6   0  -2 3359.66   76.16
  -6   0   2 3292.93   65.94
   6   0  -2 3289.56   86.18
  -4   0   2 3122.19   59.57
  -4   0   2 3148.41   73.71
  -4   0   2 3189.05   62.66
  -2   0   2 5810.11  109.24
  -2   0   2 5981.72  116.74
  -2   0   2 5823.98  135.45
   0   0   2 6435.71  147.22
   0   0  -2 6378.27  147.10
   2   0   2   88.69    2.62
  -2   0  -2   69.73    2.11
  -4   0  -2  642.36   13.16
   4   0   2  575.89   16.23
  -4   0  -2  647.99   12.40
   6   0   2  648.29   16.61
  -6   0  -2  620.38   12.69
  -6   0  -2  590.97   13.34
   8   0   2 2337.60   57.54
  -8   0  -2 2246.61   42.87
  -8   0  -2 2189.64   45.61
 -10   0  -2  842.99   17.63
 -10   0  -2  845.67   18.53
  10   0   2  845.76   22.91
  12   0   2 1111.41   29.74
 -12   0  -2 1088.24   22.81
 -12   0  -2 1107.92   24.00
  14   0   2  552.92   16.49
 -14   0  -2  557.09   13.26
  16   0   2  517.18   15.91
 -16   0  -2  514.92   13.03
 -18   0  -2  306.49    9.52
 -20   0  -2    9.96    2.95
 -20   0  -2    9.92    2.40
 -21  -1   2   41.49    3.90
 -21   1   2   42.00    3.80
  21   1  -2   42.37    4.54
 -21   1   2   47.05    4.51
 -21   1   2   46.89    4.12
 -19  -1   2   48.46    3.79
  19  -1  -2   54.74    4.19
 -19   1   2   50.24    4.27
 -19   1   2   51.43    3.75
 -19   1   2   47.46    3.69
  19   1  -2   51.54    4.41
  17  -1  -2   53.28    3.79
 -17  -1   2   48.39    3.35
 -17  -1   2   46.34    3.02
  17   1  -2   49.10    4.05
 -17   1   2   50.27    3.48
 -17   1   2   45.91    3.76
 -17   1   2   47.38    3.26
 -15  -1   2   17.47    1.92
 -15  -1   2   19.78    2.23
  15  -1  -2   19.84    2.39
 -15   1   2   16.91    2.02
 -15   1   2   15.22    1.96
  15   1  -2   19.50    2.62
  13  -1  -2  236.38    8.30
 -13  -1   2  249.88    6.88
 -13  -1   2  254.45    6.66
  13   1  -2  237.98    8.76
 -13   1   2  244.24    6.88
 -13   1   2  251.91    7.06
 -11  -1   2   17.39    1.65
 -11  -1   2   15.85    1.40
 -11   1   2   17.46    1.67
 -11   1   2   17.86    1.67
  11   1  -2   24.28    2.26
   9  -1  -2  170.32    5.70
  -9  -1   2  165.49    4.56
  -9  -1   2  164.17    4.37
  -9  -1   2  157.45    5.60
  -9   1   2  162.53    4.72
   9   1  -2  171.73    6.04
  -9   1   2  162.88    4.57
   7  -1  -2  455.21   11.48
  -7  -1   2  457.20    9.42
  -7  -1   2  447.21    9.55
  -7  -1   2  438.34   11.76
   7   1  -2  445.51   12.72
  -7   1   2  433.97   11.35
  -7   1   2  441.70    9.96
  -7   1   2  448.40    9.45
  -5  -1   2 1001.75   19.57
  -5  -1   2  969.92   23.27
  -5  -1   2  988.02   18.67
   5  -1  -2  961.23   22.99
   5   1  -2  959.18   25.49
  -5   1   2  978.72   18.73
  -5   1   2  970.78   22.95
  -5   1   2  981.52   20.04
  -3  -1   2 1648.60   38.50
   3  -1  -2 1692.17   38.33
  -3  -1   2 1692.21   32.84
  -3  -1   2 1672.06   30.96
  -3   1   2 1660.38   38.56
  -3   1   2 1689.48   31.06
   3   1  -2 1672.85   38.46
  -3   1   2 1685.06   33.34
   3   1  -2 1665.53   42.40
  -1  -1   2  448.65   10.35
   1  -1  -2  436.82   10.44
  -1   1   2  437.68    9.12
   1   1  -2  441.59   10.31
  -1   1   2  445.64   10.43
   1   1  -2  437.11   11.48
   1   1   2  445.44   12.02
  -1   1  -2  457.83    8.73
  -1   1  -2  456.26    9.42
   1   1   2  433.63   10.90
  -3  -1  -2 1531.63   29.20
   3   1   2 1634.40   39.78
  -3   1  -2 1556.33   29.17
  -3   1  -2 1518.73   31.29
   5  -1   2  110.36    3.18
  -5  -1  -2   93.69    2.88
   5   1   2  109.58    3.85
  -5   1  -2   94.93    3.07
  -5   1  -2   93.89    2.87
   7  -1   2  378.00   10.12
  -7  -1  -2  359.08    8.22
   7   1   2  383.94   10.87
  -7   1  -2  350.00    8.69
  -7   1  -2  362.05    8.23
   9  -1   2  264.90    8.06
  -9  -1  -2  273.73    6.87
   9   1   2  266.69    8.73
  -9   1  -2  278.36    7.24
  -9   1  -2  271.99    6.86
 -11  -1  -2   57.19    2.83
  11  -1   2   60.55    3.00
 -11  -1  -2   61.62    2.97
  11   1   2   59.12    3.44
 -11   1  -2   57.15    3.00
 -11   1  -2   59.03    2.92
 -13  -1  -2  489.37   11.96
  13  -1   2  535.41   14.72
 -13   1  -2  476.74   12.43
 -13   1  -2  485.85   11.95
  13   1   2  510.12   15.36
  15  -1   2   25.10    2.55
 -15  -1  -2   29.98    2.77
  15   1   2   21.41    2.76
 -15   1  -2   29.77    2.75
 -15   1  -2   25.64    2.65
 -17  -1  -2   42.66    3.54
 -17   1  -2   40.31    3.44
 -17   1  -2   47.02    4.20
  17   1   2   40.37    3.74
 -19  -1  -2  100.27    5.35
 -19   1  -2  110.97    5.54
 -19   1  -2   85.88    5.89
 -20  -2   2  206.11    7.49
 -20   2   2  203.05    7.62
 -20   2   2  201.13    7.50
  20   2  -2  191.51    9.22
 -20   2   2  186.99    8.24
 -18  -2   2  238.51    7.71
  18  -2  -2  223.95    8.65
  18   2  -2  234.01    9.75
 -18   2   2  236.66    7.75
 -18   2   2  226.67    7.77
 -18   2   2  224.80    8.68
 -16  -2   2  137.47    5.35
  16  -2  -2  170.67    6.48
  16   2  -2  157.47    7.20
 -16   2   2  144.50    5.51
 -16   2   2  146.48    5.63
 -16   2   2  139.16    6.15
 -14  -2   2   34.13    2.52
 -14  -2   2   38.40    2.26
 -14   2   2   38.04    2.98
 -14   2   2   42.76    2.82
 -14   2   2   35.96    2.62
  14   2  -2   50.88    3.68
  12  -2  -2  212.69    6.92
 -12  -2   2  189.31    5.62
 -12  -2   2  184.92    5.20
 -12   2   2  190.20    6.48
  12   2  -2  206.76    7.72
 -12   2   2  193.57    5.70
 -12   2   2  189.27    5.98
 -10  -2   2  300.67    7.08
 -10  -2   2  304.01    7.36
 -10   2   2  305.88    7.43
 -10   2   2  303.15    7.88
 -10   2   2  303.35    8.46
  10   2  -2  307.50   10.04
  -8  -2   2  204.73    6.70
   8  -2  -2  201.90    6.13
  -8  -2   2  214.93    5.23
  -8  -2   2  213.74    4.90
  -8   2   2  217.10    5.33
   8   2  -2  196.96    7.12
  -8   2   2  211.39    5.68
  -6  -2   2  588.46   11.53
  -6  -2   2  573.04   14.62
   6  -2  -2  567.93   14.01
  -6  -2   2  577.11   11.65
  -6   2   2  567.85   13.82
  -6   2   2  584.62   12.59
  -6   2   2  578.12   11.63
   6   2  -2  553.57   15.93
  -4  -2   2 1051.70   19.65
   4  -2  -2 1069.09   24.23
  -4  -2   2 1019.96   24.67
   4   2  -2 1072.90   24.62
   4   2  -2 1072.27   27.27
  -4   2   2  976.20   24.07
  -4   2   2 1044.20   19.79
   2  -2  -2  776.84   17.89
  -2  -2   2  788.97   14.33
  -2  -2   2  764.56   18.02
  -2   2   2  763.31   15.83
  -2   2   2  756.44   20.06
   2   2  -2  771.17   17.93
  -2   2   2  768.31   14.52
  -2   2   2  771.35   17.81
   2   2  -2  767.36   20.08
   0  -2  -2 1878.45   43.53
   0   2  -2 1854.11   37.16
   0   2   2 1873.59   44.32
   0   2   2 1893.24   48.80
   0   2   2 1857.77   37.40
   0   2  -2 1873.51   47.93
  -2  -2  -2   10.02    0.84
  -2   2  -2    7.28    0.84
  -2   2  -2   11.70    0.79
   2   2   2    8.22    1.24
  -4  -2  -2  224.57    5.25
  -4   2  -2  222.51    5.19
   4   2   2  257.48    7.49
  -6  -2  -2   14.76    1.27
  -6   2  -2   14.98    1.42
  -6   2  -2   15.32    1.26
  -6   2  -2   12.30    1.51
   8  -2   2  387.73   10.35
  -8  -2  -2  377.34    8.71
  -8   2  -2  378.21    9.39
  -8   2  -2  377.22   10.42
   8   2   2  382.57   11.71
  -8   2  -2  387.60    8.75
 -10  -2  -2  489.66   13.37
 -10  -2  -2  484.83   11.06
  10  -2   2  505.46   13.32
 -10   2  -2  473.65   11.76
  10   2   2  486.36   14.69
 -10   2  -2  474.42   11.01
 -10   2  -2  482.78   13.19
  12  -2   2  122.17    4.49
 -12  -2  -2  120.34    4.44
 -12  -2  -2  116.53    4.85
 -12   2  -2  121.56    5.43
  12   2   2  125.69    5.65
 -12   2  -2  113.07    4.62
 -12   2  -2  117.16    4.40
  14  -2   2  250.63    8.27
 -14  -2  -2  265.62    7.68
  14   2   2  236.92    9.42
 -14   2  -2  266.07    8.11
 -14   2  -2  251.72    7.56
 -14   2  -2  269.45    9.25
 -16  -2  -2  121.81    5.22
 -16   2  -2  114.96    5.31
 -16   2  -2  129.94    6.42
  16   2   2  107.56    6.04
 -16   2  -2  115.36    5.12
 -18  -2  -2   32.87    3.44
  18   2   2   26.85    3.59
 -18   2  -2   30.50    3.27
 -18   2  -2   25.48    3.14
 -18   2  -2   24.63    3.69
 -20  -2  -2    7.46    2.36
 -20   2  -2    8.48    2.42
 -20   2  -2    6.84    2.61
 -21  -3   2  199.96    7.60
 -21   3   2  193.94    7.67
 -21   3   2  208.39    8.08
  21   3  -2  191.47    9.67
 -21   3   2  195.27    8.63
 -19  -3   2  338.99    9.87
  19   3  -2  325.24   12.94
 -19   3   2  338.56   10.39
 -19   3   2  316.73   11.21
 -19   3   2  326.65    9.85
 -17  -3   2  647.70   15.17
  17  -3  -2  654.96   19.20
 -17   3   2  630.46   16.05
 -17   3   2  632.60   17.58
  17   3  -2  631.10   20.32
 -17   3   2  614.65   15.15
 -15  -3   2  292.25    8.21
  15  -3  -2  312.08    9.91
  15   3  -2  301.88   11.25
 -15   3   2  298.72    8.89
 -15   3   2  302.38    9.67
 -15   3   2  292.15    8.36
  13  -3  -2  111.59    4.58
 -13  -3   2  100.79    3.98
  13   3  -2  106.25    5.54
 -13   3   2  101.26    4.09
 -13   3   2  103.59    4.37
 -13   3   2  116.19    4.80
 -11  -3   2  420.92    9.82
 -11   3   2  445.25   11.54
  11   3  -2  418.97   13.62
 -11   3   2  425.95    9.93
 -11   3   2  423.72   10.72
  -9  -3   2  808.41   15.98
  -9  -3   2  770.56   20.17
  -9   3   2  774.35   16.03
   9   3  -2  772.49   22.09
  -9   3   2  764.72   17.34
  -9   3   2  805.82   18.73
  -7  -3   2 1279.74   31.94
  -7  -3   2 1340.95   25.36
   7  -3  -2 1355.38   31.08
  -7   3   2 1331.94   25.51
   7   3  -2 1329.59   35.19
  -7   3   2 1311.61   27.59
  -5  -3   2 4052.49   95.89
  -5  -3   2 4189.86   76.23
   5  -3  -2 4163.16   93.96
  -5   3   2 4159.91   76.27
  -5   3   2 4118.40   81.71
   5   3  -2 4052.45  108.28
   3  -3  -2 1412.28   33.03
  -3  -3   2 1506.14   26.63
  -3  -3   2 1446.78   33.51
   3   3  -2 1393.28   37.19
  -3   3   2 1486.85   26.89
  -3   3   2 1426.18   29.22
   3   3  -2 1409.83   33.30
   1  -3  -2  343.20    8.75
  -1  -3   2  359.58    8.59
  -1   3   2  363.58   10.22
  -1   3   2  361.54    8.62
  -1   3   2  362.16    7.90
   1   3  -2  347.43    9.98
   1   3  -2  347.02    7.47
  -1  -3  -2 2077.21   47.21
   1   3   2 1989.30   47.09
   1   3   2 2003.15   52.34
   1   3   2 2015.42   40.71
  -1   3  -2 2082.73   37.89
  -1   3  -2 2107.93   51.63
  -1   3  -2 2069.03   40.82
  -3  -3  -2 2289.14   42.31
  -3   3  -2 2260.02   57.14
  -3   3  -2 2255.30   45.60
  -3   3  -2 2291.33   42.16
   3   3   2 2300.12   58.35
  -5  -3  -2  442.66    9.35
  -5   3  -2  443.56    9.29
   5   3   2  460.96   13.27
  -5   3  -2  435.34   10.25
  -5   3  -2  445.93   11.38
  -7  -3  -2  631.56   13.09
  -7   3  -2  620.61   13.02
  -7   3  -2  620.92   15.66
  -7   3  -2  623.48   14.24
   7   3   2  643.60   18.18
   9  -3   2 1923.82   47.62
  -9  -3  -2 1898.34   36.52
  -9   3  -2 1863.67   43.12
  -9   3  -2 1880.56   39.29
  -9   3  -2 1893.52   36.48
   9   3   2 1890.09   49.86
  11  -3   2  889.99   22.08
 -11  -3  -2  846.82   22.30
 -11  -3  -2  842.22   17.89
 -11   3  -2  835.36   19.25
  11   3   2  825.81   24.19
 -11   3  -2  829.49   17.83
 -11   3  -2  832.51   21.29
 -13  -3  -2  289.90    8.04
 -13  -3  -2  300.15    9.62
 -13   3  -2  295.57    8.07
 -13   3  -2  283.29    8.57
  13   3   2  270.50   10.45
 -13   3  -2  287.89    9.67
 -15  -3  -2  387.63   12.44
 -15  -3  -2  387.69   10.32
 -15   3  -2  374.17   10.19
 -15   3  -2  383.53   10.97
  15   3   2  365.91   13.30
 -15   3  -2  378.49   12.27
 -17  -3  -2  247.06    8.13
 -17   3  -2  249.44    9.72
 -17   3  -2  243.16    8.06
  17   3   2  249.15   10.32
 -17   3  -2  242.09    8.54
 -19  -3  -2  223.63    8.14
  19   3   2  224.27   10.02
 -19   3  -2  227.86    8.58
 -19   3  -2  224.96    8.10
 -19   3  -2  220.12    9.60
 -20  -4   2   18.30    2.75
 -20   4   2   18.91    2.96
 -20   4   2   19.58    3.34
  20   4  -2   17.96    3.64
 -20   4   2   16.80    2.82
 -18  -4   2   13.41    2.26
 -18   4   2   13.58    2.65
 -18   4   2   14.62    2.49
  18   4  -2   10.36    2.83
 -18   4   2   10.99    2.21
 -16  -4   2  159.65    5.67
 -16   4   2  152.73    5.72
 -16   4   2  144.06    6.40
  16   4  -2  157.15    7.85
 -16   4   2  156.09    6.22
 -14  -4   2   39.50    2.65
  14  -4  -2   40.08    2.78
 -14   4   2   42.37    3.16
  14   4  -2   38.66    3.73
 -14   4   2   38.85    2.78
 -14   4   2   43.02    3.18
 -12  -4   2  100.70    3.76
  12   4  -2   95.80    5.40
 -12   4   2  101.96    4.36
 -12   4   2  103.85    3.92
 -12   4   2  110.87    4.63
 -10  -4   2  158.94    4.60
 -10   4   2  157.96    5.33
 -10   4   2  164.27    4.77
 -10   4   2  162.80    5.54
  10   4  -2  148.31    6.67
  -8  -4   2   75.50    2.60
   8  -4  -2   71.47    2.83
  -8  -4   2   68.56    3.62
   8   4  -2   73.90    4.08
  -8   4   2   74.62    3.24
  -8   4   2   71.48    3.16
  -8   4   2   70.42    2.66
  -6  -4   2  127.39    3.31
  -6  -4   2  124.68    4.70
   6  -4  -2  132.29    3.86
  -6   4   2  121.51    4.09
   6   4  -2  131.52    4.51
   6   4  -2  131.03    5.40
  -6   4   2  126.68    3.48
   4  -4  -2    0.39    0.45
   4  -4  -2    0.66    0.80
  -4  -4   2   -0.41    0.61
  -4   4   2    0.06    0.66
   4   4  -2   -0.23    0.51
  -4   4   2   -0.21    0.45
   4   4  -2    0.46    0.89
   2  -4  -2   63.58    2.26
  -2  -4   2   67.48    2.44
   2  -4  -2   61.43    3.02
  -2   4   2   70.04    3.13
  -2   4   2   66.40    2.44
   2   4  -2   64.10    3.12
  -2   4   2   70.64    1.84
   2   4  -2   66.81    2.10
   2   4  -2   66.12    1.87
   2   4  -2   65.58    2.12
   0  -4  -2  435.56   10.91
   0   4   2  430.26    9.55
   0   4   2  437.42   10.69
   0   4   2  438.74   10.66
   0   4   2  429.61   12.61
   0   4  -2  436.94   12.22
   0   4  -2  434.35    9.40
   2   4   2  435.10   11.12
   2   4   2  431.96    9.42
   2   4   2  435.93   12.89
   2   4   2  427.46   11.08
  -2   4  -2  439.92   11.85
  -2   4  -2  430.65    9.74
  -2   4  -2  436.00    8.48
  -4  -4  -2  233.30    5.43
   4   4   2  233.47    7.07
  -4   4  -2  238.50    5.31
  -4   4  -2  236.63    6.23
   4   4   2  248.92    5.71
  -4   4  -2  243.58    7.05
   4   4   2  243.40    8.25
  -6  -4  -2  147.90    4.04
   6   4   2  139.04    5.99
  -6   4  -2  151.02    5.26
  -6   4  -2  152.73    4.74
  -6   4  -2  150.43    4.00
  -8  -4  -2  140.68    4.22
   8   4   2  142.13    6.19
  -8   4  -2  140.53    5.42
  -8   4  -2  141.11    4.19
  -8   4  -2  140.15    4.84
 -10  -4  -2  207.43    5.87
 -10   4  -2  206.48    5.82
 -10   4  -2  208.46    7.27
  10   4   2  198.69    8.16
 -10   4  -2  207.01    6.56
 -12  -4  -2   32.43    3.22
 -12  -4  -2   36.75    2.56
  12   4   2   31.57    3.31
 -12   4  -2   33.42    2.88
 -12   4  -2   37.04    3.17
 -12   4  -2   36.37    2.55
 -14  -4  -2   14.35    2.72
 -14  -4  -2   12.75    1.94
 -14   4  -2   14.34    2.07
 -14   4  -2   11.37    2.13
 -14   4  -2   13.06    2.50
  14   4   2   15.17    2.84
 -16  -4  -2  134.60    5.63
 -16  -4  -2  142.14    7.28
 -16   4  -2  138.46    5.69
 -16   4  -2  148.31    6.31
  16   4   2  147.14    7.55
 -16   4  -2  129.18    6.72
 -18  -4  -2   68.12    4.41
 -18   4  -2   64.62    5.21
 -18   4  -2   69.38    4.43
  18   4   2   70.20    5.52
 -18   4  -2   67.71    4.82
 -19  -5   2  156.18    6.23
 -19   5   2  155.51    7.31
 -19   5   2  162.99    6.52
  19   5  -2  148.89    8.51
 -19   5   2  148.48    6.88
 -17  -5   2  415.73   10.90
 -17   5   2  410.94   11.11
  17   5  -2  414.89   15.41
 -17   5   2  405.58   12.86
 -17   5   2  415.37   12.15
 -15  -5   2  168.19    5.72
 -15   5   2  167.34    6.56
 -15   5   2  168.98    6.83
  15   5  -2  180.38    8.55
 -15   5   2  169.23    5.92
 -13  -5   2  166.15    5.27
 -13   5   2  173.86    6.48
  13   5  -2  150.60    7.62
 -13   5   2  163.59    6.15
 -13   5   2  171.84    5.48
 -11  -5   2  166.73    4.87
 -11   5   2  165.80    5.82
  11   5  -2  150.46    7.26
 -11   5   2  164.19    5.01
 -11   5   2  167.71    6.01
  -9  -5   2  408.50    8.90
   9   5  -2  381.26   13.16
  -9   5   2  400.03   10.93
  -9   5   2  394.18   10.29
  -9   5   2  410.45    9.13
  -7  -5   2  856.40   22.23
   7  -5  -2  881.26   20.83
  -7  -5   2  891.77   17.13
   7  -5  -2  866.70   21.71
  -7   5   2  868.60   19.32
  -7   5   2  880.61   20.89
  -7   5   2  881.88   17.38
   7   5  -2  869.88   24.84
   5  -5  -2 1626.42   38.94
   5  -5  -2 1593.88   37.12
  -5  -5   2 1623.35   30.04
  -5  -5   2 1547.74   38.28
  -5   5   2 1626.41   30.39
  -5   5   2 1623.52   36.42
  -5   5   2 1609.43   33.39
   5   5  -2 1641.93   42.79
   3  -5  -2 1829.81   41.59
   3  -5  -2 1793.70   43.68
  -3  -5   2 1760.02   42.17
   3   5  -2 1834.92   41.60
   3   5  -2 1806.77   41.63
  -3   5   2 1785.14   36.88
   3   5  -2 1832.91   35.80
  -3   5   2 1829.02   33.62
  -3   5   2 1801.18   40.47
  -3   5   2 1799.40   46.80
   3   5  -2 1813.92   47.17
  -1  -5   2  738.90   17.52
   1  -5  -2  715.76   17.69
  -1   5   2  752.59   20.46
   1   5  -2  725.40   20.22
  -1   5   2  756.19   13.96
  -1   5   2  733.75   15.77
   1   5  -2  726.58   15.29
   1   5   2 1422.21   37.46
   1   5   2 1396.29   28.71
  -1   5  -2 1444.37   36.70
   1   5   2 1414.73   32.90
   1   5   2 1415.76   32.95
  -1   5  -2 1391.16   28.80
  -1   5  -2 1400.84   32.27
  -3   5  -2  327.61    6.51
   3   5   2  303.90   10.32
   3   5   2  306.58    7.21
   3   5   2  303.89    8.64
  -3   5  -2  315.46    8.91
  -3   5  -2  328.70    9.16
  -3   5  -2  317.59    7.78
  -5  -5  -2  280.67    6.36
   5   5   2  279.07    6.55
  -5   5  -2  277.35    8.30
  -5   5  -2  287.78    7.44
   5   5   2  270.19    8.20
  -5   5  -2  280.24    6.23
   5   5   2  279.22    9.73
  -7  -5  -2  522.27   11.22
   7   5   2  543.29   16.42
  -7   5  -2  514.25   12.55
  -7   5  -2  520.27   11.13
  -7   5  -2  521.29   13.94
   9  -5   2  829.82   19.50
  -9  -5  -2  775.19   16.59
   9   5   2  804.60   23.60
  -9   5  -2  800.42   16.59
  -9   5  -2  790.42   20.24
  -9   5  -2  784.13   18.36
 -11  -5  -2  664.96   14.72
 -11   5  -2  687.81   14.77
 -11   5  -2  677.89   17.98
 -11   5  -2  660.44   16.24
  11   5   2  653.81   20.65
 -13  -5  -2  368.24   12.50
 -13  -5  -2  363.73    9.58
 -13   5  -2  360.51    9.50
 -13   5  -2  363.46   10.67
 -13   5  -2  383.51   11.97
  13   5   2  372.81   13.50
 -15  -5  -2  175.49    7.82
 -15  -5  -2  174.57    6.19
 -15   5  -2  177.73    7.80
 -15   5  -2  166.89    6.87
  15   5   2  174.59    8.52
 -15   5  -2  166.14    6.13
 -17  -5  -2  117.00    5.38
 -17   5  -2  113.02    6.60
 -17   5  -2  115.90    5.37
  17   5   2  118.10    7.20
 -17   5  -2  109.78    5.93
 -18  -6   2  143.29    5.79
 -18   6   2  144.61    5.98
 -18   6   2  135.64    6.65
 -18   6   2  152.63    7.14
  18   6  -2  147.13    8.53
 -16  -6   2  143.07    5.40
  16   6  -2  153.93    8.30
 -16   6   2  145.45    5.68
 -16   6   2  149.60    6.71
 -16   6   2  150.36    6.56
 -14  -6   2  168.64    5.51
  14   6  -2  173.75    8.55
 -14   6   2  159.28    6.47
 -14   6   2  175.27    6.89
 -14   6   2  162.71    5.65
 -12  -6   2  313.58    7.87
  12   6  -2  302.41   11.91
 -12   6   2  313.94    8.12
 -12   6   2  306.10    9.29
 -12   6   2  326.45    9.92
 -10  -6   2  897.37   18.22
 -10   6   2  881.76   20.63
  10   6  -2  909.04   26.64
 -10   6   2  904.77   22.29
 -10   6   2  916.54   18.55
   8  -6  -2  765.33   18.40
  -8  -6   2  773.58   15.22
   8  -6  -2  767.97   19.41
  -8   6   2  736.13   17.45
  -8   6   2  753.94   18.91
  -8   6   2  766.93   15.52
   8   6  -2  753.51   22.60
  -6  -6   2  256.56    8.17
   6  -6  -2  254.28    8.03
   6  -6  -2  252.36    6.83
  -6  -6   2  267.23    5.64
  -6   6   2  262.28    7.28
  -6   6   2  269.31    5.98
   6   6  -2  240.20    9.27
  -6   6   2  260.81    7.86
   4  -6  -2  200.27    6.84
  -4  -6   2  189.56    6.27
   4  -6  -2  195.44    5.44
  -4   6   2  187.92    5.66
   4   6  -2  205.18    4.52
   4   6  -2  202.56    7.58
   4   6  -2  205.15    5.67
   4   6  -2  197.12    5.68
  -4   6   2  195.13    6.34
  -4   6   2  197.34    7.03
  -4   6   2  190.24    4.47
   2  -6  -2  788.28   18.71
   2  -6  -2  778.58   20.67
  -2  -6   2  758.98   18.94
   2   6  -2  788.10   16.13
   2   6  -2  789.16   21.85
  -2   6   2  769.57   21.68
  -2   6   2  783.32   14.76
  -2   6   2  747.84   16.84
   0  -6   2  484.49   11.96
   0   6   2  486.60   14.75
   0   6  -2  496.56   10.91
   0   6  -2  491.42   14.32
   0   6  -2  492.32   12.96
   0   6   2  486.93   11.75
   0   6   2  493.29   11.74
   0   6   2  479.20   11.04
   2   6   2 1513.43   30.34
  -2   6  -2 1444.23   30.64
   2   6   2 1491.01   34.89
   2   6   2 1522.80   34.92
  -2   6  -2 1472.27   38.70
   2   6   2 1513.19   39.94
  -2   6  -2 1446.55   34.30
  -4   6  -2  654.49   14.65
  -4   6  -2  634.70   17.47
   4   6   2  636.65   16.43
  -4   6  -2  629.73   16.39
   4   6   2  652.22   19.28
  -4   6  -2  648.06   12.64
   4   6   2  647.06   13.79
  -6  -6  -2  407.76    8.96
   6   6   2  421.49    9.22
  -6   6  -2  412.50    8.82
  -6   6  -2  407.60   11.62
   6   6   2  391.72   13.52
   6   6   2  408.60   11.59
  -6   6  -2  415.83   10.39
   8  -6   2   88.00    2.80
  -8  -6  -2   73.54    2.94
  -8   6  -2   66.94    2.81
   8   6   2   87.96    5.13
  -8   6  -2   70.66    4.09
  -8   6  -2   68.28    3.61
   8   6   2   92.50    2.89
 -10  -6  -2  367.34    9.05
  10   6   2  375.03   13.45
 -10   6  -2  375.23    9.01
 -10   6  -2  373.96   10.43
 -10   6  -2  378.12   11.58
 -12  -6  -2  372.94   13.02
 -12  -6  -2  378.63    9.49
 -12   6  -2  378.43   11.97
  12   6   2  348.34   13.56
 -12   6  -2  372.03    9.46
 -12   6  -2  391.06   10.94
 -14  -6  -2   61.09    4.98
 -14  -6  -2   57.65    3.47
 -14   6  -2   64.53    4.59
 -14   6  -2   58.25    3.52
  14   6   2   69.43    5.39
 -14   6  -2   60.78    4.26
 -16  -6  -2  285.21    8.73
 -16  -6  -2  306.45   11.54
  16   6   2  287.97   12.35
 -16   6  -2  289.24    8.76
 -16   6  -2  286.96    9.89
 -16   6  -2  284.84   10.86
 -18  -6  -2  351.26   10.34
 -18   6  -2  347.44   11.57
 -18   6  -2  323.88   12.48
  18   6   2  338.82   14.17
 -18   6  -2  338.28   10.29
 -17  -7   2    8.37    1.88
  17   7  -2    8.26    2.93
 -17   7   2    9.99    2.09
 -17   7   2    9.92    2.56
 -17   7   2    9.49    2.49
 -15  -7   2   13.79    1.98
 -15   7   2   12.79    2.62
  15   7  -2   16.73    3.43
 -15   7   2   14.18    2.10
 -15   7   2   13.19    2.48
 -13  -7   2   15.12    1.81
 -13   7   2   12.74    1.81
 -13   7   2   11.27    2.31
 -13   7   2   14.94    2.47
  13   7  -2   11.44    2.79
 -11  -7   2   79.62    3.14
 -11   7   2   76.87    4.23
 -11   7   2   79.04    4.35
  11   7  -2   80.41    5.51
 -11   7   2   81.03    3.39
   9  -7  -2   93.35    4.09
  -9  -7   2   96.38    3.13
   9   7  -2   95.18    5.70
  -9   7   2   92.39    4.30
  -9   7   2   97.69    4.58
  -9   7   2   92.08    3.34
   7  -7  -2   19.80    1.49
   7  -7  -2   19.04    2.18
  -7  -7   2   20.74    1.29
   7   7  -2   20.48    2.81
  -7   7   2   24.12    2.35
  -7   7   2   20.48    1.51
  -7   7   2   20.65    2.25
   5  -7  -2  243.22    8.27
  -5  -7   2  244.85    7.83
   5  -7  -2  244.03    6.67
   5   7  -2  245.09    9.32
   5   7  -2  240.02    6.99
   5   7  -2  245.58    5.41
  -5   7   2  237.22    7.79
  -5   7   2  247.14    7.08
  -5   7   2  249.56    5.54
   3  -7  -2  286.10    7.77
  -3  -7   2  279.71    8.38
   3  -7  -2  280.47    9.52
  -3   7   2  285.82    7.65
   3   7  -2  300.50    6.68
   3   7  -2  279.10   10.04
  -3   7   2  294.53    9.81
  -3   7   2  290.25    5.98
   1  -7  -2   52.98    3.65
  -1  -7   2   52.10    2.45
  -1   7   2   55.17    3.56
   1   7  -2   52.23    2.20
   1   7  -2   53.36    3.42
  -1   7   2   48.97    2.46
   1  -7   2   11.47    1.06
   1   7   2   11.65    1.31
   1   7   2   11.16    1.05
  -1   7  -2   13.78    1.88
  -1   7  -2   12.39    1.40
  -1   7  -2   13.84    2.05
   1   7   2   12.76    1.06
   1   7   2   14.70    2.25
   3   7   2   94.90    5.19
  -3   7  -2  107.46    3.86
  -3   7  -2  106.21    4.42
  -3   7  -2   99.63    4.61
   3   7   2  100.12    3.29
   3   7   2   99.23    3.76
   5   7   2  297.11   11.19
  -5   7  -2  308.62    9.68
  -5   7  -2  307.08    9.40
  -5   7  -2  320.90    6.79
   5   7   2  309.41    7.35
  -5   7  -2  316.73    8.47
   5   7   2  300.81    9.09
  -7   7  -2   44.91    2.14
   7   7   2   40.84    3.82
  -7   7  -2   44.68    3.37
   7   7   2   46.78    2.00
   7   7   2   47.94    3.04
  -7   7  -2   44.89    2.97
  -9  -7  -2    6.40    1.24
   9   7   2    6.87    2.13
  -9   7  -2    4.95    1.16
  -9   7  -2    3.89    1.52
   9   7   2    7.98    1.74
  -9   7  -2    5.77    1.82
 -11  -7  -2   20.68    2.07
 -11   7  -2   22.46    2.65
  11   7   2   26.37    3.60
 -11   7  -2   20.52    3.13
 -11   7  -2   21.64    2.13
 -13  -7  -2   72.82    5.62
 -13  -7  -2   71.04    3.66
 -13   7  -2   71.66    3.65
 -13   7  -2   76.60    4.63
 -13   7  -2   70.55    4.92
  13   7   2   74.73    5.74
 -15  -7  -2   23.73    3.94
 -15  -7  -2   21.79    2.60
 -15   7  -2   22.16    3.50
 -15   7  -2   20.55    2.52
 -15   7  -2   24.73    3.16
  15   7   2   23.63    3.92
 -17  -7  -2   20.50    3.90
 -17  -7  -2   24.72    2.99
 -17   7  -2   18.93    2.73
 -17   7  -2   25.84    3.49
 -17   7  -2   16.63    3.42
  17   7   2   20.96    3.97
 -16  -8   2  144.56    5.73
 -16   8   2  129.82    5.45
  16   8  -2  134.75    8.47
 -16   8   2  136.31    6.69
 -16   8   2  144.38    7.03
 -14  -8   2  348.74    9.01
 -14   8   2  353.42   11.11
 -14   8   2  351.09   11.71
 -14   8   2  355.02    9.35
  14   8  -2  356.63   14.38
 -12  -8   2  287.34    7.37
 -12   8   2  290.77    9.34
 -12   8   2  277.10    9.73
 -12   8   2  286.23    7.66
  12   8  -2  304.88   12.39
 -10  -8   2  193.21    5.15
  10   8  -2  182.65    8.92
 -10   8   2  190.32    6.93
 -10   8   2  194.77    5.49
 -10   8   2  194.93    7.46
   8  -8  -2  550.36   15.27
   8   8  -2  531.34   14.53
  -8   8   2  518.80   14.80
  -8   8   2  553.09   11.49
   8   8  -2  548.80   18.00
  -8   8   2  521.30   13.59
   6  -8  -2  322.20   10.26
   6   8  -2  311.07   11.58
   6   8  -2  313.56    8.76
  -6   8   2  308.94    9.74
  -6   8   2  297.37    8.66
  -6   8   2  302.52    6.83
   4  -8  -2  701.65   19.80
  -4   8   2  708.84   13.72
  -4   8   2  711.57   16.42
   4   8  -2  690.75   21.33
   4   8  -2  723.28   14.88
  -4   8   2  715.36   20.75
   2  -8  -2  733.37   20.94
   2   8  -2  770.48   15.98
  -2   8   2  732.93   21.74
   2   8  -2  753.24   21.93
  -2   8   2  724.72   16.72
   0  -8  -2  379.56   12.64
   0   8   2  374.43   12.74
   0   8   2  375.51    9.30
   0   8  -2  377.82    9.14
   0   8  -2  377.62   12.33
   2   8   2  583.01   14.14
  -2   8  -2  571.26   16.93
  -2   8  -2  557.59   15.67
   2   8   2  598.53   14.15
   2   8   2  571.81   12.94
   2   8   2  563.91   17.99
  -2   8  -2  566.85   13.35
  -4   8  -2  608.98   17.03
  -4   8  -2  641.24   14.93
   4   8   2  645.85   13.96
   4   8   2  626.65   19.81
   4   8   2  627.71   16.19
  -4   8  -2  641.82   18.07
   6   8   2  256.71   10.52
  -6   8  -2  254.66    7.75
  -6   8  -2  258.64    6.00
   6   8   2  259.23    8.26
  -6   8  -2  261.73    9.10
   6   8   2  265.62    6.50
  -8   8  -2  169.15    6.98
   8   8   2  158.55    6.32
   8   8   2  159.74    8.09
  -8   8  -2  154.81    6.00
  -8   8  -2  172.83    4.73
 -10   8  -2  424.50   11.98
  10   8   2  425.45   13.16
  10   8   2  410.46   15.54
 -10   8  -2  443.55   13.60
 -10   8  -2  443.29   10.12
 -12  -8  -2  326.80    8.73
 -12  -8  -2  337.56   13.11
  12   8   2  336.31   13.61
  12   8   2  337.33   11.40
 -12   8  -2  344.35   10.57
 -12   8  -2  329.06   11.61
 -12   8  -2  334.67    8.76
 -14  -8  -2  194.76    6.51
 -14  -8  -2  198.78    9.69
 -14   8  -2  202.21    7.99
  14   8   2  192.19   10.00
 -14   8  -2  193.46    6.53
  14   8   2  205.39    8.56
 -14   8  -2  194.80    8.74
 -16  -8  -2  245.27    8.02
 -16  -8  -2  247.70   11.29
 -16   8  -2  249.85    8.05
 -16   8  -2  242.82   10.35
  16   8   2  263.42   12.24
 -15   9   2  111.91    6.05
  15   9  -2  106.14    7.72
 -15   9   2  113.75    6.27
  13   9  -2  181.50    9.67
 -13   9   2  181.50    7.42
 -13   9   2  177.61    7.81
 -11   9   2  337.93   10.52
 -11   9   2  342.91   11.37
  11   9  -2  348.67   13.90
  11   9  -2  344.03   10.92
  -9   9   2  276.42    8.95
   9   9  -2  303.24    9.26
  -9   9   2  272.67    9.79
   9   9  -2  310.28   12.25
   7  -9  -2  308.39   10.37
  -7   9   2  291.51    8.93
   7   9  -2  303.38    8.81
   7   9  -2  309.82   12.09
  -7   9   2  306.63   10.13
   5  -9  -2  273.71    9.73
  -5   9   2  260.11    7.86
  -5   9   2  257.98    9.71
   5   9  -2  263.92   10.60
   3  -9  -2  117.05    6.05
  -3   9   2  124.32    6.03
   3   9  -2  107.40    6.07
  -3   9   2  131.06    4.75
   3   9  -2  119.15    3.70
   1  -9  -2  192.24    8.28
  -1   9   2  199.14    5.98
  -1   9   2  193.93    8.16
   1   9  -2  189.62    5.47
   1   9  -2  183.62    7.91
  -1  -9  -2  287.37   10.96
   1   9   2  289.40   10.89
   1   9   2  292.36    7.58
  -1   9  -2  273.27    7.59
  -1   9  -2  272.73   10.05
  -3   9  -2  176.57    5.67
   3   9   2  156.84    4.88
   3   9   2  161.74    4.98
  -3   9  -2  173.34    6.86
  -3   9  -2  173.46    7.08
   3   9   2  150.71    7.62
   5   9   2   58.55    3.17
  -5   9  -2   73.33    3.90
   5   9   2   62.29    4.89
  -5   9  -2   73.81    4.65
  -5   9  -2   71.43    3.66
   7  -9   2  812.45   21.97
   7   9   2  815.41   25.40
   7   9   2  808.49   21.12
  -7   9  -2  806.46   21.81
  -7   9  -2  806.40   19.23
  -9  -9  -2  338.63   13.29
  -9   9  -2  349.49   10.26
   9   9   2  325.46   10.72
   9   9   2  318.68   13.31
  -9   9  -2  343.61   11.68
 -11  -9  -2   48.07    5.26
 -11   9  -2   49.31    4.32
 -11   9  -2   48.80    3.95
  11   9   2   47.70    3.77
  11   9   2   46.77    5.02
 -13  -9  -2   21.56    4.16
 -13   9  -2   22.68    3.84
  13   9   2   29.47    3.38
  13   9   2   29.20    4.51
 -13   9  -2   25.28    3.31
 -14  10   2   14.97    3.11
  14  10  -2   19.84    4.21
  14  10  -2   16.85    2.80
 -14  10   2   16.36    2.97
  12  10  -2   59.61    4.04
  12  10  -2   64.87    5.89
 -12  10   2   55.41    4.39
 -12  10   2   52.85    4.47
 -10  10   2    9.05    2.19
 -10  10   2   12.81    2.74
  10  10  -2   10.45    2.85
   8 -10  -2   19.47    2.84
   8  10  -2   21.44    3.61
  -8  10   2   16.39    2.49
  -8  10   2   13.68    2.74
   6 -10  -2    0.16    1.50
   6  10  -2    0.37    1.56
  -6  10   2    1.55    1.33
   4 -10  -2   28.73    3.53
  -4  10   2   32.86    3.44
  -4  10   2   32.69    2.74
   4  10  -2   31.65    3.70
   2 -10  -2   38.52    4.01
   2  10  -2   41.68    3.90
  -2  10   2   42.91    3.90
  -2  10   2   42.27    2.83
   0 -10  -2   42.11    4.31
   0  10  -2   46.43    2.73
   0  10   2   45.10    2.78
   0  10   2   44.43    4.09
   0  10  -2   43.14    3.80
  -2 -10  -2   33.26    4.11
   2  10   2   31.07    2.25
  -2  10  -2   38.15    3.43
   2  10   2   30.26    3.72
  -2  10  -2   35.89    2.67
  -4 -10  -2   95.25    6.54
  -4  10  -2   94.86    4.34
  -4  10  -2   97.31    5.58
   4  10   2   93.56    6.13
  -4  10  -2  101.48    5.12
  -6 -10  -2   63.31    5.54
   6 -10   2   61.85    4.30
   6  10   2   64.28    5.33
  -6  10  -2   66.97    4.80
  -6  10  -2   60.12    3.78
  -8 -10  -2    3.05    2.34
  -8  10  -2    4.09    2.18
   8  10   2    3.52    2.26
   8  10   2    3.63    1.44
  -8  10  -2    0.95    1.55
 -10 -10  -2    1.69    2.34
  10  10   2    2.10    2.16
  10  10   2    1.93    1.49
 -10  10  -2    0.43    1.67
 -10  10  -2    4.13    2.21
 -12 -10  -2   -0.02    2.46
 -12  10  -2   -0.51    1.89
 -12  10  -2    0.49    1.83
  12  10   2    0.20    1.46
  12  10   2   -0.45    2.03
 -11  11   2  410.60   13.98
  11  11  -2  438.43   17.04
 -11  11   2  425.94   12.84
   9  11  -2  430.88   16.58
  -9  11   2  418.16   12.37
   7 -11  -2  286.06   10.82
  -7  11   2  291.55    9.27
   7  11  -2  289.84   12.47
   5 -11  -2  180.64    8.41
   5  11  -2  202.56    9.44
  -5  11   2  176.36    6.59
   3 -11  -2  114.89    6.69
  -3  11   2  122.24    6.67
   3  11  -2  123.90    6.99
  -3  11   2  122.02    4.99
   1 -11  -2  258.84   11.17
  -1  11   2  294.83   11.53
  -1  11   2  294.78    8.25
   1  11  -2  273.14   11.07
  -1 -11  -2  342.62   13.88
   1  11   2  395.23   10.02
   1  11   2  396.66   14.34
  -1  11  -2  374.09    9.91
  -1  11  -2  365.89   13.28
  -3 -11  -2  448.09   16.43
  -3  11  -2  457.05   15.07
  -3  11  -2  448.94   11.87
   3  11   2  469.91   16.65
  -5 -11  -2  364.82   14.33
   5 -11   2  349.68   12.54
   5  11   2  351.57   14.10
  -5  11  -2  349.34   10.20
  -7 -11  -2  419.23   16.31
  -7  11  -2  429.54   12.16
  -7  11  -2  432.18   14.37
   7  11   2  423.08   16.43
  -9 -11  -2  176.80    9.99
   9  11   2  189.28   10.15
  -9  11  -2  189.93    8.75
  -9  11  -2  195.47    7.63
   8  12  -2   67.65    6.07
  -8  12   2   71.48    4.70
   6 -12  -2   29.02    4.12
  -6  12   2   30.13    3.25
   6  12  -2   28.28    4.40
   4 -12  -2   28.93    4.15
  -4  12   2   29.76    3.85
  -4  12   2   31.30    3.05
   4  12  -2   30.95    4.15
   2 -12  -2   40.81    4.70
   2  12  -2   39.96    4.37
  -2  12   2   40.39    3.18
  -2  12   2   44.08    4.51
   0 -12  -2  137.07    8.13
   0  12   2  151.94    8.20
   0  12  -2  152.83    7.82
  -2 -12  -2  166.84    9.18
   2  12   2  169.82    8.95
  -2  12  -2  160.35    7.90
   4 -12   2  101.28    6.38
  -4 -12  -2   82.11    7.02
   4  12   2  100.45    7.00
  -4  12  -2   95.18    4.76
  -6 -12  -2  132.63    8.61
   6  12   2  126.60    8.18
  -6  12  -2  125.60    5.82
   1 -13  -2   41.86    5.01
  -1  13   2   48.68    5.04
   1  13  -2   45.74    4.88
  -1 -13  -2   90.81    7.22
   1 -13   2   97.70    6.97
   1  13   2  101.89    7.06
 -20   0   3    0.48    1.58
  20   0  -3    0.01    1.61
 -20   0   3    1.55    1.50
  18   0  -3   -0.43    1.38
 -18   0   3    0.71    1.41
 -18   0   3    0.68    1.22
 -16   0   3    0.11    1.00
  16   0  -3    0.14    1.21
 -16   0   3   -0.46    1.06
  14   0  -3   -0.19    0.97
 -14   0   3    0.02    0.85
 -14   0   3   -0.25    0.96
 -12   0   3   -1.52    0.77
  12   0  -3   -0.09    0.89
 -12   0   3   -0.69    0.76
 -10   0   3   -1.55    0.57
  10   0  -3   -0.53    0.78
 -10   0   3   -0.51    0.73
 -10   0   3   -0.76    0.74
  -8   0   3   -0.57    0.66
  -8   0   3    1.01    0.92
  -8   0   3   -0.84    0.68
  -6   0   3   -2.84    0.54
  -6   0   3   -3.17    0.61
  -6   0   3   -2.65    0.51
   6   0  -3   -2.65    0.57
  -4   0   3   -2.24    0.49
  -4   0   3   -2.72    0.48
  -4   0   3   -2.09    0.61
  -2   0   3   -1.31    0.49
  -2   0   3   -2.24    0.47
   0   0   3   -7.79    0.46
   0   0  -3   -8.17    0.42
   2   0   3   -2.10    0.49
  -2   0  -3   -1.76    0.52
  -4   0  -3   -0.25    0.53
   4   0   3   -0.62    0.46
  -6   0  -3    0.31    0.63
   6   0   3    0.54    0.63
  -8   0  -3    0.09    0.73
   8   0   3   -0.16    0.66
  10   0   3    1.00    0.83
 -10   0  -3   -0.77    0.72
 -12   0  -3    0.48    1.02
  12   0   3   -0.01    0.91
  14   0   3    0.47    1.08
 -14   0  -3    0.91    1.23
  16   0   3    0.10    1.19
 -16   0  -3   -0.79    1.35
 -18   0  -3   -0.23    1.60
 -20   0  -3    0.13    1.87
 -20   0  -3   -1.22    1.94
 -21  -1   3  185.04    7.28
 -21   1   3  189.83    7.36
  21   1  -3  189.48    8.92
 -21   1   3  185.64    7.18
 -21   1   3  184.57    8.22
 -19  -1   3  344.86   10.00
 -19  -1   3  339.47    9.55
  19  -1  -3  329.01   12.03
  19   1  -3  335.80   12.62
 -19   1   3  347.71   10.06
 -19   1   3  349.45   10.10
 -19   1   3  344.50   11.43
 -17  -1   3  574.85   13.90
  17  -1  -3  591.53   17.77
 -17  -1   3  572.93   13.96
 -17   1   3  580.42   14.10
 -17   1   3  574.24   14.35
 -17   1   3  571.41   16.09
  17   1  -3  582.42   18.26
  15  -1  -3  437.70   13.42
 -15  -1   3  411.38   10.51
 -15  -1   3  423.33   10.38
 -15   1   3  412.84   10.57
 -15   1   3  416.60   10.80
  15   1  -3  419.73   13.77
  13  -1  -3  247.55    8.71
 -13  -1   3  265.29    6.82
 -13  -1   3  260.16    7.04
 -13   1   3  257.70    7.06
  13   1  -3  237.81    8.99
 -13   1   3  276.28    7.32
  11  -1  -3  170.33    6.48
 -11  -1   3  193.54    5.31
 -11  -1   3  189.25    6.56
 -11  -1   3  195.11    5.07
 -11   1   3  194.53    5.36
 -11   1   3  198.43    5.50
  11   1  -3  158.71    6.66
  -9  -1   3  759.67   19.67
  -9  -1   3  791.81   16.29
  -9  -1   3  792.51   15.83
  -9   1   3  783.32   16.73
  -9   1   3  780.81   15.86
  -9   1   3  766.90   19.28
   9   1  -3  754.01   21.31
   7  -1  -3 1161.57   27.51
  -7  -1   3 1121.44   27.74
  -7  -1   3 1161.88   22.31
  -7  -1   3 1184.51   23.36
   7   1  -3 1172.85   30.45
  -7   1   3 1158.54   22.39
  -7   1   3 1134.95   27.43
  -7   1   3 1156.22   23.84
  -5  -1   3 2108.48   38.77
   5  -1  -3 2018.21   47.92
  -5  -1   3 2095.10   48.20
  -5  -1   3 2107.39   41.08
  -5   1   3 2093.61   38.87
   5   1  -3 1986.01   52.92
  -5   1   3 2115.85   41.61
  -5   1   3 2145.24   47.98
  -3  -1   3 1461.93   33.96
  -3  -1   3 1498.45   27.34
   3  -1  -3 1428.86   33.85
  -3  -1   3 1474.97   28.98
  -3   1   3 1469.40   33.86
  -3   1   3 1476.67   29.43
  -3   1   3 1498.83   27.45
   3   1  -3 1460.36   33.92
  -1  -1   3  523.84   12.25
  -1   1   3  539.70   10.85
  -1   1   3  522.80   12.42
   1   1  -3  493.00   12.19
   1   1   3  260.76    7.48
  -3  -1  -3  192.05    4.50
  -3   1  -3  194.20    4.80
  -3   1  -3  202.06    4.50
   3   1   3  182.44    5.87
   5  -1   3  257.36    7.25
  -5  -1  -3  275.19    6.25
   5   1   3  263.10    8.04
  -5   1  -3  271.76    6.61
  -5   1  -3  271.21    6.18
   7  -1   3  740.92   19.34
  -7  -1  -3  755.60   15.27
   7   1   3  727.86   20.12
  -7   1  -3  744.69   15.20
  -7   1  -3  729.76   16.19
  -9  -1  -3 1699.57   40.25
   9  -1   3 1700.26   43.08
  -9  -1  -3 1648.45   32.80
   9   1   3 1696.67   43.94
  -9   1  -3 1677.16   32.81
  -9   1  -3 1677.90   35.01
 -11  -1  -3 1006.12   21.31
  11  -1   3 1052.72   27.24
 -11  -1  -3 1024.43   25.31
 -11   1  -3 1009.85   22.59
  11   1   3 1066.49   28.15
 -11   1  -3 1001.56   21.28
  13  -1   3  342.33   10.46
 -13  -1  -3  337.43    9.08
 -13   1  -3  334.18    9.42
  13   1   3  336.15   11.19
 -13   1  -3  335.04    9.03
  15  -1   3  235.95    8.52
 -15  -1  -3  235.67    7.53
 -15   1  -3  244.94    9.16
  15   1   3  233.40    8.92
 -15   1  -3  228.52    7.44
 -17  -1  -3  131.03    5.75
 -17   1  -3  131.78    6.91
  17   1   3  127.91    6.35
 -17   1  -3  123.62    5.63
 -19  -1  -3  139.18    6.43
 -19   1  -3  150.11    7.77
 -19   1  -3  131.92    6.32
 -20  -2   3  236.12    7.98
 -20   2   3  211.35    8.65
 -20   2   3  223.08    7.99
 -20   2   3  232.13    8.02
  20   2  -3  208.40    9.73
  18  -2  -3  604.37   18.65
 -18  -2   3  637.03   15.08
 -18   2   3  627.73   15.72
  18   2  -3  608.01   19.76
 -18   2   3  638.37   15.20
 -18   2   3  599.96   17.12
 -16  -2   3  215.20    6.30
 -16  -2   3  216.17    6.85
  16  -2  -3  229.85    8.29
 -16   2   3  220.59    7.00
 -16   2   3  218.44    7.13
 -16   2   3  211.70    7.69
  16   2  -3  232.48    9.14
  14  -2  -3   68.29    3.90
 -14  -2   3   84.54    3.62
 -14  -2   3   81.32    3.08
 -14   2   3   83.15    3.99
 -14   2   3   77.87    3.59
  14   2  -3   67.30    4.38
 -14   2   3   75.68    3.63
 -12  -2   3  435.11   10.35
  12  -2  -3  472.76   13.45
 -12  -2   3  447.07   10.17
  12   2  -3  458.71   14.18
 -12   2   3  442.10   11.06
 -12   2   3  438.03   10.46
 -12   2   3  451.97   11.92
 -10  -2   3 1011.76   20.49
 -10  -2   3 1006.97   25.75
 -10  -2   3 1041.21   21.08
  10   2  -3 1012.04   28.05
 -10   2   3 1046.28   23.80
 -10   2   3 1022.14   20.64
 -10   2   3 1042.42   22.07
  -8  -2   3 1287.53   25.62
  -8  -2   3 1249.71   30.92
   8  -2  -3 1289.40   30.89
  -8  -2   3 1290.39   24.71
  -8   2   3 1301.15   24.85
  -8   2   3 1260.45   30.13
   8   2  -3 1248.00   33.83
  -8   2   3 1296.66   26.63
  -6  -2   3  797.47   15.56
   6  -2  -3  748.67   18.64
  -6  -2   3  799.48   15.22
  -6   2   3  798.69   18.59
   6   2  -3  737.84   20.98
  -6   2   3  767.02   16.51
  -6   2   3  792.99   15.36
   4  -2  -3 2246.70   52.37
  -4  -2   3 2356.35   42.32
  -4  -2   3 2300.87   52.72
   4   2  -3 2249.50   52.58
  -4   2   3 2306.35   45.74
  -4   2   3 2328.10   42.50
   4   2  -3 2203.93   58.07
  -4   2   3 2334.24   52.33
  -2  -2   3 2045.20   48.56
   2  -2  -3 2134.00   47.74
   2   2  -3 2149.64   47.57
  -2   2   3 1999.27   48.18
  -2   2   3 2049.83   41.53
   2   2  -3 2144.43   52.73
   0  -2  -3 4678.11  107.93
   0  -2   3 4620.67  105.20
   0   2  -3 4595.77  116.87
   0   2  -3 4617.50   92.37
   0   2   3 4482.30  119.62
   0   2   3 4615.91   92.52
   0   2   3 4519.79  106.99
   2   2   3  718.11   19.12
   2   2   3  705.13   17.27
  -2   2  -3  710.37   14.91
  -2   2  -3  719.05   13.75
  -4  -2  -3  849.47   16.92
  -4  -2  -3  868.36   21.49
  -4   2  -3  853.62   16.83
  -4   2  -3  847.84   18.19
   4   2   3  900.80   23.19
  -6  -2  -3 1221.45   23.88
  -6  -2  -3 1229.75   29.98
  -6   2  -3 1225.29   23.80
   6   2   3 1220.18   32.39
  -6   2  -3 1228.67   25.64
  -8  -2  -3  328.28    9.44
   8  -2   3  309.43    8.77
  -8  -2  -3  327.53    7.82
  -8   2  -3  329.63    9.39
   8   2   3  311.98   10.25
  -8   2  -3  330.79    8.40
  -8   2  -3  332.03    7.79
 -10  -2  -3  370.66    9.08
  10  -2   3  374.54   10.35
 -10  -2  -3  370.01   10.69
 -10   2  -3  372.37    9.70
  10   2   3  377.02   11.91
 -10   2  -3  361.71    8.99
 -10   2  -3  371.25   10.90
 -12  -2  -3  538.98   14.64
  12  -2   3  545.11   14.76
 -12  -2  -3  538.19   12.58
  12   2   3  535.66   16.35
 -12   2  -3  525.47   14.95
 -12   2  -3  521.28   12.45
 -12   2  -3  524.40   13.29
 -14  -2  -3  508.62   12.47
  14   2   3  480.13   15.77
 -14   2  -3  500.45   12.35
 -14   2  -3  505.92   13.13
 -14   2  -3  502.71   14.85
 -16  -2  -3   87.21    4.55
 -16   2  -3   90.26    5.46
 -16   2  -3   80.50    4.62
 -16   2  -3   84.47    4.48
  16   2   3   87.20    5.29
 -18  -2  -3  156.75    6.61
 -18   2  -3  163.69    8.01
 -18   2  -3  158.66    6.57
  18   2   3  155.96    7.65
 -21  -3   3   68.95    4.61
 -21   3   3   83.06    4.95
 -21   3   3   70.80    5.08
  21   3  -3   69.97    5.91
 -21   3   3   75.26    4.98
 -19  -3   3  162.60    6.32
 -19   3   3  162.99    6.47
 -19   3   3  160.74    7.08
 -19   3   3  160.97    6.62
  19   3  -3  164.98    8.39
 -17  -3   3   12.76    2.03
  17  -3  -3   15.81    2.33
 -17   3   3   13.03    2.17
  17   3  -3   14.24    2.83
 -17   3   3   15.83    2.33
 -17   3   3   14.40    2.50
  15  -3  -3   15.88    2.25
 -15  -3   3   21.82    2.30
  15   3  -3   19.87    3.02
 -15   3   3   18.19    2.42
 -15   3   3   17.12    2.25
 -15   3   3   20.40    2.34
 -13  -3   3   34.28    2.38
  13  -3  -3   32.64    2.55
 -13   3   3   35.16    2.63
  13   3  -3   36.49    3.29
 -13   3   3   34.59    2.45
 -13   3   3   34.52    2.66
 -11  -3   3  265.87    6.78
 -11  -3   3  267.28    8.80
  11   3  -3  263.61    9.53
 -11   3   3  265.26    7.76
 -11   3   3  268.91    7.49
 -11   3   3  265.62    6.91
  -9  -3   3  157.75    4.36
  -9  -3   3  153.38    5.81
   9   3  -3  151.22    6.24
  -9   3   3  158.29    4.51
  -9   3   3  159.15    4.96
   7  -3  -3  406.86   10.64
  -7  -3   3  420.37    8.81
  -7  -3   3  407.16   11.40
  -7   3   3  431.54    9.95
  -7   3   3  422.36   10.33
   7   3  -3  404.57   12.53
  -7   3   3  419.35    8.99
  -5  -3   3  155.62    5.15
   5  -3  -3  175.67    4.75
  -5  -3   3  161.88    3.82
   5   3  -3  166.64    5.03
  -5   3   3  161.53    4.45
  -5   3   3  160.10    4.03
   5   3  -3  178.52    5.98
  -5   3   3  158.00    4.59
   3  -3  -3  427.58   10.62
  -3  -3   3  441.79    8.40
  -3  -3   3  424.66   10.82
  -3   3   3  438.25    9.72
  -3   3   3  434.23   10.44
   3   3  -3  418.43   12.20
   3   3  -3  432.19   10.64
  -3   3   3  442.33    8.71
   1  -3  -3  604.28   15.35
   1  -3  -3  591.99   14.34
  -1  -3   3  591.83   13.92
  -1   3   3  594.79   14.22
   1   3  -3  590.22   12.18
  -1   3   3  587.26   12.62
   1   3  -3  587.95   15.83
  -1   3   3  591.88   16.25
  -1  -3  -3  109.92    3.59
   1   3   3   99.44    2.98
  -1   3  -3  112.27    3.45
  -1   3  -3  110.03    3.04
   1   3   3  101.12    4.13
   1   3   3   99.85    3.47
  -3  -3  -3  104.46    2.91
  -3  -3  -3  101.05    4.09
  -3   3  -3   98.25    2.72
   3   3   3  107.27    4.35
   3   3   3  102.18    3.68
  -3   3  -3  100.98    3.22
  -5  -3  -3  416.66   11.81
  -5  -3  -3  406.26    8.99
   5   3   3  430.90   12.67
  -5   3  -3  413.02    8.90
  -5   3  -3  422.53   11.00
  -7  -3  -3  340.42    7.90
  -7  -3  -3  336.82   10.10
   7   3   3  329.57   10.80
  -7   3  -3  332.99    7.77
  -7   3  -3  336.39    9.56
  -7   3  -3  342.96    8.64
  -9  -3  -3   63.28    2.90
  -9  -3  -3   64.05    3.62
  -9   3  -3   66.51    3.66
  -9   3  -3   64.64    2.88
   9   3   3   67.71    3.93
  -9   3  -3   70.85    3.35
 -11  -3  -3  104.64    4.88
 -11  -3  -3  105.15    4.13
 -11   3  -3  112.51    5.20
 -11   3  -3  108.70    4.51
  11   3   3  109.26    5.44
 -11   3  -3  104.84    4.06
 -13  -3  -3   77.54    3.83
 -13  -3  -3   82.90    4.39
 -13   3  -3   72.81    4.53
 -13   3  -3   80.99    3.81
  13   3   3   73.42    4.72
 -13   3  -3   83.38    4.26
 -15  -3  -3   35.33    3.15
 -15   3  -3   39.79    3.47
 -15   3  -3   43.05    3.93
 -15   3  -3   31.51    2.98
  15   3   3   29.26    3.48
 -17  -3  -3   13.43    2.40
 -17   3  -3   10.39    2.20
 -17   3  -3   10.08    2.34
  17   3   3   12.45    2.73
 -17   3  -3   11.65    2.83
 -19  -3  -3   30.99    3.51
 -19   3  -3   27.84    4.10
 -19   3  -3   30.30    3.47
  19   3   3   34.54    4.22
 -20  -4   3  207.42    7.52
 -20   4   3  202.74    7.66
 -20   4   3  207.69    8.59
  20   4  -3  213.42   10.32
 -20   4   3  216.15    8.20
 -18  -4   3  299.22    8.83
 -18   4   3  293.36    9.57
 -18   4   3  297.48    9.00
 -18   4   3  298.42   10.20
  18   4  -3  290.86   12.10
  16  -4  -3  455.16   13.95
 -16  -4   3  461.29   11.40
 -16   4   3  460.05   13.27
 -16   4   3  456.74   12.44
  16   4  -3  443.78   15.72
 -16   4   3  449.91   11.60
  14  -4  -3  366.81   11.10
 -14  -4   3  340.51    8.89
  14   4  -3  342.99   12.55
 -14   4   3  333.10    9.81
 -14   4   3  358.61   10.45
 -14   4   3  340.62    9.05
 -12  -4   3  333.13    8.09
 -12   4   3  331.90    9.44
 -12   4   3  318.59    8.17
 -12   4   3  315.59    8.99
  12   4  -3  311.52   11.43
 -10  -4   3 1784.74   34.28
 -10  -4   3 1768.85   43.28
  10   4  -3 1691.56   47.46
 -10   4   3 1865.40   40.35
 -10   4   3 1776.64   37.31
 -10   4   3 1814.17   34.55
  -8  -4   3 1557.01   29.30
   8  -4  -3 1538.53   36.01
  -8  -4   3 1504.91   37.08
   8   4  -3 1519.72   40.95
  -8   4   3 1557.50   34.57
  -8   4   3 1533.62   29.55
  -8   4   3 1523.48   32.13
   6  -4  -3  441.72   11.85
   6  -4  -3  434.51   11.18
  -6  -4   3  483.14    9.20
  -6  -4   3  435.18   12.03
   6   4  -3  442.08   11.75
  -6   4   3  472.69    9.50
   6   4  -3  425.39   13.43
   4  -4  -3  432.47   11.08
  -4  -4   3  457.05   11.63
  -4  -4   3  470.80    8.82
   4  -4  -3  428.28   11.97
  -4   4   3  467.00   10.42
   4   4  -3  429.37   13.13
   4   4  -3  432.36   11.26
  -4   4   3  477.68    9.22
  -2  -4   3  312.91    8.41
   2  -4  -3  347.24    9.59
   2  -4  -3  344.55    8.58
  -2   4   3  317.02    7.80
  -2   4   3  319.84    8.19
   2   4  -3  342.64    7.99
   2   4  -3  345.45    7.12
  -2   4   3  316.24    9.97
   2   4  -3  341.43    9.93
   0  -4  -3 1338.57   30.55
   0  -4  -3 1311.44   31.99
   0  -4   3 1266.07   29.58
   0   4   3 1243.77   30.25
   0   4   3 1262.84   34.14
   0   4  -3 1353.30   26.30
   0   4  -3 1361.05   33.56
   0   4   3 1236.00   26.43
  -2  -4  -3  678.69   17.77
  -2   4  -3  681.54   14.40
   2   4   3  633.27   16.48
   2   4   3  644.79   18.72
  -2   4  -3  680.03   12.88
  -2   4  -3  695.65   17.56
  -2   4  -3  681.87   16.20
   2   4   3  639.28   14.12
  -4  -4  -3  405.64   12.19
  -4  -4  -3  412.33    8.96
  -4   4  -3  422.11    8.79
  -4   4  -3  422.04    9.94
   4   4   3  437.13   13.03
  -4   4  -3  424.98   11.16
   4   4   3  427.72   11.38
  -6  -4  -3  443.18    9.76
  -6  -4  -3  433.74   13.01
  -6   4  -3  447.45   10.79
   6   4   3  457.90   13.95
  -6   4  -3  454.26   12.03
  -6   4  -3  449.26    9.64
  -8  -4  -3  810.61   16.65
  -8  -4  -3  799.91   21.54
  -8   4  -3  777.69   19.97
  -8   4  -3  809.23   18.16
   8   4   3  805.52   23.13
  -8   4  -3  804.88   16.52
 -10  -4  -3  871.12   23.15
 -10  -4  -3  857.80   18.13
  10   4   3  851.11   24.89
 -10   4  -3  826.63   19.58
 -10   4  -3  867.76   21.79
 -10   4  -3  876.53   18.07
 -12  -4  -3  813.80   17.49
 -12  -4  -3  815.96   21.88
 -12   4  -3  783.06   18.82
  12   4   3  762.15   23.56
 -12   4  -3  794.57   17.32
 -12   4  -3  794.46   20.98
 -14  -4  -3  644.78   17.95
 -14  -4  -3  619.72   14.60
  14   4   3  582.38   19.39
 -14   4  -3  601.53   17.49
 -14   4  -3  619.62   15.82
 -14   4  -3  606.09   14.45
 -16  -4  -3  281.09    8.57
 -16   4  -3  260.25   10.17
 -16   4  -3  258.86    9.07
  16   4   3  271.12   11.08
 -16   4  -3  257.75    8.32
 -18  -4  -3  223.74    8.02
  18   4   3  212.46   10.00
 -18   4  -3  217.66    7.89
 -18   4  -3  226.25    8.62
 -18   4  -3  211.88    9.55
 -19  -5   3   14.73    2.41
  19   5  -3    7.85    2.83
 -19   5   3   11.48    2.61
 -19   5   3   11.22    2.32
 -19   5   3   10.87    2.45
 -17  -5   3   58.81    3.58
 -17   5   3   53.82    3.64
  17   5  -3   53.35    5.09
 -17   5   3   57.93    4.16
 -17   5   3   55.74    4.00
 -15  -5   3  314.38    8.62
  15  -5  -3  332.28   10.53
 -15   5   3  322.16    8.93
 -15   5   3  318.71   10.19
 -15   5   3  327.22    9.91
  15   5  -3  327.68   12.60
 -13  -5   3  209.15    6.08
 -13   5   3  204.05    6.25
  13   5  -3  222.61    9.25
 -13   5   3  211.81    7.28
 -13   5   3  215.53    7.16
 -11  -5   3  395.62    9.11
 -11   5   3  395.50    9.35
  11   5  -3  376.44   13.28
 -11   5   3  398.34   10.95
 -11   5   3  386.03   10.46
  -9  -5   3  978.28   25.34
  -9  -5   3 1007.54   19.63
   9  -5  -3  990.08   24.34
  -9   5   3 1002.25   19.94
  -9   5   3  978.08   21.94
  -9   5   3  999.47   23.49
   9   5  -3  980.51   28.06
   7  -5  -3  568.34   13.56
  -7  -5   3  514.65   14.59
   7  -5  -3  565.34   14.37
  -7  -5   3  540.25   11.04
  -7   5   3  537.22   11.36
  -7   5   3  519.28   13.53
   7   5  -3  570.51   16.60
  -7   5   3  529.19   12.83
  -5  -5   3  133.99    3.02
  -5  -5   3  125.02    4.53
   5  -5  -3  106.22    4.48
   5  -5  -3  110.54    3.73
  -5   5   3  131.91    4.40
  -5   5   3  136.33    4.26
   5   5  -3  113.49    5.20
  -5   5   3  130.76    3.36
  -3  -5   3 1030.46   24.73
   3  -5  -3 1034.69   24.47
   3  -5  -3 1021.34   26.05
  -3   5   3 1056.87   21.96
   3   5  -3 1007.09   27.93
   3   5  -3 1025.77   24.08
  -3   5   3 1064.41   19.73
  -3   5   3 1041.34   27.87
   3   5  -3 1035.50   20.77
   1  -5  -3 1006.75   25.65
   1  -5  -3 1018.52   24.05
  -1  -5   3  998.68   23.53
   1   5  -3 1031.66   26.92
  -1   5   3  990.27   23.57
  -1   5   3  977.58   21.11
   1   5  -3 1033.90   23.74
   1   5  -3 1029.60   20.63
  -1   5   3  996.65   27.28
  -1   5   3  981.48   23.48
  -1  -5  -3 1136.83   28.18
  -1   5  -3 1135.23   25.82
  -1   5  -3 1128.66   22.83
   1   5   3 1058.86   26.08
  -1   5  -3 1141.55   28.87
   1   5   3 1044.56   29.69
   1   5   3 1081.51   22.77
   1   5   3 1071.56   26.11
  -3  -5  -3  538.52   15.82
  -3   5  -3  579.55   11.16
   3   5   3  547.01   14.47
  -3   5  -3  576.48   12.75
  -3   5  -3  568.88   15.14
   3   5   3  571.63   12.28
   3   5   3  556.80   14.54
  -3   5  -3  565.54   14.42
   3   5   3  565.35   16.75
  -5  -5  -3  362.11    8.19
   5   5   3  379.50   12.25
   5   5   3  392.13    8.66
  -5   5  -3  364.30    9.24
  -5   5  -3  363.47    8.00
   5   5   3  369.53   10.52
  -5   5  -3  362.74   10.42
  -7  -5  -3  180.99    4.97
  -7  -5  -3  172.06    7.08
   7   5   3  162.64    7.25
  -7   5  -3  184.64    5.77
  -7   5  -3  185.37    4.87
  -7   5  -3  183.53    6.50
  -9  -5  -3  331.63    8.31
  -9  -5  -3  340.75   11.35
  -9   5  -3  344.52    8.26
  -9   5  -3  337.96   10.44
  -9   5  -3  332.57    9.34
   9   5   3  342.90   12.03
 -11  -5  -3  420.88   13.39
 -11  -5  -3  406.29   10.04
  11   5   3  413.96   14.25
 -11   5  -3  397.49   11.13
 -11   5  -3  411.36   10.00
 -11   5  -3  408.11   12.50
 -13  -5  -3   39.99    2.91
 -13  -5  -3   36.27    3.71
 -13   5  -3   36.43    3.35
 -13   5  -3   42.02    2.95
 -13   5  -3   42.11    3.74
  13   5   3   41.19    4.03
 -15  -5  -3  160.40    7.55
 -15  -5  -3  164.90    6.17
 -15   5  -3  164.10    7.65
 -15   5  -3  167.84    6.17
  15   5   3  174.51    8.48
 -15   5  -3  163.32    6.84
 -17  -5  -3  255.95    8.42
 -17   5  -3  237.96    8.21
  17   5   3  254.66   11.22
 -17   5  -3  241.08   10.21
 -17   5  -3  263.21    9.33
 -18  -6   3  104.72    4.84
 -18   6   3  108.55    5.81
  18   6  -3   96.25    6.98
 -18   6   3  100.81    5.07
 -18   6   3   99.12    5.61
 -16  -6   3   86.04    4.09
 -16   6   3   90.81    5.11
 -16   6   3   87.59    4.35
  16   6  -3  105.67    6.77
 -16   6   3   89.31    4.98
 -14  -6   3   25.20    2.25
 -14   6   3   21.64    2.72
  14   6  -3   25.61    3.70
 -14   6   3   25.13    2.43
 -14   6   3   28.12    2.84
 -12  -6   3  193.33    5.55
  12   6  -3  186.63    8.70
 -12   6   3  197.34    6.83
 -12   6   3  197.93    6.98
 -12   6   3  196.76    5.83
 -10  -6   3  120.64    3.76
  10  -6  -3  112.92    4.38
 -10   6   3  123.88    4.04
 -10   6   3  121.17    4.86
  10   6  -3  112.23    6.19
 -10   6   3  131.69    5.09
  -8  -6   3  442.89   12.74
  -8  -6   3  449.73    9.24
   8  -6  -3  413.21   11.98
   8   6  -3  420.16   14.26
  -8   6   3  431.17   11.10
  -8   6   3  444.96    9.62
  -8   6   3  437.90   11.74
   6  -6  -3  619.90   15.14
   6  -6  -3  617.11   16.52
  -6  -6   3  622.41   12.07
  -6  -6   3  607.34   16.30
  -6   6   3  616.56   12.55
  -6   6   3  617.44   14.40
   6   6  -3  606.74   18.50
  -6   6   3  597.79   15.41
   6   6  -3  637.25   15.74
   4  -6  -3   99.87    3.42
   4  -6  -3   99.13    4.48
  -4  -6   3  100.79    3.93
   4   6  -3  103.75    3.34
   4   6  -3   99.83    4.85
  -4   6   3  100.26    2.79
   4   6  -3   96.67    3.23
  -4   6   3  107.23    4.67
  -4   6   3  101.93    3.74
   4   6  -3   97.28    2.53
   2  -6  -3   17.34    2.33
  -2  -6   3   13.10    1.29
   2  -6  -3   15.38    1.41
  -2   6   3   13.70    0.91
   2   6  -3   16.60    2.02
  -2   6   3   13.26    1.91
  -2   6   3   13.17    1.43
   2   6  -3   15.32    1.11
   0  -6   3  316.11    8.02
   0  -6  -3  318.83   10.32
   0   6  -3  328.62    9.41
   0   6  -3  324.59   10.03
   0   6   3  323.82   10.66
   0   6   3  316.39    8.27
   0   6  -3  328.90    7.63
   0   6   3  311.24    8.31
   0   6   3  312.97    7.83
  -2  -6  -3   49.64    3.47
   2   6   3   43.85    2.30
   2   6   3   44.65    3.28
  -2   6  -3   45.78    2.56
  -2   6  -3   47.37    2.31
   2   6   3   46.72    2.09
  -2   6  -3   42.74    2.86
  -4   6  -3  141.00    5.52
  -4   6  -3  140.75    4.83
   4   6   3  147.92    4.14
   4   6   3  140.70    6.37
  -4   6  -3  141.21    4.67
  -4   6  -3  145.00    3.62
   4   6   3  146.35    5.17
   6   6   3  290.79    6.96
  -6   6  -3  273.22    7.80
   6   6   3  275.15    8.73
  -6   6  -3  276.75    8.91
   6   6   3  281.94   10.43
  -6   6  -3  286.26    6.60
  -8  -6  -3  195.01    8.08
  -8  -6  -3  191.05    5.39
  -8   6  -3  193.73    7.22
   8   6   3  191.80    6.99
  -8   6  -3  191.65    5.27
   8   6   3  184.80    8.18
   8   6   3  190.93    5.27
  -8   6  -3  189.76    6.34
 -10  -6  -3  349.41    8.67
 -10  -6  -3  340.47   12.00
  10   6   3  329.48   12.55
 -10   6  -3  333.53   10.92
 -10   6  -3  344.58    9.88
 -10   6  -3  348.03    8.55
 -12  -6  -3  209.63    6.54
 -12  -6  -3  214.85    9.13
 -12   6  -3  219.40    8.52
  12   6   3  211.21    9.55
 -12   6  -3  214.39    7.57
 -12   6  -3  214.91    6.53
 -14  -6  -3  114.96    6.57
 -14  -6  -3  122.05    5.01
  14   6   3  115.25    7.00
 -14   6  -3  126.82    5.83
 -14   6  -3  106.56    6.18
 -14   6  -3  114.13    4.89
 -16  -6  -3    2.29    2.42
 -16  -6  -3    2.51    1.61
  16   6   3    4.01    2.26
 -16   6  -3    1.42    1.64
 -16   6  -3    2.24    2.07
 -16   6  -3    2.34    1.96
 -17  -7   3  279.53    8.26
 -17   7   3  286.02    8.67
 -17   7   3  277.42   10.12
  17   7  -3  281.33   12.59
 -17   7   3  283.49    9.86
 -15  -7   3  463.07   11.41
 -15   7   3  469.74   11.83
 -15   7   3  478.35   14.16
  15   7  -3  480.89   17.38
 -15   7   3  483.89   13.55
 -13  -7   3  171.30    5.29
 -13   7   3  180.26    6.98
 -13   7   3  174.61    6.77
 -13   7   3  177.57    5.69
  13   7  -3  170.00    8.69
 -11  -7   3  242.81    6.16
  11   7  -3  234.36   10.12
 -11   7   3  238.27    6.49
 -11   7   3  232.13    7.79
 -11   7   3  236.10    8.05
   9  -7  -3  699.01   18.26
  -9  -7   3  686.80   13.97
  -9   7   3  684.01   16.56
  -9   7   3  688.06   17.81
   9   7  -3  696.04   21.49
  -9   7   3  677.71   14.41
  -7  -7   3  332.16   10.44
   7  -7  -3  348.01   10.45
  -7  -7   3  337.78    7.16
   7   7  -3  344.82   12.11
  -7   7   3  342.43    7.68
  -7   7   3  327.06    9.22
  -7   7   3  341.80    9.98
   5  -7  -3  737.32   20.05
  -5  -7   3  745.24   19.22
   5   7  -3  713.82   18.06
  -5   7   3  750.19   18.61
   5   7  -3  724.14   21.85
   5   7  -3  744.71   18.04
  -5   7   3  750.72   17.01
  -5   7   3  771.89   14.73
  -3  -7   3 1125.29   27.58
   3  -7  -3 1086.72   29.35
  -3   7   3 1147.19   24.48
   3   7  -3 1134.16   23.20
   3   7  -3 1116.78   31.39
  -3   7   3 1179.02   21.64
  -3   7   3 1183.31   31.37
  -1  -7   3 1009.12   24.61
   1  -7  -3 1030.36   27.35
  -1   7   3 1035.23   22.17
   1   7  -3 1043.96   21.57
  -1   7   3 1046.50   19.54
   1   7  -3 1030.97   28.39
  -1   7   3 1036.98   28.84
  -1  -7  -3  253.25    9.50
   1  -7   3  280.45    6.91
  -1   7  -3  254.53    8.51
  -1   7  -3  264.46    8.90
   1   7   3  277.43    9.87
   1   7   3  256.80    7.39
   1   7   3  286.63    7.05
   1   7   3  286.33    7.43
  -1   7  -3  259.39    6.91
  -3  -7  -3  619.25   18.17
  -3   7  -3  644.52   17.24
  -3   7  -3  632.46   16.39
   3   7   3  600.08   13.52
   3   7   3  578.10   18.66
   3   7   3  580.63   15.62
  -3   7  -3  628.28   14.13
  -5  -7  -3 1292.36   34.26
  -5   7  -3 1335.11   33.67
   5   7   3 1247.33   31.55
   5   7   3 1235.68   36.03
  -5   7  -3 1289.56   31.07
  -5   7  -3 1311.37   27.85
  -5   7  -3 1360.66   24.81
   5   7   3 1270.71   26.75
  -7  -7  -3  336.19   12.04
  -7   7  -3  357.00    7.88
   7   7   3  328.66    8.06
   7   7   3  324.12   12.33
  -7   7  -3  331.86   10.65
  -7   7  -3  344.17    9.45
   7   7   3  335.19   10.37
  -9  -7  -3  368.59    8.95
  -9  -7  -3  386.97   13.22
  -9   7  -3  377.55   11.76
   9   7   3  353.66   13.45
  -9   7  -3  355.51   10.30
  -9   7  -3  373.27    8.81
   9   7   3  353.46   11.42
   9   7   3  365.87    8.79
 -11  -7  -3  451.25   15.28
 -11  -7  -3  434.02   10.77
 -11   7  -3  431.88   12.32
  11   7   3  463.22   16.15
 -11   7  -3  436.60   13.82
  11   7   3  470.93   14.01
 -11   7  -3  439.70   10.69
 -13  -7  -3  315.49   12.15
 -13  -7  -3  309.95    8.74
 -13   7  -3  303.20    8.60
 -13   7  -3  315.76   11.32
 -13   7  -3  316.06   10.10
  13   7   3  324.95   12.97
 -15  -7  -3  217.29    7.32
 -15  -7  -3  227.43   10.11
 -15   7  -3  218.97    7.30
 -15   7  -3  222.89    8.53
  15   7   3  211.76   10.48
 -15   7  -3  214.62    9.38
 -16   8   3   66.63    4.81
  16   8  -3   61.73    5.95
 -16   8   3   66.35    4.78
 -16   8   3   65.22    3.90
 -14  -8   3  107.88    4.50
 -14   8   3  109.27    4.53
 -14   8   3  114.30    5.78
  14   8  -3  115.26    7.38
 -14   8   3  110.19    5.68
 -12  -8   3   18.94    1.96
  12   8  -3   22.41    3.52
 -12   8   3   19.05    2.60
 -12   8   3   22.57    2.95
 -12   8   3   20.50    2.06
  10   8  -3  248.17   10.41
 -10   8   3  227.48    7.75
 -10   8   3  231.26    8.24
 -10   8   3  236.82    6.31
   8  -8  -3    1.70    1.37
  -8   8   3    0.15    1.28
   8   8  -3    1.75    1.57
   8   8  -3    1.01    0.94
  -8   8   3   -0.55    0.77
  -8   8   3   -0.20    1.18
  -6  -8   3   74.06    4.00
   6  -8  -3   86.26    4.53
  -6   8   3   65.06    3.57
  -6   8   3   75.23    4.12
  -6   8   3   74.18    2.59
   6   8  -3   82.96    3.25
   6   8  -3   85.91    5.18
  -4  -8   3  122.68    4.90
   4  -8  -3  118.20    5.69
   4   8  -3  114.38    5.95
  -4   8   3  124.94    4.61
  -4   8   3  127.46    5.91
  -4   8   3  126.71    3.20
   4   8  -3  116.85    3.32
   2  -8  -3  473.45   14.91
  -2  -8   3  486.28   12.95
  -2   8   3  494.39   15.60
  -2   8   3  491.31   11.86
  -2   8   3  495.25    9.63
   2   8  -3  490.86   15.45
   2   8  -3  489.92   10.95
   0  -8   3  754.03   18.43
   0  -8  -3  752.30   21.60
   0   8  -3  760.27   21.74
   0   8   3  732.02   22.37
   0   8  -3  772.18   16.59
   0   8   3  760.81   16.85
  -2  -8  -3  195.51    8.36
   2   8   3  194.67    8.31
  -2   8  -3  197.63    7.26
  -2   8  -3  195.95    7.39
  -2   8  -3  188.07    5.78
   2   8   3  197.87    5.88
   2   8   3  198.65    5.62
  -4  -8  -3   70.02    4.95
   4   8   3   62.82    2.70
   4   8   3   56.95    4.46
  -4   8  -3   73.30    3.59
  -4   8  -3   73.73    4.31
   4   8   3   60.43    3.15
  -4   8  -3   67.27    3.37
  -6  -8  -3  148.81    7.53
   6   8   3  154.84    4.48
  -6   8  -3  143.64    6.43
  -6   8  -3  142.88    5.45
   6   8   3  150.93    7.53
  -6   8  -3  148.95    4.06
   6   8   3  153.67    5.82
  -8  -8  -3  148.99    7.62
  -8   8  -3  146.53    5.72
  -8   8  -3  144.98    4.35
   8   8   3  125.40    7.21
  -8   8  -3  140.16    6.47
   8   8   3  130.06    5.77
 -10  -8  -3   13.61    3.15
  10   8   3   22.16    2.75
  10   8   3   21.72    3.65
 -10   8  -3   19.32    3.14
 -10   8  -3   19.69    2.71
 -10   8  -3   20.93    2.07
 -12  -8  -3   39.15    4.78
 -12  -8  -3   39.61    2.88
 -12   8  -3   40.43    3.65
  12   8   3   46.19    3.89
 -12   8  -3   44.20    3.00
  12   8   3   44.33    4.83
 -12   8  -3   43.17    4.33
 -14  -8  -3   84.62    6.33
 -14  -8  -3   86.40    4.31
 -14   8  -3   78.85    5.74
  14   8   3   86.63    6.71
  14   8   3   89.46    5.56
 -14   8  -3   90.21    5.42
 -14   8  -3   82.55    4.26
 -15   9   3   73.38    5.13
 -15   9   3   82.58    5.33
 -15   9   3   72.05    4.21
  15   9  -3   89.08    6.95
 -13   9   3  121.51    5.97
 -13   9   3  119.18    6.09
  13   9  -3  120.57    7.75
 -13   9   3  117.99    4.80
  11   9  -3  159.57    8.66
 -11   9   3  163.72    6.97
 -11   9   3  164.04    6.64
   9  -9  -3   86.91    4.68
  -9   9   3   88.61    4.89
   9   9  -3   88.43    4.14
  -9   9   3   87.93    4.52
   9   9  -3   87.01    5.99
   7  -9  -3   78.31    4.68
  -7   9   3   76.04    4.02
   7   9  -3   80.15    3.39
   7   9  -3   80.57    5.51
   5  -9  -3   68.95    4.55
   5   9  -3   67.50    4.81
  -5   9   3   69.15    3.65
  -5   9   3   68.84    4.46
   3  -9  -3  271.65   10.18
   3   9  -3  283.57    6.80
   3   9  -3  279.00   10.51
  -3   9   3  272.37    7.91
  -3   9   3  269.95   10.31
   1  -9  -3   30.11    3.54
   1   9  -3   27.88    1.97
   1   9  -3   24.22    2.88
  -1   9   3   33.59    2.41
  -1   9   3   35.81    3.44
  -1  -9  -3   -0.01    1.66
   1   9   3    1.80    1.59
  -1   9  -3   -0.41    0.91
  -1   9  -3    0.13    1.14
   1   9   3    1.70    0.99
  -3  -9  -3  148.84    7.68
   3   9   3  146.89    4.97
  -3   9  -3  149.78    6.25
  -3   9  -3  154.28    6.83
  -3   9  -3  152.65    5.29
   3   9   3  157.71    4.83
   3   9   3  152.47    7.58
  -5  -9  -3  183.32    8.69
  -5   9  -3  181.40    6.17
   5   9   3  166.31    6.08
   5   9   3  164.14    8.30
  -5   9  -3  183.94    7.59
  -5   9  -3  187.91    7.22
   5   9   3  161.71    5.04
  -7  -9  -3   63.70    5.47
  -7   9  -3   64.76    3.88
  -7   9  -3   65.03    4.61
   7   9   3   54.57    4.91
   7   9   3   57.61    3.60
  -9  -9  -3  203.59    9.82
   9   9   3  203.52    7.82
   9   9   3  209.46   10.06
  -9   9  -3  210.98    8.69
  -9   9  -3  206.82    7.50
 -11  -9  -3  107.46    7.16
  11   9   3  104.26    5.61
 -11   9  -3  109.80    6.38
 -11   9  -3  111.83    5.64
  11   9   3  103.70    7.12
 -13  -9  -3  150.16    8.66
  13   9   3  155.50    8.96
 -13   9  -3  128.27    7.32
  13   9   3  145.85    7.08
 -13   9  -3  149.26    6.80
  14  10  -3  157.52    9.34
  14  10  -3  143.12    6.74
 -14  10   3  146.04    7.01
 -14  10   3  145.18    7.18
 -12  10   3  293.13   10.02
 -12  10   3  302.08   10.74
  12  10  -3  303.03   13.30
 -10  10   3  365.82   11.16
  10  10  -3  399.42   15.04
 -10  10   3  340.68   11.87
   8 -10  -3  234.06    8.71
  -8  10   3  187.07    7.22
   8  10  -3  212.82    9.99
   6 -10  -3  363.95   12.33
  -6  10   3  348.37   10.15
   6  10  -3  348.62   13.46
   4 -10  -3  281.48   10.65
  -4  10   3  274.37    8.25
  -4  10   3  270.61   10.61
   4  10  -3  268.94   11.00
   2 -10  -3  593.32   18.41
  -2  10   3  594.43   14.27
  -2  10   3  584.12   18.82
   2  10  -3  561.54   18.56
   0 -10  -3  625.10   19.64
   0  10  -3  629.52   19.41
   0  10  -3  633.50   14.54
   0  10   3  613.29   20.09
   0  10   3  640.36   14.88
  -2 -10  -3  680.37   21.32
  -2  10  -3  674.22   15.95
  -2  10  -3  675.86   20.35
   2  10   3  682.55   21.87
   2  10   3  693.03   15.64
  -4 -10  -3  415.40   15.29
  -4  10  -3  439.67   13.77
  -4  10  -3  412.87   11.23
   4  10   3  432.02   15.59
  -6 -10  -3  185.62    9.32
   6  10   3  182.02    9.18
  -6  10  -3  180.20    6.60
  -6  10  -3  192.33    8.26
   6  10   3  169.97    6.36
  -8 -10  -3  303.38   12.77
   8  10   3  294.26   12.79
  -8  10  -3  301.47   11.19
   8  10   3  296.48    9.83
  -8  10  -3  303.76    9.56
 -10 -10  -3   54.91    5.73
 -10  10  -3   67.53    4.58
  10  10   3   69.32    6.03
 -10  10  -3   62.85    5.13
  10  10   3   71.02    4.44
 -12 -10  -3  224.49   11.36
 -12  10  -3  235.45    8.99
  12  10   3  253.24   12.12
 -12  10  -3  236.64   10.28
  12  10   3  255.78    9.58
 -11  11   3   87.94    5.33
  11  11  -3   93.79    7.13
 -11  11   3   85.06    5.59
  -9  11   3    8.10    2.23
   9  11  -3   12.93    3.29
   7 -11  -3   20.33    3.25
  -7  11   3   23.24    2.80
   7  11  -3   20.21    3.70
   5 -11  -3   15.64    3.05
   5  11  -3   15.59    3.17
  -5  11   3   19.70    2.48
   3 -11  -3   20.38    3.46
   3  11  -3   19.87    3.38
  -3  11   3   26.02    3.66
  -3  11   3   23.09    2.56
   1 -11  -3   36.30    4.23
   1  11  -3   32.06    3.62
  -1  11   3   26.94    2.54
  -1  11   3   25.88    3.63
  -1 -11  -3   48.02    4.89
   1  11   3   48.59    2.99
  -1  11  -3   42.22    3.93
   1  11   3   46.24    4.57
  -1  11  -3   43.87    2.96
  -3 -11  -3   27.83    4.43
   3  11   3   33.08    4.17
  -3  11  -3   32.09    2.88
  -5 -11  -3    0.63    2.11
   5  11   3    0.63    1.90
  -5  11  -3    0.74    1.39
  -5  11  -3    0.91    1.98
  -7 -11  -3   66.52    6.14
  -7  11  -3   66.03    5.26
   7  11   3   63.58    5.77
  -7  11  -3   65.17    4.30
  -9 -11  -3    2.01    2.52
  -9  11  -3    2.04    1.82
  -9  11  -3    2.14    2.24
   9  11   3    2.56    2.39
   8 -12  -3   56.54    5.11
  -8  12   3   64.40    4.47
   8  12  -3   61.59    5.89
   6 -12  -3   71.45    5.53
   6  12  -3   69.69    5.90
  -6  12   3   71.22    4.40
   4 -12  -3   38.48    4.53
  -4  12   3   42.22    3.36
   4  12  -3   38.32    4.47
  -4  12   3   41.17    4.40
   2 -12  -3  205.20    9.80
  -2  12   3  195.02    9.47
   2  12  -3  203.41    9.44
  -2  12   3  190.71    6.76
   0 -12  -3  244.62   11.18
   0  12   3  246.22   11.08
   0  12  -3  248.95   10.44
  -2 -12  -3  332.95   13.85
   2  12   3  343.16   13.87
   4 -12   3  201.14    9.28
  -4 -12  -3  206.72   10.64
  -4  12  -3  199.28    7.16
   4  12   3  201.04   10.24
  -6 -12  -3  159.59    9.53
  -6  12  -3  173.30    6.86
   6  12   3  165.30    9.44
   1 -13  -3  311.92   13.58
  -1  13   3  345.17   13.83
   1  13  -3  327.79   13.21
 -22   0   4  247.91    8.40
 -22   0   4  242.03    9.81
 -22   0   4  253.40    8.83
  22   0  -4  252.22   10.73
  20   0  -4  180.85    8.15
 -20   0   4  156.29    6.49
 -20   0   4  160.10    6.19
 -18   0   4  138.59    5.22
 -18   0   4  137.23    5.56
  18   0  -4  132.25    6.65
 -16   0   4  511.47   12.45
  16   0  -4  504.28   16.02
 -16   0   4  511.19   12.48
 -14   0   4  163.68    5.37
  14   0  -4  151.32    6.58
 -14   0   4  171.61    5.24
  12   0  -4 1908.74   49.56
 -12   0   4 1863.82   45.28
 -12   0   4 1931.32   38.75
 -12   0   4 1857.32   36.71
 -10   0   4 1297.15   32.03
  10   0  -4 1339.62   35.05
 -10   0   4 1313.64   25.96
 -10   0   4 1336.03   27.30
  -8   0   4 6414.75  153.14
  -8   0   4 6727.19  124.30
  -8   0   4 6647.41  130.79
  -6   0   4 5369.15  125.69
  -6   0   4 5290.47  106.60
  -6   0   4 5437.39   99.74
  -4   0   4 2637.90   48.84
  -4   0   4 2582.34   51.81
  -4   0   4 2551.40   60.97
  -2   0   4  486.10   11.85
   0   0   4 9999.00  228.01
   0   0  -4 9755.23  227.15
  -2   0  -4 2461.45   45.60
   2   0   4 2442.73   62.54
  -4   0  -4 2112.63   41.32
   4   0   4 2293.07   55.58
  -6   0  -4 1687.77   32.97
   6   0   4 1752.21   43.92
   8   0   4 1997.15   51.04
  -8   0  -4 1992.52   38.43
  10   0   4  805.08   21.86
 -10   0  -4  799.55   17.17
  12   0   4  254.33    8.43
 -12   0  -4  241.45    7.22
  14   0   4  446.96   13.67
 -14   0  -4  439.66   11.44
 -16   0  -4   73.74    4.32
 -18   0  -4  426.58   12.20
 -21  -1   4   57.48    3.83
  21  -1  -4   52.85    4.59
 -21  -1   4   58.16    4.25
 -21   1   4   57.36    4.08
  21   1  -4   55.39    4.94
 -21   1   4   59.35    4.59
 -21   1   4   51.50    4.12
 -19  -1   4   30.87    2.75
  19  -1  -4   31.44    3.47
 -19  -1   4   37.84    3.30
 -19   1   4   34.93    3.50
  19   1  -4   32.36    3.76
 -19   1   4   34.95    3.27
 -19   1   4   33.55    3.08
 -17  -1   4  116.93    4.94
 -17  -1   4  114.61    4.43
  17  -1  -4  124.14    5.96
  17   1  -4  119.47    6.22
 -17   1   4  116.33    4.86
 -17   1   4  122.37    5.54
 -17   1   4  114.72    4.97
  15  -1  -4   19.45    2.48
 -15  -1   4   25.73    2.03
 -15  -1   4   22.24    2.25
 -15   1   4   22.60    2.26
  15   1  -4   19.40    2.66
 -15   1   4   21.73    2.20
 -13  -1   4   81.87    3.10
  13  -1  -4   80.86    4.18
 -13  -1   4   83.34    4.28
 -13  -1   4   77.04    3.39
  13   1  -4   75.49    4.35
 -13   1   4   82.24    3.47
 -13   1   4   84.52    3.52
 -11  -1   4  104.89    3.37
 -11  -1   4   97.64    4.51
  11  -1  -4  116.18    4.73
 -11  -1   4  104.24    3.66
 -11   1   4  101.89    3.69
 -11   1   4  108.57    3.76
  11   1  -4  116.06    4.98
 -11   1   4   99.23    4.24
  -9  -1   4  175.81    4.49
  -9  -1   4  176.39    4.72
  -9  -1   4  160.96    5.82
  -9   1   4  171.51    4.75
  -9   1   4  162.59    5.58
   9   1  -4  192.17    6.52
  -9   1   4  173.50    4.90
  -7  -1   4 1832.17   44.50
  -7  -1   4 1955.90   37.87
  -7  -1   4 1931.88   35.88
   7  -1  -4 1945.98   44.36
  -7   1   4 1888.14   38.35
  -7   1   4 1913.44   35.97
   7   1  -4 1901.70   48.94
  -7   1   4 1843.32   44.24
  -5  -1   4  280.04    7.90
  -5  -1   4  297.89    6.37
   5  -1  -4  314.42    7.86
  -5  -1   4  290.20    6.31
  -5   1   4  284.46    7.76
  -5   1   4  295.10    6.82
   3  -1  -4 1396.14   32.21
  -3  -1   4 1396.43   32.21
   3   1  -4 1386.75   32.16
  -3   1   4 1391.56   27.94
  -3   1   4 1375.72   32.17
  -1  -1   4 1932.49   44.55
  -1   1   4 1959.36   44.43
   1   1  -4 1907.63   44.14
   1  -1   4  522.40   12.44
  -1  -1  -4  548.07   12.85
   1   1   4  503.82   13.94
   1   1   4  496.12   12.75
  -3  -1  -4   88.62    2.73
  -3   1  -4   92.01    2.70
   3   1   4   90.42    3.41
  -5  -1  -4  690.80   14.49
   5  -1   4  734.18   18.40
  -5   1  -4  700.69   14.47
   5   1   4  731.32   19.31
  -7  -1  -4  402.63    9.21
   7  -1   4  399.96   10.99
  -7  -1  -4  404.82   10.82
   7   1   4  407.21   11.85
  -7   1  -4  409.27    9.20
  -7   1  -4  392.23    9.74
  -9  -1  -4  134.49    4.70
   9  -1   4  136.25    4.67
  -9  -1  -4  134.01    4.48
   9   1   4  139.44    5.38
  -9   1  -4  137.12    4.49
  -9   1  -4  136.94    4.73
  11  -1   4  198.31    6.39
 -11  -1  -4  181.60    5.85
 -11  -1  -4  185.15    6.07
  11   1   4  192.42    7.08
 -11   1  -4  184.12    5.84
 -13  -1  -4  172.56    6.04
  13  -1   4  187.64    6.46
  13   1   4  173.75    7.03
 -13   1  -4  178.23    6.07
 -15  -1  -4    7.23    1.82
 -15   1  -4    5.35    1.73
 -15   1  -4    5.61    2.17
  15   1   4   10.87    2.14
 -17  -1  -4   40.35    3.61
 -17   1  -4   42.06    4.33
 -17   1  -4   33.43    3.43
 -19  -1  -4   37.65    3.99
 -19   1  -4   37.91    3.93
 -19   1  -4   33.98    4.65
 -20  -2   4  138.81    6.03
  20  -2  -4  161.23    7.82
  20   2  -4  154.55    7.98
 -20   2   4  144.43    6.24
 -20   2   4  142.13    6.16
 -20   2   4  147.08    6.80
  18  -2  -4  106.48    5.42
 -18  -2   4   86.09    4.47
 -18  -2   4   87.66    3.86
 -18   2   4   88.65    4.56
 -18   2   4   91.16    4.88
  18   2  -4  102.58    6.05
 -18   2   4   88.24    4.56
 -16  -2   4   23.06    2.43
  16  -2  -4   26.68    2.76
 -16  -2   4   24.46    2.02
 -16   2   4   20.38    2.32
  16   2  -4   24.85    3.11
 -16   2   4   24.14    2.61
 -16   2   4   21.42    2.45
 -14  -2   4   56.08    2.98
  14  -2  -4   54.70    3.49
 -14  -2   4   55.48    2.48
  14   2  -4   54.36    3.93
 -14   2   4   52.71    3.09
 -14   2   4   58.55    3.24
 -12  -2   4  114.13    5.14
 -12  -2   4  111.10    3.94
 -12  -2   4  112.70    3.47
 -12   2   4  115.38    4.10
 -12   2   4  127.41    4.47
  12   2  -4  109.39    5.35
 -12   2   4  115.40    4.26
 -10  -2   4  831.63   17.05
 -10  -2   4  799.66   21.13
 -10  -2   4  827.35   16.84
 -10   2   4  839.14   17.00
 -10   2   4  834.78   18.10
  10   2  -4  822.19   23.08
 -10   2   4  806.58   20.35
  -8  -2   4 1456.19   28.77
  -8  -2   4 1402.07   34.57
  -8  -2   4 1460.47   27.68
  -8   2   4 1456.53   27.85
  -8   2   4 1413.60   33.93
  -8   2   4 1444.01   29.82
   8   2  -4 1460.03   38.04
  -6  -2   4  387.67    7.90
   6  -2  -4  383.68    9.89
  -6  -2   4  385.62    8.04
  -6  -2   4  374.36   10.24
   6   2  -4  376.13   11.26
  -6   2   4  377.67    9.80
  -6   2   4  387.22    8.88
  -6   2   4  385.10    8.22
  -4  -2   4  341.36    7.01
  -4  -2   4  335.64    8.87
   4  -2  -4  334.40    8.71
  -4  -2   4  349.15    7.01
  -4   2   4  345.36    7.19
  -4   2   4  346.30    8.69
   4   2  -4  343.32    8.79
   4   2  -4  333.10    9.87
   2  -2  -4  604.93   14.12
  -2  -2   4  578.94   13.90
  -2   2   4  553.31   12.31
  -2   2   4  557.80   14.00
   2   2  -4  595.17   13.79
   2   2  -4  595.30   15.49
   0  -2  -4  564.23   13.90
   0  -2   4  545.22   13.21
   0   2   4  542.05   13.74
   0   2  -4  593.66   14.66
  -2  -2  -4 3544.26   81.21
  -2   2  -4 3404.90   69.73
   2   2   4 3422.39   91.56
   2   2   4 3430.27   82.87
  -2   2  -4 3548.92   64.01
  -4  -2  -4 1118.73   22.11
  -4  -2  -4 1136.68   27.91
  -4   2  -4 1113.49   23.69
   4   2   4 1180.63   30.11
  -4   2  -4 1142.63   22.01
  -6  -2  -4 1222.51   30.06
  -6  -2  -4 1209.88   23.99
   6   2   4 1268.41   32.52
  -6   2  -4 1175.54   28.32
  -6   2  -4 1240.07   23.98
  -6   2  -4 1225.11   25.78
  -8  -2  -4  689.34   14.69
  -8  -2  -4  680.17   17.92
   8   2   4  709.56   19.57
  -8   2  -4  665.66   17.37
  -8   2  -4  698.30   14.64
  -8   2  -4  687.24   15.71
 -10  -2  -4  229.13    6.52
 -10  -2  -4  230.11    7.40
  10  -2   4  226.96    6.68
 -10   2  -4  226.97    6.89
 -10   2  -4  231.98    7.90
  10   2   4  223.06    8.19
 -10   2  -4  226.86    6.45
 -12  -2  -4   76.96    3.74
  12  -2   4   63.54    2.98
 -12  -2  -4   79.20    3.74
 -12   2  -4   82.23    4.60
 -12   2  -4   74.39    3.84
 -12   2  -4   70.10    3.54
  12   2   4   59.66    3.99
 -14  -2  -4   87.15    4.27
 -14   2  -4   85.18    5.20
 -14   2  -4   78.11    4.09
 -14   2  -4   83.39    4.47
  14   2   4   83.58    4.86
 -16  -2  -4  286.91    8.89
 -16   2  -4  279.21   10.57
 -16   2  -4  277.53    8.76
  16   2   4  284.62   10.71
 -18  -2  -4  158.43    6.81
  18   2   4  173.15    8.35
 -18   2  -4  163.63    6.84
 -18   2  -4  156.56    8.11
 -21  -3   4  227.32    8.03
  21   3  -4  229.22   10.67
 -21   3   4  225.08    8.23
 -21   3   4  223.92    8.36
 -21   3   4  218.24    8.81
 -19  -3   4  172.27    6.46
 -19   3   4  168.34    6.79
 -19   3   4  156.08    6.95
 -19   3   4  166.59    6.58
  19   3  -4  203.60    9.15
 -17  -3   4  282.15    8.31
  17  -3  -4  294.03   10.16
 -17   3   4  275.21    9.26
 -17   3   4  284.66    8.85
 -17   3   4  285.36    8.52
  17   3  -4  289.00   11.38
 -15  -3   4  451.42   11.22
  15  -3  -4  473.54   14.30
 -15   3   4  462.70   11.44
  15   3  -4  460.78   15.46
 -15   3   4  456.92   12.12
 -15   3   4  469.80   12.82
 -13  -3   4  675.21   14.83
 -13  -3   4  684.37   14.51
 -13  -3   4  694.76   18.87
 -13   3   4  664.72   14.95
 -13   3   4  687.06   16.10
  13   3  -4  664.61   20.41
 -13   3   4  688.17   17.01
 -11  -3   4  521.19   11.57
 -11  -3   4  517.89   11.18
 -11  -3   4  520.54   14.90
 -11   3   4  540.79   11.85
 -11   3   4  542.91   12.77
 -11   3   4  544.32   13.31
  11   3  -4  510.05   16.14
  -9  -3   4  962.37   18.81
  -9  -3   4  936.40   23.84
  -9  -3   4  942.45   18.93
  -9   3   4  946.45   19.00
  -9   3   4  933.58   22.63
   9   3  -4  925.58   26.11
  -9   3   4  955.23   20.56
  -7  -3   4 2631.34   49.04
   7  -3  -4 2670.27   60.65
  -7  -3   4 2664.59   61.45
  -7   3   4 2631.65   60.38
   7   3  -4 2639.73   67.58
  -7   3   4 2606.94   53.08
  -7   3   4 2584.62   49.30
  -5  -3   4 1962.28   46.99
  -5  -3   4 2018.24   37.55
   5  -3  -4 2069.95   46.65
   5   3  -4 2045.25   46.88
  -5   3   4 1977.85   40.89
  -5   3   4 2044.56   37.89
   5   3  -4 2019.17   51.97
  -5   3   4 2022.54   46.43
   3  -3  -4 1391.36   31.87
   3  -3  -4 1357.79   32.96
  -3  -3   4 1392.64   25.44
  -3  -3   4 1371.22   31.85
   3   3  -4 1346.86   35.37
  -3   3   4 1335.07   27.92
  -3   3   4 1360.63   31.68
   3   3  -4 1369.13   31.62
   1  -3  -4  812.85   20.36
  -1  -3   4  835.15   18.94
   1  -3  -4  801.61   19.44
  -1   3   4  796.46   16.96
   1   3  -4  804.40   21.22
  -1   3   4  809.54   21.81
  -1   3   4  811.46   19.36
   1  -3   4 1998.55   44.29
  -1  -3  -4 1946.71   45.26
  -1  -3  -4 1911.27   46.60
   1   3   4 1957.00   39.11
  -1   3  -4 1953.45   39.05
  -1   3  -4 1955.58   48.96
   1   3   4 1891.36   45.19
   1   3   4 1957.75   50.15
  -3  -3  -4  830.58   21.39
   3   3   4  857.24   22.96
  -3   3  -4  832.02   17.85
  -3   3  -4  845.92   19.79
  -3   3  -4  836.32   16.38
   3   3   4  833.60   20.66
  -5  -3  -4  616.33   12.75
  -5  -3  -4  615.13   16.35
  -5   3  -4  616.08   13.80
   5   3   4  567.69   17.37
  -5   3  -4  616.97   12.59
  -5   3  -4  631.08   15.33
  -7  -3  -4 1590.38   38.32
  -7  -3  -4 1565.49   30.32
  -7   3  -4 1581.03   30.21
   7   3   4 1523.13   41.22
  -7   3  -4 1548.66   32.59
  -7   3  -4 1521.29   35.83
  -9  -3  -4 1840.34   36.03
  -9  -3  -4 1887.61   45.21
   9   3   4 1852.43   48.87
  -9   3  -4 1820.04   38.67
  -9   3  -4 1823.83   42.61
  -9   3  -4 1848.02   35.92
 -11  -3  -4  368.04   11.26
 -11  -3  -4  365.12    9.40
 -11   3  -4  362.06    9.30
 -11   3  -4  367.03   10.12
  11   3   4  372.54   12.41
 -11   3  -4  370.35   11.42
 -13  -3  -4  281.08    8.20
 -13  -3  -4  286.29    9.44
 -13   3  -4  266.92    8.01
 -13   3  -4  279.65    8.75
 -13   3  -4  278.57    9.90
  13   3   4  301.44   10.72
 -15  -3  -4  101.18    4.85
 -15   3  -4  105.32    5.90
  15   3   4   98.40    5.81
 -15   3  -4   98.41    5.04
 -15   3  -4  100.33    4.78
 -17  -3  -4  247.49    8.42
 -17   3  -4  235.09    9.99
 -17   3  -4  249.67    8.38
  17   3   4  250.23   10.32
 -19  -3  -4  278.25    9.41
  19   3   4  257.93   11.25
 -19   3  -4  253.48   10.98
 -19   3  -4  269.35    9.29
 -20  -4   4   10.46    2.23
 -20   4   4    7.90    2.27
 -20   4   4   11.90    2.59
  20   4  -4    7.98    2.82
 -20   4   4   10.91    2.41
 -18  -4   4  113.84    4.96
  18   4  -4  100.62    6.60
 -18   4   4  104.93    5.37
 -18   4   4  114.21    5.16
 -18   4   4  114.88    5.49
  16  -4  -4  108.47    5.21
 -16  -4   4  106.06    4.49
 -16   4   4  117.12    5.21
 -16   4   4  110.48    5.14
  16   4  -4  103.55    6.30
 -16   4   4  103.75    4.65
 -14  -4   4   65.89    3.28
  14   4  -4   74.32    4.96
 -14   4   4   71.26    3.49
 -14   4   4   71.31    3.89
 -14   4   4   72.51    3.80
 -12  -4   4   41.50    2.37
 -12  -4   4   42.31    3.36
  12   4  -4   45.28    3.64
 -12   4   4   40.12    2.46
 -12   4   4   39.56    2.63
 -12   4   4   43.65    2.91
 -10  -4   4   91.88    4.56
 -10  -4   4   96.80    3.26
 -10   4   4   89.09    3.81
 -10   4   4   95.00    3.75
 -10   4   4  101.06    3.52
  10   4  -4   88.79    4.89
  -8  -4   4   35.45    1.71
   8  -4  -4   30.29    2.00
  -8  -4   4   32.69    2.49
   8   4  -4   33.70    2.80
  -8   4   4   32.32    1.54
  -8   4   4   32.98    2.21
  -8   4   4   35.99    1.89
  -6  -4   4   48.30    1.73
   6  -4  -4   43.56    2.10
  -6  -4   4   47.32    2.58
   6  -4  -4   43.06    2.42
   6   4  -4   43.46    2.94
  -6   4   4   46.43    1.93
  -6   4   4   46.50    2.39
  -6   4   4   49.75    1.84
   4  -4  -4   29.18    2.13
  -4  -4   4   34.57    1.95
  -4  -4   4   33.42    1.23
   4  -4  -4   32.23    1.71
   4   4  -4   29.37    1.61
   4   4  -4   30.68    2.31
  -4   4   4   33.78    1.52
  -4   4   4   32.69    1.47
  -4   4   4   34.54    1.97
  -2  -4   4  389.76    9.68
   2  -4  -4  387.67   10.90
  -2  -4   4  391.92    7.47
   2  -4  -4  384.20    9.96
   2   4  -4  385.65   11.23
  -2   4   4  388.18   11.58
  -2   4   4  378.58    8.95
  -2   4   4  378.51    9.69
   2   4  -4  388.65    8.25
   0  -4   4  528.01   12.73
   0  -4  -4  551.31   13.77
   0  -4  -4  550.80   14.77
   0   4   4  536.37   15.61
   0   4  -4  554.88   11.71
   0   4   4  530.87   11.91
   0   4  -4  558.27   14.80
   0   4  -4  549.60   13.50
   0   4   4  524.32   13.53
  -2  -4  -4  203.93    6.95
  -2   4  -4  209.11    6.30
  -2   4  -4  206.76    5.94
   2   4   4  198.72    6.17
   2   4   4  202.41    5.26
  -2   4  -4  202.89    5.36
   2   4   4  196.53    7.16
  -4  -4  -4  519.28   14.48
  -4   4  -4  524.43   13.32
   4   4   4  484.73   13.55
  -4   4  -4  519.45   11.87
  -4   4  -4  523.19   10.62
   4   4   4  514.85   15.37
  -6  -4  -4  316.41    7.42
  -6  -4  -4  307.04    9.82
   6   4   4  296.66   10.37
  -6   4  -4  305.37    9.13
  -6   4  -4  316.31    7.26
  -8  -4  -4   31.21    2.90
  -8  -4  -4   34.42    2.18
   8   4   4   36.96    3.08
  -8   4  -4   32.80    2.50
  -8   4  -4   33.23    2.84
  -8   4  -4   32.31    2.07
 -10  -4  -4    4.21    1.70
 -10  -4  -4    4.20    1.22
  10   4   4    2.98    1.50
 -10   4  -4    4.72    1.70
 -10   4  -4    3.09    1.35
 -10   4  -4    3.27    1.15
 -12  -4  -4   22.82    3.01
 -12  -4  -4   18.70    2.12
  12   4   4   19.10    2.87
 -12   4  -4   20.43    2.52
 -12   4  -4   22.12    2.33
 -12   4  -4   23.20    3.06
 -14  -4  -4   25.57    2.77
 -14  -4  -4   22.54    3.12
 -14   4  -4   26.74    3.06
 -14   4  -4   21.85    3.23
  14   4   4   19.49    3.09
 -14   4  -4   18.99    2.42
 -16  -4  -4  125.48    5.56
 -16   4  -4  121.13    6.73
  16   4   4  124.18    6.97
 -16   4  -4  119.84    5.98
 -16   4  -4  118.24    5.43
 -18  -4  -4   93.39    5.25
 -18   4  -4   90.35    5.70
 -18   4  -4   90.13    6.39
 -18   4  -4   91.05    5.23
  18   4   4   93.69    6.38
 -19  -5   4  135.97    5.68
 -19   5   4  134.47    6.39
 -19   5   4  131.46    5.85
  19   5  -4  143.37    8.33
 -19   5   4  131.55    6.33
 -17  -5   4   81.12    4.07
  17   5  -4   85.37    6.05
 -17   5   4   74.70    4.21
 -17   5   4   78.07    4.52
 -17   5   4   75.43    4.66
 -15  -5   4  111.99    4.48
 -15   5   4  126.08    5.36
 -15   5   4  115.90    4.74
 -15   5   4  116.66    5.37
  15   5  -4  112.78    6.65
 -13  -5   4  392.92    9.66
  13   5  -4  426.74   14.41
 -13   5   4  395.33    9.97
 -13   5   4  404.46   11.13
 -13   5   4  410.80   11.46
  11  -5  -4  726.40   18.12
 -11  -5   4  731.98   15.15
 -11  -5   4  716.85   19.75
  11   5  -4  686.72   21.64
 -11   5   4  726.09   15.46
 -11   5   4  732.23   17.92
 -11   5   4  735.81   17.13
  -9  -5   4 1277.49   32.23
  -9  -5   4 1324.59   25.19
   9  -5  -4 1281.07   31.62
   9   5  -4 1265.41   35.66
  -9   5   4 1285.59   27.99
  -9   5   4 1330.60   29.92
  -9   5   4 1320.13   25.56
   7  -5  -4 1245.41   30.50
  -7  -5   4 1243.00   23.66
  -7  -5   4 1218.12   30.35
   7   5  -4 1235.29   33.82
  -7   5   4 1235.38   26.52
  -7   5   4 1252.68   24.13
  -7   5   4 1246.92   28.42
  -5  -5   4 1138.31   21.32
   5  -5  -4 1129.77   28.24
   5  -5  -4 1134.34   26.82
  -5  -5   4 1103.18   27.40
   5   5  -4 1122.42   30.71
   5   5  -4 1176.25   26.99
  -5   5   4 1117.44   24.13
  -5   5   4 1137.60   21.86
   3  -5  -4  877.08   22.46
   3  -5  -4  877.52   20.99
  -3  -5   4  857.99   20.99
  -3   5   4  863.55   23.97
  -3   5   4  863.71   16.86
   3   5  -4  896.35   20.29
  -3   5   4  860.55   20.40
  -3   5   4  854.37   18.78
   3   5  -4  897.47   17.65
   3   5  -4  859.40   23.79
  -1  -5   4 1016.54   23.47
   1  -5  -4  995.95   25.68
   1   5  -4 1011.62   26.77
   1   5  -4  977.82   23.63
   1   5  -4 1007.89   20.63
  -1   5   4  995.53   23.74
  -1   5   4  987.89   21.16
  -1   5   4 1034.43   27.47
  -1  -5  -4  355.86   11.09
  -1   5  -4  348.13   10.00
   1   5   4  371.58    9.84
   1   5   4  389.38   11.79
   1   5   4  376.46    8.65
  -1   5  -4  361.29   10.52
  -1   5  -4  361.13    8.56
  -3  -5  -4  311.43    9.95
   3   5   4  297.21   10.29
   3   5   4  302.82    7.41
  -3   5  -4  313.43    7.78
   3   5   4  298.37    8.79
  -3   5  -4  309.53    6.62
  -3   5  -4  308.87    8.61
  -3   5  -4  304.67    8.92
  -5  -5  -4  424.87   12.99
  -5   5  -4  448.88   11.95
   5   5   4  401.69   11.83
   5   5   4  404.20   13.54
  -5   5  -4  442.01    9.22
  -5   5  -4  436.92   10.53
  -7  -5  -4  830.63   22.55
  -7  -5  -4  810.81   17.05
  -7   5  -4  840.40   20.89
   7   5   4  799.25   21.34
   7   5   4  814.70   24.03
  -7   5  -4  842.50   16.93
  -7   5  -4  835.83   18.78
  -9  -5  -4  783.19   16.67
  -9  -5  -4  779.86   21.72
  -9   5  -4  763.52   18.21
  -9   5  -4  807.11   16.58
  -9   5  -4  773.17   20.25
   9   5   4  767.07   23.20
 -11  -5  -4  481.31   14.67
 -11  -5  -4  457.23   11.21
 -11   5  -4  469.81   12.44
  11   5   4  435.32   15.36
 -11   5  -4  452.05   13.75
 -11   5  -4  467.89   11.13
 -13  -5  -4   83.70    4.07
 -13  -5  -4   71.66    4.89
  13   5   4   64.64    5.03
 -13   5  -4   81.22    4.60
 -13   5  -4   85.04    5.27
 -13   5  -4   71.86    3.79
 -15  -5  -4   21.82    3.37
 -15  -5  -4   19.34    2.61
  15   5   4   29.67    3.79
 -15   5  -4   21.36    2.68
 -15   5  -4   19.84    3.39
 -15   5  -4   21.82    3.04
 -17  -5  -4  124.19    5.81
 -17   5  -4  123.23    5.79
 -17   5  -4  115.45    7.07
  17   5   4  113.63    7.25
 -17   5  -4  123.23    6.40
 -18  -6   4  115.34    5.13
  18   6  -4  129.92    8.02
 -18   6   4  122.90    6.20
 -18   6   4  125.32    6.15
 -18   6   4  124.68    5.56
 -16  -6   4  469.83   11.67
  16   6  -4  464.94   17.14
 -16   6   4  474.81   13.84
 -16   6   4  469.39   12.01
 -16   6   4  500.42   13.57
 -14  -6   4  265.14    7.25
 -14   6   4  252.36    7.46
 -14   6   4  268.09    8.70
 -14   6   4  271.25    8.82
  14   6  -4  263.35   11.09
 -12  -6   4  120.64    4.04
 -12   6   4  125.37    4.37
 -12   6   4  122.42    5.04
  12   6  -4  112.00    6.43
 -12   6   4  113.50    5.05
 -10  -6   4  413.45   12.48
  10  -6  -4  402.81   11.31
 -10  -6   4  407.14    9.03
 -10   6   4  409.27    9.44
 -10   6   4  412.50   11.21
 -10   6   4  385.26   10.70
  10   6  -4  388.58   13.78
  -8  -6   4  264.38    8.83
  -8  -6   4  270.74    6.21
   8  -6  -4  295.25    8.63
  -8   6   4  260.68    8.06
  -8   6   4  262.78    7.85
  -8   6   4  275.92    6.69
   8   6  -4  288.13   10.29
  -6  -6   4  101.62    4.26
  -6  -6   4  103.86    2.64
   6  -6  -4   88.60    4.26
  -6   6   4  107.34    4.01
   6   6  -4   86.34    4.83
  -6   6   4  101.74    4.08
  -6   6   4  104.21    3.09
  -4  -6   4  276.40    7.97
   4  -6  -4  263.69    8.80
   4   6  -4  259.49    5.92
  -4   6   4  278.45    9.35
  -4   6   4  292.37    7.49
  -4   6   4  290.37    6.18
   4   6  -4  264.89    7.05
   4   6  -4  267.59    9.42
  -2  -6   4  801.05   19.68
   2  -6  -4  832.01   21.80
  -2   6   4  797.57   22.99
   2   6  -4  822.23   22.69
   2   6  -4  838.46   16.99
  -2   6   4  810.84   17.86
  -2   6   4  802.22   19.28
  -2   6   4  820.15   19.22
   0  -6   4  224.71    5.92
   0  -6  -4  236.27    8.25
   0   6  -4  236.50    5.88
   0   6  -4  222.23    7.31
   0   6   4  224.58    8.36
   0   6   4  224.34    6.47
   0   6   4  228.93    6.11
   0   6  -4  236.33    7.67
   0   6   4  222.02    6.51
  -2  -6  -4  989.30   26.18
  -2   6  -4 1002.17   26.13
  -2   6  -4  998.12   24.00
   2   6   4  990.98   24.73
   2   6   4  963.73   20.86
   2   6   4  964.52   24.07
   2   6   4  970.69   27.66
  -2   6  -4 1009.32   21.12
  -4  -6  -4  982.31   26.29
  -4   6  -4 1001.17   21.35
   4   6   4  941.78   27.67
  -4   6  -4  976.39   23.95
   4   6   4  960.75   20.64
  -4   6  -4 1014.24   19.03
  -4   6  -4  991.40   25.40
   4   6   4  946.37   24.30
  -6  -6  -4   76.23    4.75
  -6   6  -4   80.31    2.90
   6   6   4   91.60    5.11
   6   6   4   92.67    3.19
  -6   6  -4   72.00    3.57
   6   6   4   90.67    4.15
  -6   6  -4   76.33    4.22
  -8  -6  -4  242.33    9.39
  -8  -6  -4  231.04    6.51
  -8   6  -4  247.22    8.60
  -8   6  -4  241.11    7.53
   8   6   4  246.51    9.87
   8   6   4  257.36    8.52
  -8   6  -4  249.54    6.44
 -10  -6  -4  334.56    8.72
 -10  -6  -4  339.82   11.97
 -10   6  -4  350.42    8.68
 -10   6  -4  333.05    9.83
 -10   6  -4  341.10   11.14
  10   6   4  332.61   12.62
 -12  -6  -4  218.41    6.93
 -12  -6  -4  226.21    9.34
  12   6   4  227.30   10.00
 -12   6  -4  232.63    8.99
 -12   6  -4  226.59    6.89
 -12   6  -4  225.57    7.93
 -14  -6  -4  273.80   10.75
 -14  -6  -4  262.25    8.17
 -14   6  -4  257.19    8.06
  14   6   4  281.06   11.68
 -14   6  -4  256.99   10.26
 -14   6  -4  277.54    9.38
 -16  -6  -4  326.34   12.49
 -16  -6  -4  329.63    9.94
 -16   6  -4  312.75   12.19
  16   6   4  337.69   13.68
 -16   6  -4  336.77   11.15
 -16   6  -4  341.47    9.95
 -17  -7   4   13.68    2.13
 -17   7   4   13.92    2.34
  17   7  -4   13.44    3.45
 -17   7   4   11.43    2.58
 -17   7   4   15.33    2.78
 -15  -7   4  154.81    5.30
 -15   7   4  156.92    5.67
 -15   7   4  164.26    6.78
  15   7  -4  160.74    8.68
 -15   7   4  150.73    6.59
 -13  -7   4    0.62    0.97
 -13   7   4    0.03    1.04
 -13   7   4    2.08    1.54
  13   7  -4    3.64    2.09
 -13   7   4    2.00    1.46
 -11  -7   4   12.33    1.46
 -11   7   4   12.55    1.63
  11   7  -4   11.39    2.57
 -11   7   4   12.24    2.08
 -11   7   4   13.42    2.18
   9  -7  -4   34.18    2.68
  -9  -7   4   32.14    1.73
  -9  -7   4   32.39    2.96
  -9   7   4   31.99    2.75
   9   7  -4   31.44    3.51
  -9   7   4   31.22    2.03
  -9   7   4   32.79    2.74
  -7  -7   4  249.85    5.53
  -7  -7   4  253.64    8.45
   7  -7  -4  264.57    8.57
  -7   7   4  254.50    6.18
   7   7  -4  252.14    9.80
  -7   7   4  254.07    8.00
  -7   7   4  248.20    7.56
  -5  -7   4  313.78    9.51
   5  -7  -4  326.08   10.39
  -5   7   4  328.14    7.14
  -5   7   4  317.47    8.69
   5   7  -4  326.36    8.50
   5   7  -4  329.70    8.42
   5   7  -4  313.72   11.17
   3  -7  -4   26.57    2.80
  -3  -7   4   31.00    2.08
  -3   7   4   31.56    1.47
  -3   7   4   32.92    2.90
   3   7  -4   28.69    1.48
  -3   7   4   31.53    2.21
   3   7  -4   30.50    2.80
  -1  -7   4   47.92    2.20
   1  -7  -4   49.29    3.62
  -1   7   4   48.53    1.97
  -1   7   4   47.18    2.50
  -1   7   4   46.08    1.98
   1   7  -4   51.62    3.26
   1   7  -4   51.18    2.21
  -1   7   4   44.14    3.40
  -1  -7  -4   14.82    2.52
  -1   7  -4   12.44    2.02
  -1   7  -4   14.26    1.86
   1   7   4   14.42    2.25
   1   7   4   15.44    1.47
  -1   7  -4   13.58    1.51
   1   7   4   15.67    1.51
  -3  -7  -4  309.00   10.97
   3   7   4  319.81    7.85
   3   7   4  302.72   11.16
  -3   7  -4  310.53    9.85
  -3   7  -4  317.68    8.27
   3   7   4  306.80    9.07
  -3   7  -4  315.11    9.54
  -5  -7  -4  246.83    9.62
   5   7   4  238.37    9.72
   5   7   4  250.31    6.52
  -5   7  -4  248.02    8.53
  -5   7  -4  257.81    5.89
  -5   7  -4  243.97    7.26
   5   7   4  241.76    7.98
  -7  -7  -4   38.89    3.90
   7   7   4   38.93    3.79
   7   7   4   40.13    2.17
  -7   7  -4   37.39    2.90
  -7   7  -4   44.80    2.28
   7   7   4   43.05    3.08
  -7   7  -4   44.39    3.53
  -9  -7  -4   11.08    2.67
   9   7   4    8.32    2.34
   9   7   4   10.58    2.02
  -9   7  -4   12.69    2.51
  -9   7  -4    7.54    1.79
   9   7   4   11.31    1.42
  -9   7  -4   10.68    1.58
 -11  -7  -4    2.40    1.27
 -11  -7  -4    1.93    2.03
  11   7   4    3.57    2.06
  11   7   4    1.52    1.38
 -11   7  -4    1.91    1.20
 -11   7  -4    2.90    1.89
 -11   7  -4    4.17    1.70
 -13  -7  -4    2.68    1.48
 -13  -7  -4    2.45    2.28
  13   7   4    4.65    1.83
 -13   7  -4    0.57    1.33
 -13   7  -4    3.02    1.86
 -13   7  -4    1.73    1.97
  13   7   4    3.51    2.20
 -15  -7  -4   35.70    4.70
 -15  -7  -4   44.12    3.57
 -15   7  -4   44.96    3.54
 -15   7  -4   41.15    4.60
 -15   7  -4   41.60    4.25
  15   7   4   46.76    5.11
 -16   8   4  183.34    6.45
 -16   8   4  181.26    7.66
 -16   8   4  179.79    7.70
  16   8  -4  196.01   10.18
 -14   8   4  298.18    9.77
 -14   8   4  280.83    8.06
  14   8  -4  290.04   12.51
 -14   8   4  290.54    9.90
  12   8  -4  288.62   12.01
 -12   8   4  288.31    9.57
 -12   8   4  280.42    7.59
 -12   8   4  285.23    9.23
  10  -8  -4  312.37    9.79
  10   8  -4  310.39   12.14
 -10   8   4  289.11    9.56
 -10   8   4  299.16    9.26
 -10   8   4  307.57    7.63
   8  -8  -4  411.13   12.40
  -8  -8   4  405.25   12.42
  -8   8   4  392.08   10.96
  -8   8   4  415.69    9.12
   8   8  -4  390.52   14.20
  -8   8   4  401.72   11.76
   6  -8  -4  626.84   18.00
  -6  -8   4  653.53   17.31
  -6   8   4  659.05   13.02
   6   8  -4  629.87   15.72
   6   8  -4  614.90   19.74
  -6   8   4  624.20   15.30
   4  -8  -4  360.48   11.79
  -4  -8   4  350.37   10.35
  -4   8   4  355.75    9.54
  -4   8   4  356.56   12.21
  -4   8   4  366.98    7.67
   4   8  -4  363.38    7.97
   4   8  -4  349.90   12.35
  -2  -8   4  189.56    5.90
   2  -8  -4  169.95    7.49
  -2   8   4  188.87    7.81
  -2   8   4  197.69    4.35
  -2   8   4  189.49    5.83
   2   8  -4  168.77    7.30
   2   8  -4  173.79    4.91
   0  -8  -4  471.02   15.11
   0  -8   4  482.21   12.12
   0   8  -4  477.10   14.75
   0   8   4  488.04   11.60
   0   8   4  474.89   15.64
   0   8  -4  480.92   11.22
   0   8   4  480.66   11.88
  -2  -8  -4  480.64   15.30
  -2   8  -4  481.27   11.51
   2   8   4  451.66   15.56
   2   8   4  467.57   11.26
  -2   8  -4  493.54   14.26
   2   8   4  464.69   12.44
  -2   8  -4  471.36   13.74
  -4  -8  -4  463.81   15.26
   4   8   4  462.68   10.89
   4   8   4  460.32   15.66
  -4   8  -4  468.36   13.71
  -4   8  -4  447.95   11.55
  -4   8  -4  461.11   13.40
   4   8   4  461.02   12.77
  -6  -8  -4  318.95   11.93
  -6   8  -4  297.79    8.90
  -6   8  -4  319.24    7.23
   6   8   4  323.35    7.97
  -6   8  -4  316.80   10.54
   6   8   4  313.96    9.85
   6   8   4  296.23   11.96
  -8  -8  -4  228.00    9.80
  -8   8  -4  207.89    7.30
  -8   8  -4  220.24    5.88
   8   8   4  206.61    9.67
   8   8   4  208.04    7.87
  -8   8  -4  229.86    8.73
 -10  -8  -4  229.32   10.05
  10   8   4  233.63    8.68
 -10   8  -4  222.60    7.91
 -10   8  -4  214.07    8.95
 -10   8  -4  228.93    6.44
  10   8   4  220.09   10.31
 -12  -8  -4  328.49   12.94
  12   8   4  323.43   11.46
 -12   8  -4  324.26   11.88
 -12   8  -4  322.34    8.79
  12   8   4  324.64   13.46
 -12   8  -4  329.11   10.52
 -14  -8  -4  334.23   13.28
  14   8   4  328.41   12.06
 -14   8  -4  328.48   11.05
 -14   8  -4  323.26   12.34
  14   8   4  335.74   14.07
 -14   8  -4  336.31    9.45
 -15   9   4  202.89    6.62
  15   9  -4  200.40   10.63
 -15   9   4  197.26    8.29
 -15   9   4  202.48    8.21
 -13   9   4  236.31    8.90
 -13   9   4  244.86    8.74
 -13   9   4  232.67    6.89
  13   9  -4  243.43   11.40
 -11   9   4  149.71    6.39
 -11   9   4  152.11    6.61
  11   9  -4  159.29    8.54
 -11   9   4  157.03    4.99
   9  -9  -4   21.98    2.92
  -9   9   4   22.85    2.99
   9   9  -4   16.77    3.13
  -9   9   4   22.49    2.72
   9   9  -4   17.56    2.05
   7  -9  -4  480.61   14.62
  -7   9   4  467.58   12.50
   7   9  -4  465.35   16.29
  -5  -9   4   16.94    2.25
   5  -9  -4   27.01    3.15
  -5   9   4   16.15    2.08
   5   9  -4   26.06    3.26
   3  -9  -4  100.86    5.93
  -3  -9   4  140.06    5.10
  -3   9   4  139.88    4.95
  -3   9   4  133.61    6.50
   3   9  -4  103.28    5.94
   1  -9  -4  620.50   19.03
  -1  -9   4  632.52   16.05
  -1   9   4  635.95   14.83
   1   9  -4  629.05   14.13
   1   9  -4  619.89   19.09
  -1   9   4  629.61   19.79
  -1  -9  -4  613.75   18.76
  -1   9  -4  613.59   14.00
   1   9   4  586.10   13.97
   1   9   4  576.15   19.12
   1   9   4  598.23   14.63
  -1   9  -4  602.34   17.96
  -3  -9  -4  267.86   10.53
  -3   9  -4  259.82    8.68
  -3   9  -4  263.60    9.33
  -3   9  -4  261.99    7.42
   3   9   4  227.77    6.73
   3   9   4  217.94    7.25
   3   9   4  222.85    9.98
  -5  -9  -4   76.29    5.59
  -5   9  -4   75.87    3.88
   5   9   4   69.24    3.06
  -5   9  -4   81.80    4.99
   5   9   4   68.16    5.22
   5   9   4   63.87    3.58
  -7  -9  -4  326.50   12.64
   7   9   4  315.06   12.80
   7   9   4  309.39   10.12
  -7   9  -4  313.64    9.50
  -7   9  -4  320.15   11.26
  -9  -9  -4  135.34    7.86
   9   9   4  137.15    7.97
   9   9   4  150.70    6.44
  -9   9  -4  130.89    6.80
  -9   9  -4  132.64    5.97
 -11  -9  -4  228.91   10.92
  11   9   4  247.15   11.48
 -11   9  -4  239.84    9.95
  11   9   4  241.05    9.26
 -11   9  -4  244.28    8.74
 -13  -9  -4  111.97    7.72
  13   9   4  117.76    6.43
 -13   9  -4  116.11    6.14
  13   9   4  120.77    8.04
 -13   9  -4  113.95    6.93
 -14  10   4   43.77    4.27
 -14  10   4   43.74    4.14
  14  10  -4   45.33    5.47
  12  10  -4    8.28    2.94
 -12  10   4    5.93    2.09
 -12  10   4    3.57    2.01
 -10  10   4  116.91    5.62
  10  10  -4  109.07    7.19
   8 -10  -4  100.91    5.59
   8  10  -4   98.44    6.54
  -8  10   4   98.04    4.93
   6 -10  -4   27.38    3.63
  -6  10   4   22.11    2.63
   6  10  -4   18.66    3.20
   4 -10  -4  140.65    7.08
  -4  10   4  146.08    7.20
   4  10  -4  136.92    7.19
  -4  10   4  142.39    5.51
   2 -10  -4   58.57    4.92
   2  10  -4   61.29    4.52
  -2  10   4   61.51    3.42
  -2  10   4   59.35    4.66
   0 -10  -4   16.51    3.33
   0  10  -4   13.56    2.46
   0  10   4   13.05    1.81
   0  10   4   10.96    2.58
   0  10  -4   16.03    1.86
  -2 -10  -4   12.56    3.06
   2  10   4   10.29    2.57
   2  10   4   14.01    1.79
  -2  10  -4   13.99    2.30
  -2  10  -4   12.57    1.88
  -4 -10  -4   71.46    5.70
   4  10   4   67.69    5.37
  -4  10  -4   71.71    5.03
  -4  10  -4   65.95    3.72
  -6 -10  -4    7.66    2.78
   6  10   4   11.73    3.02
  -6  10  -4    7.61    2.48
   6  10   4   10.57    1.86
  -6  10  -4    7.57    1.86
  -8 -10  -4   18.05    3.77
  -8  10  -4   15.89    2.59
   8  10   4   22.47    3.96
  -8  10  -4   14.14    3.13
   8  10   4   20.89    2.70
 -10 -10  -4   42.27    5.22
  10  10   4   48.38    5.31
  10  10   4   47.54    3.88
 -10  10  -4   51.90    5.01
 -10  10  -4   42.54    3.98
 -11  11   4   92.49    5.49
  11  11  -4  113.42    7.69
   9 -11  -4   82.40    5.70
  -9  11   4   99.36    5.24
   9  11  -4   76.83    6.31
   7 -11  -4   52.37    4.62
   7  11  -4   58.60    5.28
  -7  11   4   58.50    3.93
   5 -11  -4  153.63    7.77
  -5  11   4  151.54    6.01
   5  11  -4  151.66    8.10
   3 -11  -4  376.48   13.92
   3  11  -4  377.51   14.06
  -3  11   4  388.32   10.71
  -3  11   4  392.54   14.31
   1 -11  -4  263.15   11.32
  -1  11   4  280.34    8.27
  -1  11   4  288.76   11.67
   1  11  -4  276.23   10.92
  -1 -11  -4  422.58   15.75
  -1  11  -4  448.46   11.31
  -1  11  -4  438.69   14.74
   1  11   4  451.59   16.18
   1  11   4  432.08   11.26
  -3 -11  -4  313.94   12.94
   3  11   4  288.96   12.56
  -3  11  -4  314.72    9.04
  -5 -11  -4  181.31    9.68
  -5  11  -4  179.38    8.51
  -5  11  -4  186.25    6.79
   5  11   4  175.08    9.39
  -7 -11  -4  189.83   10.09
  -7  11  -4  189.68    8.89
   7  11   4  192.18   10.11
  -7  11  -4  199.22    7.45
  -9 -11  -4   66.87    6.42
   9  11   4   74.37    6.47
  -9  11  -4   71.91    4.87
  -9  11  -4   71.26    5.83
   8 -12  -4  136.70    7.36
  -8  12   4  135.49    6.29
   8  12  -4  133.26    8.39
   6 -12  -4   37.03    4.45
   6  12  -4   41.81    4.73
  -6  12   4   38.78    3.50
   4 -12  -4   22.18    3.83
  -4  12   4   22.55    2.77
   4  12  -4   22.33    3.75
  -4  12   4   25.86    3.88
   2 -12  -4   94.96    6.75
  -2  12   4   97.69    6.59
  -2  12   4   99.15    4.67
   2  12  -4   89.75    6.10
   0 -12  -4  205.95   10.23
   0  12   4  204.85   10.07
   0  12  -4  213.45    9.36
  -2 -12  -4  221.71   10.78
   2  12   4  203.50   10.29
  -4 -12  -4   47.24    5.52
   4  12   4   39.29    4.88
  -4  12  -4   42.55    3.53
  -6 -12  -4   20.10    4.35
  -6  12  -4   22.47    2.99
  -6  12  -4   21.08    3.94
   6  12   4   15.03    3.56
 -22   0   5    1.08    1.93
 -22   0   5   -0.37    1.53
 -22   0   5    0.17    1.77
  22   0  -5    0.93    1.91
 -20   0   5   -0.35    1.28
 -20   0   5   -0.21    1.51
  20   0  -5    0.98    1.73
 -18   0   5   -1.66    1.15
 -18   0   5   -0.61    1.06
  18   0  -5    0.07    1.50
 -16   0   5   -0.53    1.03
  16   0  -5    0.24    1.31
 -16   0   5   -0.02    0.98
  14   0  -5    0.94    1.18
 -14   0   5    0.15    0.93
 -14   0   5   -0.45    0.91
 -14   0   5   -0.54    1.04
 -12   0   5   -0.46    0.79
 -12   0   5   -0.23    0.86
  12   0  -5   -0.16    0.97
 -12   0   5   -0.53    0.97
 -10   0   5   -1.41    0.65
 -10   0   5   -0.01    0.86
  10   0  -5   -0.22    0.88
 -10   0   5   -1.32    0.64
  -8   0   5   -1.29    0.67
  -8   0   5   -1.36    0.74
   8   0  -5   -0.38    0.72
  -8   0   5   -0.24    0.67
  -6   0   5   -1.28    0.59
  -6   0   5   -0.42    0.52
  -6   0   5   -0.50    0.56
  -4   0   5   -1.78    0.56
  -4   0   5   -2.09    0.45
  -2   0   5   -3.76    0.48
   2   0  -5   -3.07    0.53
   0   0   5   -2.05    0.55
   0   0  -5   -2.12    0.52
   2   0   5    0.78    0.52
   2   0   5   -0.13    0.49
  -4   0  -5    0.32    0.67
   4   0   5   -0.45    0.51
  -6   0  -5   -0.83    0.72
   6   0   5   -1.74    0.57
  -8   0  -5   -0.17    0.80
   8   0   5   -0.17    0.69
  10   0   5    0.15    0.79
 -10   0  -5   -0.46    0.90
  12   0   5    0.16    0.92
 -12   0  -5    0.22    1.10
  14   0   5    0.38    1.08
 -14   0  -5    0.17    1.26
 -16   0  -5   -1.07    1.38
 -18   0  -5    0.67    1.77
 -18   0  -5    0.52    2.19
 -21  -1   5   47.81    3.93
  21  -1  -5   50.74    4.54
  21   1  -5   48.23    4.75
 -21   1   5   54.38    3.89
 -21   1   5   57.48    4.42
 -21   1   5   53.31    4.13
 -19  -1   5  112.90    5.19
  19  -1  -5  124.42    6.37
 -19  -1   5  106.96    4.58
 -19   1   5  111.46    4.96
 -19   1   5  113.81    5.59
  19   1  -5  128.68    6.76
 -19   1   5  117.03    5.29
 -17  -1   5  331.21    9.27
 -17  -1   5  323.38    8.80
  17  -1  -5  343.07   11.79
 -17   1   5  338.87   10.32
 -17   1   5  319.52    9.25
 -17   1   5  321.87    9.23
  17   1  -5  353.83   12.28
  15  -1  -5  195.19    7.78
 -15  -1   5  197.42    5.77
 -15  -1   5  196.20    6.17
 -15   1   5  200.11    6.24
  15   1  -5  192.38    7.98
 -15   1   5  197.61    6.25
  13  -1  -5  890.15   26.27
 -13  -1   5  992.33   20.39
 -13  -1   5  946.42   19.84
 -13  -1   5  985.31   24.77
 -13   1   5  961.06   24.22
  13   1  -5  901.62   26.63
 -13   1   5  951.83   19.92
 -13   1   5  987.54   20.92
 -11  -1   5  731.18   15.66
 -11  -1   5  723.01   19.16
  11  -1  -5  749.23   18.16
 -11  -1   5  713.53   15.32
 -11   1   5  728.89   16.16
 -11   1   5  722.19   15.42
 -11   1   5  726.22   18.80
  11   1  -5  746.98   20.90
  -9  -1   5 1694.25   33.84
  -9  -1   5 1674.96   32.23
   9  -1  -5 1700.68   39.85
  -9  -1   5 1631.64   40.05
   9   1  -5 1698.10   44.01
  -9   1   5 1699.65   39.87
  -9   1   5 1677.74   34.37
  -9   1   5 1650.43   32.30
  -7  -1   5 2429.17   47.67
  -7  -1   5 2459.72   45.06
  -7  -1   5 2378.78   55.90
   7  -1  -5 2446.94   56.26
  -7   1   5 2356.48   55.67
   7   1  -5 2380.67   61.51
   7   1  -5 2359.38   56.57
  -7   1   5 2372.61   48.17
  -7   1   5 2453.01   45.16
  -5  -1   5  491.48   10.09
   5  -1  -5  482.83   12.10
  -5  -1   5  474.84   12.17
  -5  -1   5  485.19    9.77
   5   1  -5  479.70   12.32
  -5   1   5  469.05   10.47
  -5   1   5  466.00   12.05
  -5   1   5  482.65    9.88
  -3  -1   5  389.57   10.12
  -3   1   5  377.21   10.11
   3   1  -5  459.54   10.23
  -3   1   5  379.85    8.82
  -1  -1   5  342.39    8.40
  -1   1   5  345.06    8.63
   1   1  -5  298.58    8.21
   1  -1   5 4273.76   99.03
   1   1   5 4183.13   99.17
   1   1   5 4311.52  109.47
  -3  -1  -5  399.56    8.57
  -3   1  -5  390.20    8.46
   3   1   5  378.81   10.30
   3   1   5  396.43   11.13
  -5  -1  -5 1102.29   27.21
   5  -1   5 1125.92   28.44
  -5  -1  -5 1110.76   22.06
   5   1   5 1123.18   29.34
  -5   1  -5 1118.49   22.02
  -7  -1  -5 2046.27   48.02
   7  -1   5 2015.12   50.95
  -7  -1  -5 2017.36   38.79
  -7   1  -5 2000.80   38.75
   7   1   5 2001.47   51.87
  -9  -1  -5 2050.80   40.25
  -9  -1  -5 2064.85   49.35
   9  -1   5 2113.08   52.66
   9   1   5 2091.74   53.64
  -9   1  -5 2033.06   40.16
 -11  -1  -5  644.00   14.90
 -11  -1  -5  668.11   17.07
  11  -1   5  670.91   18.01
  11   1   5  667.41   18.94
 -11   1  -5  636.71   14.84
  13  -1   5  223.74    7.21
 -13  -1  -5  188.85    6.63
 -13   1  -5  193.95    6.67
 -13   1  -5  194.03    8.04
  13   1   5  228.00    8.05
 -15  -1  -5  168.06    6.36
 -15   1  -5  164.59    7.66
  15   1   5  157.36    6.88
 -15   1  -5  155.55    6.16
 -17  -1  -5  220.99    8.07
 -17   1  -5  226.85    9.77
 -17   1  -5  238.27    8.22
 -19  -1  -5  359.39   11.22
 -19   1  -5  333.53   13.12
 -19   1  -5  356.62   11.18
  20  -2  -5  265.81   10.39
 -20  -2   5  263.77    8.60
 -20   2   5  263.03    9.41
 -20   2   5  268.93    8.76
 -20   2   5  261.36    8.73
  20   2  -5  278.02   11.47
 -18  -2   5  323.30    9.23
 -18  -2   5  314.30    8.47
  18  -2  -5  322.71   11.42
 -18   2   5  328.06   10.17
  18   2  -5  311.66   12.13
 -18   2   5  310.22    9.41
 -18   2   5  316.63    9.30
 -16  -2   5   55.34    2.75
  16  -2  -5   56.61    3.92
 -16  -2   5   54.68    3.28
 -16   2   5   55.02    3.35
 -16   2   5   55.83    3.40
 -16   2   5   61.56    3.53
  16   2  -5   54.91    4.28
  14  -2  -5  165.99    6.73
 -14  -2   5  169.97    4.79
 -14  -2   5  166.55    5.36
 -14  -2   5  164.10    6.82
 -14   2   5  165.84    5.47
 -14   2   5  163.47    5.63
  14   2  -5  165.15    7.24
 -14   2   5  168.53    5.76
  12  -2  -5  553.53   14.31
 -12  -2   5  552.26   12.51
 -12  -2   5  578.06   15.94
 -12  -2   5  585.18   12.41
 -12   2   5  559.04   15.07
  12   2  -5  544.22   17.10
 -12   2   5  565.61   12.71
 -12   2   5  582.38   13.47
 -12   2   5  595.09   14.12
 -10  -2   5 1053.97   21.04
 -10  -2   5 1004.22   25.76
 -10  -2   5 1036.66   20.57
  10  -2  -5 1016.78   24.90
 -10   2   5 1049.98   20.77
  10   2  -5  968.65   28.08
 -10   2   5 1070.12   22.19
 -10   2   5 1020.46   25.12
  -8  -2   5 1504.78   37.19
  -8  -2   5 1569.09   29.85
  -8  -2   5 1585.30   31.08
  -8   2   5 1503.38   36.66
  -8   2   5 1576.99   30.04
  -8   2   5 1567.77   32.16
   8   2  -5 1605.12   41.06
   6  -2  -5  324.55    8.31
  -6  -2   5  288.11    8.42
  -6  -2   5  297.16    6.47
  -6  -2   5  294.96    6.62
  -6   2   5  290.44    7.34
   6   2  -5  323.51    8.43
  -6   2   5  298.09    8.16
  -6   2   5  296.21    6.80
   6   2  -5  317.95    9.44
  -4  -2   5 1051.12   20.12
  -4  -2   5 1016.32   25.07
   4  -2  -5 1109.10   25.93
   4  -2  -5 1087.35   25.08
  -4   2   5 1016.33   21.87
   4   2  -5 1071.95   27.79
  -4   2   5 1030.92   24.98
   4   2  -5 1082.91   25.01
   4   2  -5 1057.95   25.77
   2  -2  -5  258.95    7.44
   2  -2  -5  258.52    7.00
  -2  -2   5  256.05    6.75
  -2   2   5  249.77    6.16
  -2   2   5  245.10    6.91
   2   2  -5  262.76    7.23
   2   2  -5  267.78    7.61
   2   2  -5  265.43    6.66
   0  -2  -5 1666.54   38.55
   0  -2   5 1602.75   36.92
   0   2   5 1563.44   37.45
   0   2   5 1588.38   41.35
  -2  -2  -5  425.50   10.69
   2   2   5  364.99   11.13
   2   2   5  360.18   10.14
  -4  -2  -5 1073.30   21.00
  -4  -2  -5 1081.49   26.39
   4   2   5 1011.90   25.78
  -4   2  -5 1097.39   20.90
  -4   2  -5 1085.51   24.77
   4   2   5 1034.98   28.25
  -6  -2  -5 1906.94   45.59
  -6  -2  -5 1903.93   36.45
   6   2   5 1877.88   49.18
  -6   2  -5 1931.24   39.08
  -6   2  -5 1918.46   36.35
  -6   2  -5 1832.03   42.84
  -8  -2  -5  547.24   12.52
  -8  -2  -5  562.61   15.17
  -8   2  -5  566.28   12.51
   8   2   5  606.08   16.68
  -8   2  -5  553.78   13.42
  -8   2  -5  549.07   14.90
 -10  -2  -5  517.93   12.19
 -10  -2  -5  535.12   14.39
 -10   2  -5  510.81   12.96
 -10   2  -5  530.32   14.61
  10   2   5  513.46   15.69
 -10   2  -5  512.99   12.11
 -12  -2  -5  346.44    9.24
 -12  -2  -5  335.27   10.13
 -12   2  -5  338.47   10.99
 -12   2  -5  324.59    9.02
  12   2   5  328.83   11.30
 -14  -2  -5   60.87    3.80
  14   2   5   52.86    4.01
 -14   2  -5   65.33    4.67
 -14   2  -5   62.97    3.78
 -16  -2  -5  207.77    7.50
 -16   2  -5  207.48    8.98
  16   2   5  204.49    8.68
 -16   2  -5  205.84    7.43
 -18  -2  -5  237.33    8.65
 -18   2  -5  252.13    8.76
 -18   2  -5  244.25   10.46
 -21  -3   5   27.18    3.19
 -21   3   5   30.09    3.85
 -21   3   5   26.61    3.25
 -21   3   5   25.78    3.12
  21   3  -5   29.93    4.37
  19  -3  -5    1.68    1.58
 -19  -3   5   -0.88    1.30
 -19   3   5    0.54    1.49
 -19   3   5    1.85    1.56
  19   3  -5    0.48    1.85
 -19   3   5    1.53    1.56
  17  -3  -5   31.55    3.21
 -17  -3   5   35.90    2.93
 -17   3   5   33.68    3.13
 -17   3   5   31.11    2.92
  17   3  -5   31.20    3.81
 -17   3   5   34.04    2.92
 -15  -3   5  103.94    4.16
 -15  -3   5   96.26    3.29
  15  -3  -5   91.93    4.80
 -15   3   5   96.05    4.37
 -15   3   5   92.73    4.14
 -15   3   5   95.86    4.31
  15   3  -5   90.48    5.51
 -13  -3   5  158.26    5.01
 -13  -3   5  157.87    4.23
 -13  -3   5  163.08    6.73
 -13   3   5  167.35    5.51
  13   3  -5  153.32    7.02
 -13   3   5  151.21    5.45
 -13   3   5  160.50    5.22
 -11  -3   5  255.63    8.60
  11  -3  -5  255.41    7.15
 -11  -3   5  260.05    6.55
 -11  -3   5  254.43    5.79
  11   3  -5  248.05    9.20
 -11   3   5  258.29    7.24
 -11   3   5  260.56    6.77
 -11   3   5  251.21    7.22
 -11   3   5  247.99    7.48
   9  -3  -5  166.82    5.34
  -9  -3   5  176.63    6.22
  -9  -3   5  175.05    3.92
  -9  -3   5  178.05    4.67
  -9   3   5  173.09    4.85
  -9   3   5  169.17    5.36
  -9   3   5  175.30    5.35
   9   3  -5  167.23    6.67
  -7  -3   5  138.76    3.69
  -7  -3   5  127.67    4.86
   7  -3  -5  144.24    4.75
  -7   3   5  132.41    4.30
  -7   3   5  137.97    3.92
   7   3  -5  149.62    5.65
  -7   3   5  133.31    4.36
   5  -3  -5  159.49    4.76
  -5  -3   5  152.83    3.69
   5  -3  -5  161.32    5.16
  -5  -3   5  145.89    4.87
  -5   3   5  146.68    4.45
  -5   3   5  146.65    3.91
  -5   3   5  146.04    4.54
   5   3  -5  153.58    5.58
   3  -3  -5  398.20    9.94
  -3  -3   5  371.47    9.72
   3  -3  -5  381.08   10.51
   3   3  -5  390.72    9.53
  -3   3   5  365.04    9.71
  -3   3   5  374.71    8.84
   3   3  -5  386.51   11.03
  -1  -3   5   35.35    1.55
   1  -3  -5   38.44    2.00
  -1   3   5   34.71    1.89
  -1   3   5   33.47    2.29
  -1   3   5   35.08    1.80
   1   3  -5   38.00    1.95
  -1  -3  -5  132.49    4.92
   1  -3   5  139.89    3.73
   1   3   5  132.09    5.13
   1   3   5  131.71    4.51
  -1   3  -5  132.17    4.10
  -3  -3  -5  340.76    9.74
   3   3   5  318.13   10.18
  -3   3  -5  332.52    7.99
   3   3   5  302.89    9.10
  -3   3  -5  335.42    8.99
  -3   3  -5  325.87    7.21
  -5  -3  -5  533.47   11.45
  -5  -3  -5  530.13   14.57
   5   3   5  526.82   15.55
   5   3   5  490.28   14.00
  -5   3  -5  547.24   11.32
  -5   3  -5  527.08   13.69
  -5   3  -5  547.11   12.38
  -7  -3  -5  924.30   23.62
  -7  -3  -5  890.61   18.73
  -7   3  -5  934.31   18.68
  -7   3  -5  923.24   20.23
   7   3   5  908.22   25.39
  -7   3  -5  883.94   22.25
  -9  -3  -5  525.52   12.25
  -9  -3  -5  533.00   15.08
  -9   3  -5  548.27   14.84
  -9   3  -5  534.49   12.19
  -9   3  -5  538.37   13.25
   9   3   5  533.13   16.37
 -11  -3  -5   48.17    3.00
 -11  -3  -5   45.75    3.33
 -11   3  -5   44.79    3.22
 -11   3  -5   44.50    3.56
  11   3   5   42.83    3.51
 -11   3  -5   47.71    2.95
 -13  -3  -5   11.42    2.22
 -13  -3  -5    9.71    1.84
  13   3   5   14.23    2.54
 -13   3  -5   11.07    2.16
 -13   3  -5    9.56    1.89
 -13   3  -5   13.70    2.60
 -15  -3  -5  116.61    5.24
 -15   3  -5  103.27    6.19
  15   3   5  104.74    6.02
 -15   3  -5  103.60    4.99
 -17  -3  -5   32.56    3.48
 -17   3  -5   35.74    3.60
  17   3   5   34.75    3.98
 -17   3  -5   32.10    4.31
 -20  -4   5  164.39    6.45
 -20   4   5  161.04    6.93
 -20   4   5  163.85    7.27
  20   4  -5  178.28    9.10
 -20   4   5  156.02    6.63
  18  -4  -5  157.07    7.00
 -18  -4   5  159.23    5.96
 -18   4   5  163.43    6.23
 -18   4   5  160.54    6.56
 -18   4   5  158.02    6.52
  18   4  -5  154.21    8.20
  16  -4  -5  337.42   11.38
 -16  -4   5  340.05    9.11
 -16   4   5  361.02   10.35
 -16   4   5  345.24   10.10
  16   4  -5  324.12   12.70
 -16   4   5  316.97    9.18
 -14  -4   5  541.30   15.76
 -14  -4   5  515.28   12.08
  14   4  -5  516.80   17.09
 -14   4   5  520.38   13.39
 -14   4   5  529.40   13.78
 -14   4   5  510.61   12.33
 -12  -4   5  401.20    9.49
  12  -4  -5  411.77   10.72
 -12  -4   5  413.02   12.62
 -12   4   5  401.52   10.67
 -12   4   5  407.72   10.84
 -12   4   5  410.57    9.83
  12   4  -5  397.94   13.63
 -10  -4   5  575.13   12.28
  10  -4  -5  570.96   14.87
 -10  -4   5  574.18   16.01
 -10   4   5  570.92   14.38
  10   4  -5  553.07   17.50
 -10   4   5  609.87   14.25
 -10   4   5  593.11   12.65
 -10   4   5  580.09   13.84
   8  -4  -5  581.04   15.29
  -8  -4   5  590.70   12.08
   8   4  -5  583.22   17.42
  -8   4   5  585.26   13.69
  -8   4   5  596.42   12.48
  -8   4   5  589.50   14.45
   6  -4  -5  537.82   13.64
  -6  -4   5  509.14   10.24
  -6  -4   5  482.39   13.28
  -6   4   5  489.97   10.60
   6   4  -5  521.51   15.03
  -6   4   5  496.12   11.81
  -6   4   5  498.80   12.48
   4  -4  -5  102.70    3.55
  -4  -4   5   92.48    3.50
  -4  -4   5   99.56    2.52
   4  -4  -5   97.62    4.03
   4   4  -5   99.57    3.25
  -4   4   5   92.57    3.39
  -4   4   5   96.66    3.25
   4   4  -5   94.66    4.19
  -4   4   5  101.07    2.89
   2  -4  -5  291.96    8.55
   2  -4  -5  296.66    7.78
  -2  -4   5  256.82    7.17
   2   4  -5  291.06    8.53
  -2   4   5  258.13    7.39
  -2   4   5  252.93    6.82
   2   4  -5  295.65    7.84
  -2   4   5  260.51    8.88
   0  -4  -5  462.39   12.64
   0  -4   5  433.49   10.66
   0   4  -5  454.01    9.90
   0   4   5  422.43   13.20
   0   4   5  409.82   11.44
   0   4  -5  468.03   11.51
   0   4  -5  478.14   12.36
   0   4   5  414.84   10.06
  -2  -4  -5 1337.22   33.55
  -2   4  -5 1339.68   34.17
  -2   4  -5 1341.12   27.85
   2   4   5 1321.60   32.21
   2   4   5 1377.84   35.97
   2   4   5 1352.95   27.80
  -2   4  -5 1349.15   30.94
  -4  -4  -5  806.75   21.63
  -4   4  -5  819.14   16.37
   4   4   5  809.10   20.72
  -4   4  -5  818.99   20.02
  -4   4  -5  833.09   18.02
   4   4   5  832.21   23.15
  -6  -4  -5  866.36   23.10
  -6  -4  -5  863.94   17.95
  -6   4  -5  894.35   17.76
   6   4   5  870.18   24.75
   6   4   5  856.20   22.26
  -6   4  -5  891.64   19.49
  -6   4  -5  875.09   21.57
  -8  -4  -5  593.45   16.61
  -8  -4  -5  583.36   12.99
  -8   4  -5  576.26   15.72
  -8   4  -5  601.33   12.86
  -8   4  -5  581.51   14.12
   8   4   5  549.85   17.61
 -10  -4  -5  548.65   15.87
 -10  -4  -5  550.45   12.69
 -10   4  -5  557.77   12.55
 -10   4  -5  546.54   15.33
  10   4   5  501.82   16.86
 -10   4  -5  530.52   13.65
 -12  -4  -5  217.43    8.19
 -12  -4  -5  218.61    6.83
 -12   4  -5  214.68    8.42
 -12   4  -5  201.28    6.56
  12   4   5  194.82    8.66
 -12   4  -5  205.08    7.29
 -14  -4  -5  288.67   10.29
 -14  -4  -5  291.81    8.86
  14   4   5  308.79   11.66
 -14   4  -5  299.72    8.82
 -14   4  -5  286.27   10.74
 -14   4  -5  303.10    9.65
 -16  -4  -5  250.93    8.39
 -16   4  -5  239.75   10.12
 -16   4  -5  243.35    8.23
  16   4   5  250.70   10.63
 -18  -4  -5  198.27    7.87
  18   4   5  207.21    9.58
 -18   4  -5  191.46    9.36
 -18   4  -5  184.19    7.60
 -19  -5   5  110.07    5.08
 -19   5   5  118.29    5.45
 -19   5   5  110.01    5.77
  19   5  -5  110.15    7.39
 -19   5   5  112.16    5.71
 -17  -5   5  356.21    9.65
  17  -5  -5  359.48   12.09
 -17   5   5  349.82    9.94
 -17   5   5  357.65   11.01
  17   5  -5  369.03   14.06
 -17   5   5  359.10   10.93
 -15  -5   5  690.58   15.49
 -15   5   5  706.38   17.97
 -15   5   5  674.85   15.77
  15   5  -5  694.46   22.12
 -15   5   5  710.13   17.41
 -13  -5   5  121.79    4.26
 -13  -5   5  120.69    5.99
  13   5  -5  132.60    6.77
 -13   5   5  120.72    4.51
 -13   5   5  117.31    4.84
 -13   5   5  123.29    5.16
 -11  -5   5   79.11    3.00
 -11  -5   5   74.35    4.33
  11  -5  -5   63.10    3.15
 -11   5   5   74.56    3.77
 -11   5   5   84.32    3.59
 -11   5   5   80.51    3.27
  11   5  -5   61.09    4.39
  -9  -5   5  492.76   10.30
   9  -5  -5  486.76   13.11
  -9  -5   5  476.56   13.71
  -9   5   5  466.97   11.92
   9   5  -5  460.26   15.13
  -9   5   5  494.70   10.74
  -9   5   5  485.87   12.23
  -7  -5   5  171.89    6.12
  -7  -5   5  170.28    4.22
   7  -5  -5  178.50    6.04
  -7   5   5  168.53    5.44
  -7   5   5  173.59    5.43
  -7   5   5  168.71    4.62
  -7   5   5  171.15    4.68
   7   5  -5  182.13    7.03
  -5  -5   5  404.21   11.15
  -5  -5   5  408.69    8.30
   5  -5  -5  405.28   11.77
  -5   5   5  419.51   10.26
   5   5  -5  403.14   12.74
  -5   5   5  421.30   10.18
  -5   5   5  423.24    8.89
   5   5  -5  417.55   10.64
   3  -5  -5  645.89   17.61
  -3  -5   5  672.35   12.53
  -3  -5   5  652.88   16.21
   3   5  -5  650.28   18.51
   3   5  -5  661.12   15.42
  -3   5   5  661.16   18.89
  -3   5   5  663.30   14.75
  -3   5   5  657.98   15.96
   1  -5  -5  569.95   15.52
  -1  -5   5  549.35   13.38
  -1   5   5  532.51   12.47
  -1   5   5  533.81   13.87
   1   5  -5  570.33   12.01
   1   5  -5  556.69   15.54
   1   5  -5  561.24   14.16
  -1  -5  -5  422.50   12.62
   1   5   5  428.32   13.31
   1   5   5  420.75    9.91
  -1   5  -5  435.02    9.88
  -1   5  -5  413.67   11.40
  -1   5  -5  434.57   11.98
   1   5   5  419.34   11.35
  -3  -5  -5  441.77   13.28
  -3   5  -5  447.80   11.94
   3   5   5  456.84   10.39
  -3   5  -5  434.23   12.06
  -3   5  -5  438.19   10.57
   3   5   5  452.63   14.04
   3   5   5  439.25   12.17
  -5  -5  -5   44.62    3.38
   5   5   5   32.43    3.01
   5   5   5   35.67    2.60
  -5   5  -5   45.02    2.06
  -5   5  -5   45.95    2.58
  -5   5  -5   44.80    3.02
  -7  -5  -5  194.59    5.63
  -7  -5  -5  183.71    7.58
  -7   5  -5  192.39    7.18
   7   5   5  212.30    7.26
   7   5   5  205.12    8.21
  -7   5  -5  200.10    5.47
  -7   5  -5  195.05    6.34
  -9  -5  -5  700.87   19.84
  -9  -5  -5  684.07   15.26
  -9   5  -5  693.41   18.63
  -9   5  -5  711.28   15.15
   9   5   5  675.24   21.11
  -9   5  -5  692.05   16.74
 -11  -5  -5  196.65    6.28
 -11  -5  -5  200.29    8.12
 -11   5  -5  192.27    6.11
  11   5   5  187.70    8.49
 -11   5  -5  182.95    7.75
 -11   5  -5  183.57    6.82
 -13  -5  -5   33.34    3.79
 -13  -5  -5   36.75    3.01
 -13   5  -5   36.29    3.41
 -13   5  -5   35.25    2.99
 -13   5  -5   38.20    3.89
  13   5   5   37.52    3.99
 -15  -5  -5  161.33    6.38
 -15  -5  -5  155.46    7.46
 -15   5  -5  160.01    7.87
 -15   5  -5  155.95    6.93
  15   5   5  153.12    8.10
 -15   5  -5  152.50    6.13
 -17  -5  -5   65.84    4.65
 -17   5  -5   68.64    5.82
 -17   5  -5   77.31    4.84
  17   5   5   70.36    5.73
 -17   5  -5   69.03    5.24
 -18  -6   5    7.12    1.83
 -18   6   5    7.26    2.32
  18   6  -5    9.44    3.03
 -18   6   5    8.89    2.22
 -18   6   5   10.34    2.18
 -16  -6   5    5.53    1.53
 -16   6   5    8.87    2.19
  16   6  -5    5.30    2.38
 -16   6   5    7.67    1.73
 -16   6   5    6.36    1.93
 -14  -6   5   52.02    2.92
 -14   6   5   53.55    3.18
 -14   6   5   56.94    3.82
  14   6  -5   55.48    4.73
 -14   6   5   55.33    3.55
 -12  -6   5  122.08    4.09
 -12  -6   5  122.12    5.99
 -12   6   5  131.42    4.50
  12   6  -5  115.28    6.56
 -12   6   5  123.23    5.25
 -12   6   5  131.52    5.15
 -10  -6   5   73.47    4.26
  10  -6  -5   64.72    3.48
 -10  -6   5   74.31    2.77
 -10   6   5   77.29    3.64
  10   6  -5   71.48    4.74
 -10   6   5   73.15    3.08
 -10   6   5   70.67    3.75
  -8  -6   5  453.54    9.43
   8  -6  -5  456.41   12.79
  -8  -6   5  437.59   12.88
  -8   6   5  451.66    9.98
  -8   6   5  432.81   11.40
  -8   6   5  449.38   11.82
   8   6  -5  459.78   14.71
  -6  -6   5  239.60    5.17
   6  -6  -5  241.24    7.98
  -6   6   5  226.11    6.82
  -6   6   5  233.22    5.75
   6   6  -5  241.76    8.83
   4  -6  -5   32.86    2.70
  -4  -6   5   28.14    1.97
  -4   6   5   29.12    2.62
  -4   6   5   28.57    1.39
  -4   6   5   26.70    2.05
  -4   6   5   27.82    1.49
   4   6  -5   32.87    1.44
   4   6  -5   36.31    2.78
  -2  -6   5    9.44    1.13
   2  -6  -5    9.73    1.85
  -2   6   5   11.68    1.42
  -2   6   5   12.93    2.02
   2   6  -5    9.72    1.59
   2   6  -5   10.02    1.03
  -2   6   5   12.98    1.15
   0  -6   5   65.72    2.28
   0  -6  -5   71.81    4.10
   0   6  -5   72.27    3.73
   0   6   5   63.99    3.93
   0   6   5   60.72    2.81
   0   6   5   62.34    2.75
   0   6  -5   70.89    2.66
   0   6  -5   70.81    3.40
  -2  -6  -5   73.85    4.35
   2   6   5   73.70    2.94
  -2   6  -5   77.49    3.29
   2   6   5   73.76    4.35
  -2   6  -5   78.04    3.11
  -2   6  -5   78.60    3.92
   2   6   5   69.99    3.33
  -4  -6  -5  406.24   12.82
  -4   6  -5  398.72   11.58
  -4   6  -5  414.57    8.67
   4   6   5  395.14    9.55
   4   6   5  373.66   13.12
   4   6   5  382.72   11.33
  -4   6  -5  410.03   10.10
  -6  -6  -5  339.69   11.68
  -6   6  -5  358.02   10.80
  -6   6  -5  346.36    9.39
   6   6   5  337.38   10.52
  -6   6  -5  350.46    8.06
   6   6   5  328.92   12.12
   6   6   5  355.45    8.72
  -8  -6  -5  113.00    6.02
   8   6   5  111.33    6.10
  -8   6  -5  117.31    5.59
  -8   6  -5  103.10    4.63
  -8   6  -5  110.76    3.92
   8   6   5  111.97    5.22
 -10  -6  -5  114.03    6.19
 -10  -6  -5  111.40    4.43
 -10   6  -5  106.87    4.24
 -10   6  -5  109.70    5.12
  10   6   5  110.31    5.49
  10   6   5  114.92    6.44
 -10   6  -5  120.20    5.95
 -12  -6  -5  165.73    7.78
 -12  -6  -5  155.81    5.73
 -12   6  -5  155.03    6.55
 -12   6  -5  158.55    7.38
  12   6   5  146.94    7.84
 -12   6  -5  155.13    5.59
 -14  -6  -5    2.13    2.31
 -14  -6  -5    2.39    1.51
 -14   6  -5    2.29    1.56
 -14   6  -5    2.22    2.09
  14   6   5    2.35    1.90
 -14   6  -5    3.24    1.89
 -16  -6  -5   73.27    4.65
 -16  -6  -5   72.61    5.79
 -16   6  -5   73.54    4.56
 -16   6  -5   68.63    5.15
  16   6   5   77.53    6.08
 -16   6  -5   52.04    5.11
 -17  -7   5  206.49    6.72
 -17   7   5  201.18    8.01
 -17   7   5  214.72    8.32
  17   7  -5  220.63   10.78
 -17   7   5  209.95    7.16
 -15  -7   5  382.80    9.68
  15   7  -5  399.53   15.19
 -15   7   5  382.83   10.13
 -15   7   5  392.04   11.71
 -15   7   5  381.18   11.74
 -13  -7   5  449.89   10.54
 -13   7   5  462.78   12.96
 -13   7   5  461.87   11.09
 -13   7   5  464.65   12.75
  13   7  -5  449.70   16.35
 -11  -7   5  673.25   18.83
 -11  -7   5  671.68   13.79
  11  -7  -5  645.95   17.63
 -11   7   5  660.82   17.06
  11   7  -5  613.11   20.78
 -11   7   5  667.84   14.38
 -11   7   5  664.08   16.40
  -9  -7   5  424.61   12.85
   9  -7  -5  428.66   12.48
  -9  -7   5  431.03    9.07
   9   7  -5  403.92   14.48
  -9   7   5  422.23   11.72
  -9   7   5  418.60   11.35
  -9   7   5  427.54    9.69
  -7  -7   5  742.05   13.98
   7  -7  -5  696.86   19.44
  -7  -7   5  723.38   19.07
  -7   7   5  742.92   14.79
   7   7  -5  705.10   17.90
   7   7  -5  685.64   21.51
  -7   7   5  714.93   16.88
  -5  -7   5  733.11   19.36
   5  -7  -5  764.98   20.70
   5   7  -5  753.31   22.25
   5   7  -5  772.69   18.14
  -5   7   5  748.68   17.41
   5   7  -5  771.18   18.07
  -5   7   5  760.88   15.23
   3  -7  -5  982.35   26.26
  -3  -7   5  978.66   24.05
   3   7  -5  982.43   27.55
   3   7  -5  998.81   20.38
  -3   7   5  984.04   21.73
  -3   7   5 1000.02   19.24
  -3   7   5  997.79   27.97
   1  -7  -5  944.85   25.56
  -1  -7   5  934.85   22.60
   1   7  -5  969.89   26.24
  -1   7   5  948.94   27.07
  -1   7   5  946.09   22.70
   1   7  -5  961.20   20.04
  -1   7   5  948.89   22.79
   1   7  -5  934.50   23.49
  -1   7   5  941.56   20.72
  -1  -7  -5  386.57   12.39
   1   7   5  366.94   10.70
   1   7   5  352.93   10.10
  -1   7  -5  387.80   11.19
  -1   7  -5  381.36   11.35
   1   7   5  358.98    9.16
  -1   7  -5  385.78    9.18
   1   7   5  340.96   12.45
  -3  -7  -5  279.34   10.15
   3   7   5  262.44    8.33
   3   7   5  259.08    7.13
   3   7   5  259.60   10.21
  -3   7  -5  281.55    8.46
  -3   7  -5  276.28    9.08
  -3   7  -5  290.18    7.64
  -5  -7  -5  270.67   10.19
   5   7   5  258.31    8.57
   5   7   5  255.33   10.31
  -5   7  -5  269.20    7.78
  -5   7  -5  263.94    9.12
   5   7   5  264.86    7.07
  -5   7  -5  279.33    6.41
  -7  -7  -5  846.16   23.96
   7   7   5  800.57   25.11
   7   7   5  836.82   18.32
  -7   7  -5  845.27   22.01
   7   7   5  807.48   21.95
  -7   7  -5  814.72   19.37
  -7   7  -5  863.19   17.19
  -9  -7  -5  295.16   11.35
   9   7   5  287.25   11.73
  -9   7  -5  306.02    7.79
   9   7   5  295.62    7.90
  -9   7  -5  289.30    9.04
   9   7   5  293.47   10.09
  -9   7  -5  296.77   10.45
 -11  -7  -5  745.15   22.10
 -11   7  -5  700.97   18.19
  11   7   5  749.79   20.76
 -11   7  -5  704.42   16.07
  11   7   5  729.32   23.42
 -11   7  -5  730.03   20.52
 -13  -7  -5  336.20    9.58
 -13  -7  -5  336.95   12.80
 -13   7  -5  326.37   12.11
  13   7   5  360.21   13.93
 -13   7  -5  325.37    9.30
 -13   7  -5  336.23   10.88
  13   7   5  340.40   11.99
 -15  -7  -5  181.90    6.78
 -15  -7  -5  168.03    8.72
  15   7   5  163.27    8.02
 -15   7  -5  166.08    7.56
  15   7   5  165.54    9.21
 -15   7  -5  153.91    8.28
 -15   7  -5  172.74    6.51
 -16   8   5   83.10    5.05
 -16   8   5   97.70    5.59
  16   8  -5   95.35    7.11
 -16   8   5   92.92    4.49
  14   8  -5   84.54    6.40
 -14   8   5   89.32    4.97
 -14   8   5   76.11    4.62
 -14   8   5   83.84    3.95
  12   8  -5   49.76    4.71
 -12   8   5   42.74    2.70
 -12   8   5   41.85    3.33
 -12   8   5   44.03    3.50
 -10  -8   5   18.31    2.67
  10  -8  -5   22.93    2.64
 -10   8   5   18.03    1.87
  10   8  -5   24.45    3.50
 -10   8   5   21.77    2.74
 -10   8   5   17.78    2.39
   8  -8  -5  517.51   15.03
  -8  -8   5  517.46   14.85
   8   8  -5  481.97   16.80
  -8   8   5  492.48   13.11
  -8   8   5  518.69   11.09
  -6  -8   5  371.07   11.03
   6  -8  -5  364.54   11.84
  -6   8   5  375.14    8.20
   6   8  -5  358.24    9.40
   6   8  -5  345.16   12.71
  -6   8   5  371.09   10.03
  -4  -8   5  136.10    5.11
   4  -8  -5  133.03    6.28
  -4   8   5  140.96    3.74
  -4   8   5  136.53    6.46
   4   8  -5  127.24    6.30
  -4   8   5  135.38    4.99
  -2  -8   5  223.43    6.71
   2  -8  -5  222.28    8.73
  -2   8   5  228.06    6.71
   2   8  -5  211.71    5.73
  -2   8   5  228.44    5.20
   2   8  -5  209.87    8.31
  -2   8   5  222.02    8.92
   0  -8  -5  302.30   10.92
   0  -8   5  293.87    7.95
   0   8   5  297.57    8.18
   0   8  -5  310.91    7.77
   0   8  -5  294.11    9.85
   0   8   5  302.65    8.11
   0   8   5  281.53   10.94
   0   8  -5  303.84   10.11
  -2  -8  -5  213.69    8.97
   2   8   5  214.69    6.87
   2   8   5  206.14    8.98
  -2   8  -5  223.31    6.46
  -2   8  -5  222.45    8.15
   2   8   5  211.75    6.22
  -2   8  -5  222.03    7.64
  -4  -8  -5   12.52    2.69
   4   8   5   16.05    2.01
   4   8   5   16.22    1.67
  -4   8  -5   16.35    1.81
  -4   8  -5   13.32    2.50
   4   8   5   18.35    3.04
  -4   8  -5   13.15    1.83
  -6  -8  -5  101.75    6.32
   6   8   5  120.12    4.10
  -6   8  -5  101.24    4.67
   6   8   5  120.47    6.67
   6   8   5  122.33    5.26
  -6   8  -5  105.12    5.62
  -8  -8  -5  119.64    7.08
   8   8   5  136.32    4.45
  -8   8  -5  121.07    6.31
  -8   8  -5  125.21    4.23
  -8   8  -5  113.59    5.30
   8   8   5  128.61    7.29
   8   8   5  129.71    5.87
 -10  -8  -5   98.63    6.52
 -10   8  -5   93.65    5.02
 -10   8  -5   93.35    4.01
  10   8   5  105.40    5.53
  10   8   5  107.34    6.83
 -10   8  -5  101.90    6.12
 -12  -8  -5   96.37    6.73
 -12   8  -5   91.65    4.28
  12   8   5   97.10    5.65
 -12   8  -5   88.69    5.27
 -12   8  -5   94.29    6.08
  12   8   5   93.29    6.75
 -14  -8  -5    8.93    3.18
 -14   8  -5    7.47    2.06
  14   8   5   11.21    2.64
 -14   8  -5   11.16    3.12
  14   8   5    9.07    2.99
 -14   8  -5    8.03    2.56
 -15   9   5  121.13    4.98
  15   9  -5  122.36    8.13
 -15   9   5  124.64    6.34
 -15   9   5  120.92    6.18
 -13   9   5   80.04    3.76
 -13   9   5   80.22    4.84
 -13   9   5   85.44    4.92
  13   9  -5   78.14    6.27
 -11   9   5  145.05    6.32
 -11   9   5  154.51    4.95
  11   9  -5  163.87    8.59
 -11   9   5  156.43    6.63
  -9  -9   5  203.21    7.96
   9  -9  -5  201.48    7.88
  -9   9   5  205.14    7.25
   9   9  -5  197.42    9.38
  -9   9   5  199.66    5.53
   9   9  -5  194.63    6.60
   7  -9  -5   99.05    5.37
  -7  -9   5   86.52    4.74
  -7   9   5   86.58    4.40
   7   9  -5   89.34    5.77
   5  -9  -5  287.42   10.47
  -5  -9   5  293.99    9.23
   5   9  -5  272.06   10.89
  -5   9   5  284.87    8.50
  -3  -9   5  153.94    5.56
   3  -9  -5  149.41    7.23
  -3   9   5  153.97    5.47
   3   9  -5  143.34    6.94
  -3   9   5  158.64    7.41
   1  -9  -5   78.44    5.35
  -1  -9   5   87.59    3.54
  -1   9   5   89.11    5.47
  -1   9   5   89.07    3.88
   1   9  -5   84.37    4.86
   1   9  -5   82.55    3.31
  -1  -9  -5   79.96    5.49
  -1   9  -5   76.25    4.83
  -1   9  -5   86.88    4.55
  -1   9  -5   75.34    3.46
   1   9   5   77.07    3.50
   1   9   5   77.40    5.25
   1   9   5   75.88    3.16
  -3  -9  -5  351.10   12.93
  -3   9  -5  346.45   10.99
   3   9   5  342.99   10.00
   3   9   5  347.70    9.03
  -3   9  -5  347.30   11.56
  -3   9  -5  342.05    9.37
   3   9   5  335.44   13.00
  -5  -9  -5  207.03    9.50
  -5   9  -5  205.40    8.44
   5   9   5  205.34    9.58
  -5   9  -5  208.90    6.94
   5   9   5  200.44    6.05
   5   9   5  212.14    7.33
  -7  -9  -5   22.03    3.79
   7   9   5   33.13    3.02
  -7   9  -5   24.01    2.77
  -7   9  -5   22.74    3.47
   7   9   5   37.02    4.25
  -9  -9  -5  242.29   10.93
   9   9   5  244.51    9.08
  -9   9  -5  233.77    9.75
  -9   9  -5  251.02    8.55
   9   9   5  247.40   11.29
 -11  -9  -5   77.19    6.32
 -11   9  -5   83.18    5.88
  11   9   5   91.63    6.80
  11   9   5   85.54    5.25
 -11   9  -5   85.81    5.12
 -13  -9  -5  135.07    8.50
 -13   9  -5  138.99    7.90
  13   9   5  133.86    8.58
 -13   9  -5  142.40    6.89
  13   9   5  132.80    7.02
 -14  10   5  196.71    8.25
 -14  10   5  179.14    7.79
  14  10  -5  198.45   10.67
  12  10  -5  187.32    9.92
 -12  10   5  192.37    7.85
 -12  10   5  175.99    7.45
  10  10  -5  219.44   10.60
 -10  10   5  227.81    8.15
   8 -10  -5  321.47   11.54
  -8  10   5  332.47   10.04
   8  10  -5  326.41   13.10
  -6 -10   5  430.02   12.79
   6 -10  -5  425.30   14.10
   6  10  -5  402.95   15.00
  -6  10   5  417.57   11.63
  -4 -10   5  253.41    8.29
   4 -10  -5  235.69    9.86
  -4  10   5  252.58   10.25
   4  10  -5  231.66    9.97
  -4  10   5  243.93    7.76
   2 -10  -5  452.90   15.50
  -2  10   5  453.92   15.86
  -2  10   5  455.12   11.83
   2  10  -5  461.79   15.37
   0 -10  -5  632.95   20.10
   0  10   5  628.67   15.23
   0  10  -5  646.86   19.53
   0  10  -5  661.70   14.88
   0  10   5  618.16   20.67
  -2 -10  -5  451.27   16.03
   2  10   5  468.48   11.60
   2  10   5  449.74   16.35
  -2  10  -5  457.25   14.51
  -2  10  -5  465.70   11.75
  -2  10  -5  468.76   14.57
  -4 -10  -5  138.95    7.91
  -4  10  -5  140.94    7.05
   4  10   5  132.06    5.42
  -4  10  -5  136.10    5.44
   4  10   5  138.24    5.02
   4  10   5  140.53    7.83
  -6 -10  -5  168.89    8.97
  -6  10  -5  155.64    6.29
   6  10   5  169.94    6.53
   6  10   5  167.82    8.90
  -6  10  -5  162.16    7.88
  -8 -10  -5  241.31   11.42
   8  10   5  267.00   11.96
   8  10   5  265.18    9.26
  -8  10  -5  258.29    8.77
  -8  10  -5  245.66   10.31
 -10 -10  -5  449.49   17.14
  10  10   5  483.27   18.07
 -10  10  -5  437.48   15.47
 -10  10  -5  476.67   13.68
  10  10   5  484.06   14.78
  11  11  -5   11.16    3.16
 -11  11   5    8.85    2.37
   9 -11  -5   15.22    2.98
   9  11  -5   17.32    3.60
  -9  11   5   14.41    2.49
   7 -11  -5   17.35    3.15
  -7  11   5   16.04    2.53
   7  11  -5   15.33    3.21
   5 -11  -5   48.75    4.62
   5  11  -5   51.00    4.66
  -5  11   5   47.88    3.53
   3 -11  -5    2.18    1.96
  -3  11   5    2.39    1.87
   3  11  -5    0.76    1.62
  -3  11   5    1.66    1.35
   1 -11  -5   14.36    3.28
  -1  11   5   16.97    3.20
   1  11  -5   16.05    2.86
  -1  11   5   21.06    2.40
  -1 -11  -5   27.28    4.47
  -1  11  -5   26.85    3.22
   1  11   5   25.56    4.07
   1  11   5   22.69    2.36
  -1  11  -5   23.82    2.51
  -3 -11  -5   37.71    5.16
  -3  11  -5   32.05    3.01
   3  11   5   29.65    4.17
  -5 -11  -5    0.15    2.45
  -5  11  -5    4.35    2.31
   5  11   5    1.57    1.97
  -5  11  -5    1.06    1.57
  -7 -11  -5   13.53    3.75
   7  11   5   15.31    3.58
  -7  11  -5   12.19    2.44
  -7  11  -5   12.66    3.24
  -9 -11  -5    6.63    3.27
   9  11   5    5.44    2.67
  -9  11  -5    5.93    2.81
  -9  11  -5    5.39    2.22
   8 -12  -5   82.77    5.92
   8  12  -5   72.16    6.23
  -8  12   5   90.50    5.07
   6 -12  -5  141.79    7.88
   6  12  -5  145.40    8.38
  -6  12   5  151.40    6.36
   4 -12  -5  306.57   12.54
   4  12  -5  310.73   12.81
  -4  12   5  331.35    9.88
   2 -12  -5  336.83   13.56
  -2  12   5  334.90    9.90
   2  12  -5  337.99   13.04
  -2  12   5  335.93   13.67
   0 -12  -5  114.14    7.67
   0  12   5  129.74    7.80
  -2 -12  -5   61.44    6.23
   2  12   5   73.64    6.10
  -4 -12  -5  101.84    7.65
   4  12   5  105.63    7.36
  -4  12  -5  101.56    5.09
  22   0  -6  117.80    7.18
 -22   0   6  135.14    5.76
 -22   0   6  125.62    6.04
 -22   0   6  128.36    6.98
  20   0  -6  346.83   12.89
 -20   0   6  335.68   10.08
 -20   0   6  338.92    9.76
  18   0  -6  382.99   13.72
 -18   0   6  400.64   10.55
 -18   0   6  407.98   10.81
  16   0  -6  212.14    8.63
 -16   0   6  221.35    6.82
 -16   0   6  215.38    6.51
 -14   0   6 1057.88   26.20
 -14   0   6 1037.14   21.93
  14   0  -6  953.32   28.23
 -14   0   6  990.75   21.12
 -12   0   6 2135.30   42.51
 -12   0   6 2215.48   52.66
 -12   0   6 2248.69   44.94
  12   0  -6 2241.37   57.77
  10   0  -6 1718.24   39.61
 -10   0   6 1619.24   31.96
 -10   0   6 1605.50   39.52
 -10   0   6 1653.88   33.72
  -8   0   6 1764.28   42.89
  -8   0   6 1834.54   36.77
   8   0  -6 1832.48   43.32
  -8   0   6 1841.58   34.74
  -6   0   6 1075.29   21.98
  -6   0   6 1074.27   20.79
   6   0  -6 1084.35   26.07
  -6   0   6 1039.26   25.65
  -4   0   6 2558.44   60.94
  -4   0   6 2701.51   51.96
   4   0  -6 2573.21   61.39
   2   0  -6  238.99    6.57
   2   0  -6  233.48    6.89
  -2   0   6  245.79    6.65
   0   0   6 6358.74  149.93
   0   0  -6 6442.67  147.72
   2   0   6 4542.50  107.29
  -4   0  -6 1928.96   37.09
   4   0   6 1918.05   49.39
  -4   0  -6 1983.29   46.23
  -6   0  -6 1237.51   30.07
  -6   0  -6 1226.08   24.71
   6   0   6 1265.00   32.29
  -8   0  -6  640.03   14.07
  -8   0  -6  642.52   16.22
   8   0   6  628.40   17.47
 -10   0  -6  223.51    6.69
  10   0   6  215.84    7.44
 -10   0  -6  235.84    6.82
 -12   0  -6   83.62    4.17
  12   0   6  103.23    4.48
 -14   0  -6  281.49    8.67
 -16   0  -6  245.51    8.39
 -18   0  -6  615.36   19.49
 -18   0  -6  644.27   16.51
 -21  -1   6   34.08    3.56
  21  -1  -6   37.27    4.10
  21   1  -6   35.59    4.37
 -21   1   6   34.10    3.51
 -21   1   6   34.46    3.31
 -19  -1   6   39.30    2.83
 -19  -1   6   45.43    3.46
  19  -1  -6   43.64    4.02
 -19   1   6   41.18    3.37
 -19   1   6   39.27    3.17
 -19   1   6   37.35    3.30
  19   1  -6   44.41    4.31
 -17  -1   6   71.83    3.36
  17  -1  -6   67.36    4.56
 -17  -1   6   64.97    3.70
 -17   1   6   69.03    3.81
 -17   1   6   71.59    3.93
  17   1  -6   70.54    4.87
 -17   1   6   72.57    3.78
 -15  -1   6  197.70    6.17
 -15  -1   6  191.70    5.71
 -15  -1   6  201.52    7.72
  15  -1  -6  191.45    7.82
 -15   1   6  196.78    6.20
  15   1  -6  201.63    8.21
 -15   1   6  192.43    6.19
 -15   1   6  198.52    7.26
 -13  -1   6   73.78    3.32
 -13  -1   6   80.93    3.05
  13  -1  -6   76.64    4.28
 -13  -1   6   81.08    4.32
 -13   1   6   72.99    3.93
 -13   1   6   72.19    3.34
  13   1  -6   74.71    4.39
 -13   1   6   80.70    3.40
 -11  -1   6   49.94    2.18
  11  -1  -6   48.87    2.45
 -11  -1   6   49.57    3.10
 -11  -1   6   51.22    2.49
 -11   1   6   49.17    2.48
 -11   1   6   48.24    2.90
 -11   1   6   49.85    2.51
  11   1  -6   49.56    3.31
   9  -1  -6  144.93    4.87
  -9  -1   6  153.16    4.09
  -9  -1   6  152.15    5.46
  -9  -1   6  159.63    4.39
  -9   1   6  153.25    5.29
   9   1  -6  146.07    5.91
  -9   1   6  155.64    4.53
  -9   1   6  154.13    4.44
  -7  -1   6   94.71    2.98
  -7  -1   6   96.46    2.82
   7  -1  -6  105.96    3.66
  -7  -1   6   86.48    3.68
   7   1  -6  108.55    3.79
  -7   1   6   92.40    3.03
  -7   1   6   89.67    3.62
  -7   1   6   89.73    3.11
  -5  -1   6  662.67   16.62
  -5  -1   6  692.00   13.42
   5  -1  -6  639.47   16.90
  -5  -1   6  683.24   13.98
   5   1  -6  657.23   16.95
  -5   1   6  691.26   14.43
  -5   1   6  665.39   16.58
  -5   1   6  679.90   13.51
  -3  -1   6  116.35    3.68
   3  -1  -6  104.49    3.95
  -3   1   6  114.68    3.30
   3   1  -6  104.24    3.53
   3   1  -6  104.28    3.79
  -3   1   6  113.49    3.73
   1  -1  -6   51.94    2.46
  -1  -1   6   36.67    1.89
   1   1  -6   46.07    2.16
  -1   1   6   37.91    2.02
   1   1  -6   47.88    1.96
  -1  -1  -6 1114.80   26.95
   1  -1   6 1097.39   25.97
   1   1   6 1088.64   26.29
   1   1   6 1097.66   28.75
  -3  -1  -6  219.04    6.41
  -3   1  -6  215.15    5.23
   3   1   6  179.93    6.08
   3   1   6  195.36    6.50
  -5  -1  -6   96.01    3.36
  -5  -1  -6   92.61    3.71
   5  -1   6   88.72    3.16
  -5   1  -6   91.34    3.27
  -5   1  -6  104.20    4.10
   5   1   6   84.57    3.77
  -7  -1  -6   81.66    3.34
  -7  -1  -6   78.12    3.48
   7  -1   6   81.78    3.08
   7   1   6   87.43    3.83
  -7   1  -6   79.91    3.25
  -9  -1  -6  371.39    9.37
   9  -1   6  372.59   10.54
  -9  -1  -6  365.55   10.45
   9   1   6  377.80   11.47
  -9   1  -6  361.99    9.23
  11  -1   6  178.74    5.91
 -11  -1  -6  172.37    5.97
 -11  -1  -6  164.20    5.76
 -11   1  -6  169.57    5.83
 -11   1  -6  166.31    7.00
  11   1   6  182.69    6.78
 -13  -1  -6   26.38    2.77
 -13   1  -6   26.62    2.77
 -13   1  -6   29.52    3.69
  13   1   6   30.55    2.85
 -15  -1  -6   12.89    2.28
 -15   1  -6   18.13    3.33
  15   1   6    9.40    2.04
 -15   1  -6   12.29    2.36
 -17  -1  -6   52.29    4.23
 -17   1  -6   50.95    4.16
 -17   1  -6   47.08    4.80
 -22  -2   6   47.41    4.09
 -22   2   6   48.09    4.24
  22   2  -6   54.47    5.33
 -22   2   6   44.30    3.94
 -20  -2   6   22.59    2.89
  20  -2  -6   20.86    3.16
  20   2  -6   19.03    3.47
 -20   2   6   15.82    2.48
 -20   2   6   16.85    2.57
  18  -2  -6  224.02    9.19
 -18  -2   6  236.72    7.52
 -18  -2   6  235.14    6.71
 -18   2   6  230.07    7.65
 -18   2   6  231.46    7.57
  18   2  -6  234.98    9.98
 -18   2   6  232.78    7.97
  16  -2  -6  380.32   12.94
 -16  -2   6  395.39    9.51
 -16  -2   6  381.64   10.03
 -16  -2   6  402.79   12.72
 -16   2   6  377.66   10.13
 -16   2   6  385.47   10.51
  16   2  -6  386.92   13.60
 -16   2   6  397.61   10.99
 -14  -2   6  217.50    5.72
 -14  -2   6  220.03    8.17
 -14  -2   6  210.20    6.30
 -14   2   6  220.42    6.69
 -14   2   6  221.41    6.52
  14   2  -6  186.49    8.29
 -14   2   6  223.31    6.72
 -14   2   6  216.16    7.38
 -12  -2   6  459.91   10.71
 -12  -2   6  465.19   13.63
  12  -2  -6  474.49   12.29
 -12  -2   6  474.23   10.44
 -12   2   6  468.65   11.47
 -12   2   6  469.79   10.92
 -12   2   6  469.79   12.96
  12   2  -6  465.99   14.77
  10  -2  -6  663.36   16.17
 -10  -2   6  628.58   13.35
 -10  -2   6  626.83   13.38
 -10  -2   6  615.22   16.87
  10   2  -6  654.81   18.60
 -10   2   6  634.77   16.42
 -10   2   6  618.65   13.53
 -10   2   6  624.16   14.39
  -8  -2   6  800.89   16.18
   8  -2  -6  795.06   19.71
  -8  -2   6  803.70   15.92
  -8  -2   6  761.13   19.90
  -8   2   6  788.16   16.08
  -8   2   6  791.66   17.22
  -8   2   6  784.34   19.54
   8   2  -6  783.65   21.94
  -6  -2   6  392.66    8.24
   6  -2  -6  387.70   10.51
  -6  -2   6  389.72    8.21
  -6  -2   6  379.32   10.37
  -6   2   6  385.85    8.41
  -6   2   6  376.97   10.14
   6   2  -6  377.55   11.49
   6   2  -6  393.48   10.28
  -6   2   6  379.45    9.04
   4  -2  -6  496.57   12.29
   4  -2  -6  488.13   12.78
  -4  -2   6  454.27   12.15
   4   2  -6  495.26   12.10
   4   2  -6  488.73   13.61
  -4   2   6  463.58   12.16
   4   2  -6  498.02   12.71
  -4   2   6  465.31   10.74
   2  -2  -6  189.98    5.85
  -2  -2   6  164.24    5.04
   2  -2  -6  189.17    5.50
  -2   2   6  166.69    4.72
   2   2  -6  196.25    5.04
  -2   2   6  165.13    5.28
   0  -2   6 1192.25   27.49
   0  -2  -6 1164.50   28.82
   0   2   6 1195.99   30.97
   0   2  -6 1171.36   28.35
   0   2   6 1147.77   28.01
  -2  -2  -6 1762.40   41.98
   2  -2   6 1775.46   40.33
   2   2   6 1731.72   45.07
   2   2   6 1699.49   41.01
  -4  -2  -6  349.56   10.01
   4   2   6  351.33   10.63
   4   2   6  328.45    9.75
  -4   2  -6  347.57    7.95
  -4   2  -6  355.76    9.60
  -6  -2  -6  393.06    9.25
  -6  -2  -6  410.47   11.31
  -6   2  -6  399.44   11.00
  -6   2  -6  402.20    9.18
   6   2   6  360.20   11.82
  -8  -2  -6  241.03    6.77
  -8  -2  -6  241.19    7.87
  -8   2  -6  243.79    8.08
  -8   2  -6  254.60    6.75
   8   2   6  244.31    8.49
 -10  -2  -6  256.02    7.35
 -10  -2  -6  252.40    8.24
 -10   2  -6  255.24    7.28
  10   2   6  251.87    9.02
 -10   2  -6  254.47    8.80
 -12  -2  -6    1.96    1.36
 -12  -2  -6    1.85    1.35
 -12   2  -6    5.18    1.52
 -12   2  -6    3.83    1.92
  12   2   6    2.65    1.40
 -14  -2  -6  231.88    7.76
 -14   2  -6  224.98    7.61
  14   2   6  234.23    9.11
 -14   2  -6  242.52    9.42
 -16  -2  -6  108.43    5.48
 -16   2  -6  107.10    5.40
 -16   2  -6  117.90    6.81
  16   2   6  103.89    5.87
 -18  -2  -6  225.98    8.51
 -18   2  -6  232.83    8.52
 -18   2  -6  208.03    9.83
 -21  -3   6  107.37    5.35
 -21   3   6  106.45    5.56
  21   3  -6  105.17    7.12
 -21   3   6  103.98    5.45
 -19  -3   6   64.19    3.93
  19  -3  -6   59.38    4.49
 -19   3   6   71.83    4.21
 -19   3   6   66.32    4.17
  19   3  -6   60.99    5.24
 -17  -3   6  335.11    9.28
  17  -3  -6  349.69   11.83
 -17   3   6  328.44    9.42
 -17   3   6  336.07   10.11
 -17   3   6  331.67    9.89
  17   3  -6  341.33   12.79
 -15  -3   6  493.96   15.10
 -15  -3   6  490.28   11.06
 -15  -3   6  475.33   11.71
 -15   3   6  514.21   13.10
 -15   3   6  492.97   12.03
 -15   3   6  492.22   12.73
  15   3  -6  494.98   16.36
 -13  -3   6  921.23   19.42
  13  -3  -6  936.91   22.95
 -13  -3   6  956.77   24.75
 -13  -3   6  947.34   19.32
 -13   3   6  914.79   23.29
 -13   3   6  929.74   21.02
 -13   3   6  926.84   19.69
 -13   3   6  981.68   22.06
  13   3  -6  882.88   26.73
 -11  -3   6  685.65   18.55
 -11  -3   6  695.37   14.22
  11  -3  -6  695.68   17.41
 -11  -3   6  685.69   14.53
 -11   3   6  693.80   17.55
 -11   3   6  687.85   14.80
  11   3  -6  660.68   20.18
 -11   3   6  695.64   15.93
  -9  -3   6  607.41   16.54
  -9  -3   6  642.39   12.75
  -9  -3   6  615.75   12.99
   9  -3  -6  640.50   16.12
  -9   3   6  618.30   14.35
  -9   3   6  616.08   15.78
  -9   3   6  622.06   13.29
   9   3  -6  629.47   18.32
  -7  -3   6  694.31   18.12
   7  -3  -6  724.98   18.28
  -7  -3   6  726.82   14.36
  -7  -3   6  721.94   14.31
   7   3  -6  710.56   20.08
  -7   3   6  722.12   14.63
  -7   3   6  702.24   17.59
  -7   3   6  695.52   15.82
  -5  -3   6  531.54   10.36
  -5  -3   6  508.15   13.11
   5  -3  -6  492.34   13.58
   5   3  -6  493.54   14.58
  -5   3   6  506.43   11.62
  -5   3   6  507.97   12.85
  -5   3   6  518.44   10.64
   3  -3  -6  884.24   21.04
  -3  -3   6  834.75   20.70
   3  -3  -6  859.02   21.86
   3   3  -6  903.39   20.53
  -3   3   6  855.04   18.42
   3   3  -6  890.16   23.13
  -3   3   6  822.91   20.82
   1  -3  -6 2028.99   48.08
  -1  -3   6 1941.34   45.96
   1   3  -6 2105.17   50.85
   1   3  -6 2073.17   45.58
  -1   3   6 1976.51   40.47
  -1   3   6 1939.08   51.63
  -1   3   6 1931.50   46.55
  -1  -3  -6  996.03   25.74
   1  -3   6 1059.41   24.04
  -1   3  -6 1010.49   25.01
   1   3   6 1002.58   24.90
  -1   3  -6 1012.96   26.24
   1   3   6 1080.20   27.77
  -1   3  -6 1017.29   23.76
  -3  -3  -6 1334.20   32.87
  -3   3  -6 1337.85   30.52
  -3   3  -6 1297.09   31.67
   3   3   6 1352.03   35.26
   3   3   6 1297.80   31.92
  -5  -3  -6  576.94   15.67
  -5   3  -6  577.76   13.33
  -5   3  -6  576.87   12.22
  -5   3  -6  589.03   14.86
   5   3   6  554.50   16.63
   5   3   6  543.34   15.17
  -7  -3  -6  330.55    8.36
  -7  -3  -6  328.13   10.28
  -7   3  -6  336.95    9.03
   7   3   6  334.62   11.07
  -7   3  -6  337.86   10.09
  -7   3  -6  345.11    8.30
  -9  -3  -6  632.98   17.40
  -9  -3  -6  607.47   14.14
  -9   3  -6  625.24   14.05
  -9   3  -6  632.10   15.31
  -9   3  -6  621.47   16.98
   9   3   6  652.28   18.89
 -11  -3  -6  468.36   11.61
 -11  -3  -6  460.75   13.62
 -11   3  -6  453.88   11.39
 -11   3  -6  474.76   14.01
  11   3   6  450.45   14.83
 -13  -3  -6  260.87    8.11
 -13  -3  -6  259.37    9.00
 -13   3  -6  255.25    7.95
  13   3   6  246.04    9.81
 -13   3  -6  261.05    9.78
 -15  -3  -6  190.67    7.21
  15   3   6  209.87    8.87
 -15   3  -6  193.15    8.73
 -15   3  -6  204.39    7.29
 -17  -3  -6  330.52   10.33
  17   3   6  309.31   12.10
 -17   3  -6  318.06   10.06
 -17   3  -6  302.38   12.02
 -20  -4   6   24.15    2.92
 -20   4   6   25.00    3.07
 -20   4   6   19.94    2.91
  20   4  -6   26.65    4.31
 -18  -4   6    7.34    1.79
  18  -4  -6    9.66    2.16
 -18   4   6    7.14    2.03
 -18   4   6    5.61    1.77
  18   4  -6    9.78    2.79
 -16  -4   6  110.49    4.49
 -16   4   6  100.92    4.55
 -16   4   6  108.56    4.70
  16   4  -6  103.92    6.36
 -16   4   6  108.69    5.06
 -14  -4   6   56.98    4.13
 -14  -4   6   47.22    2.71
  14   4  -6   44.90    3.99
 -14   4   6   40.86    2.81
 -14   4   6   43.93    3.10
 -14   4   6   45.17    2.82
 -12  -4   6   23.32    2.77
 -12  -4   6   24.01    1.87
  12  -4  -6   19.83    1.84
  12   4  -6   23.27    2.90
 -12   4   6   22.19    1.99
 -12   4   6   23.20    2.33
 -12   4   6   22.69    1.94
 -12   4   6   23.20    1.89
 -10  -4   6  130.51    5.41
  10  -4  -6  114.10    4.51
 -10  -4   6  134.89    3.95
  10   4  -6  118.38    5.78
 -10   4   6  133.23    4.22
 -10   4   6  128.20    4.37
 -10   4   6  128.22    4.69
   8  -4  -6   25.20    2.09
  -8  -4   6   27.13    2.28
  -8  -4   6   28.25    1.59
  -8   4   6   30.59    1.84
   8   4  -6   28.78    2.61
  -8   4   6   27.23    2.14
  -8   4   6   29.39    1.79
   6  -4  -6  364.40   10.39
  -6  -4   6  359.17    7.64
  -6  -4   6  348.52    9.98
  -6   4   6  349.08    8.98
  -6   4   6  369.29    8.09
  -6   4   6  358.58    9.45
   6   4  -6  362.48   11.33
  -4  -4   6  208.02    6.26
   4  -4  -6  210.32    6.99
  -4  -4   6  220.91    4.79
   4   4  -6  211.23    7.25
  -4   4   6  213.72    5.91
  -4   4   6  209.37    6.11
   4   4  -6  219.71    5.94
   2  -4  -6  446.21   12.45
  -2  -4   6  445.34   11.04
  -2   4   6  434.46   10.24
  -2   4   6  422.84   13.17
  -2   4   6  427.93   11.34
   2   4  -6  441.69   12.55
   2   4  -6  445.99   11.33
   0  -4   6  112.10    3.40
   0  -4  -6  114.98    4.80
   0   4   6  108.40    3.70
   0   4   6  102.26    4.05
   0   4  -6  122.44    4.38
   0   4  -6  117.66    4.06
   2  -4   6  160.48    4.35
  -2  -4  -6  159.81    6.04
   2   4   6  151.81    4.65
   2   4   6  150.98    5.38
  -2   4  -6  159.70    4.73
   2   4   6  153.07    6.22
  -2   4  -6  159.46    4.70
  -2   4  -6  159.96    5.48
  -4  -4  -6  114.58    5.02
   4   4   6  109.15    5.11
  -4   4  -6  110.10    3.47
  -4   4  -6  108.19    4.57
   4   4   6  110.14    4.54
  -4   4  -6  114.75    4.05
  -6  -4  -6  136.52    5.85
  -6   4  -6  140.39    5.65
  -6   4  -6  143.93    4.38
   6   4   6  147.00    6.28
  -6   4  -6  140.31    4.98
  -8  -4  -6  211.60    6.18
  -8  -4  -6  209.29    7.77
   8   4   6  215.99    7.61
   8   4   6  212.96    8.30
  -8   4  -6  205.75    5.96
  -8   4  -6  195.50    7.47
  -8   4  -6  200.55    6.66
 -10  -4  -6  114.85    5.60
 -10  -4  -6  113.01    4.60
 -10   4  -6  117.70    4.51
 -10   4  -6  121.47    5.82
  10   4   6  124.03    6.14
 -10   4  -6  116.54    5.07
 -12  -4  -6  166.59    7.06
 -12  -4  -6  166.61    6.02
 -12   4  -6  166.18    7.44
 -12   4  -6  169.04    5.93
  12   4   6  155.37    7.52
 -12   4  -6  169.81    6.56
 -14  -4  -6   25.70    3.34
 -14  -4  -6   23.88    2.85
  14   4   6   25.59    3.51
 -14   4  -6   28.41    3.93
 -14   4  -6   26.32    2.87
 -16  -4  -6    0.71    1.70
  16   4   6    3.18    1.96
 -16   4  -6    0.54    1.71
 -16   4  -6    0.50    2.14
 -19  -5   6   33.78    3.14
  19   5  -6   32.75    4.59
 -19   5   6   33.62    3.74
 -19   5   6   34.80    3.37
 -17  -5   6   54.24    3.33
 -17   5   6   47.89    3.42
  17   5  -6   46.65    4.80
 -17   5   6   47.62    3.82
 -15  -5   6  485.64   15.09
 -15  -5   6  464.00   11.37
 -15   5   6  487.35   13.00
  15   5  -6  480.48   16.61
 -15   5   6  461.47   11.71
 -15   5   6  472.15   12.90
 -13  -5   6  705.20   19.63
 -13  -5   6  683.16   14.85
  13   5  -6  671.47   21.35
 -13   5   6  687.21   17.12
 -13   5   6  691.11   16.78
 -13   5   6  689.69   15.32
 -11  -5   6  592.10   16.23
 -11  -5   6  573.65   12.16
  11  -5  -6  533.41   14.85
  11   5  -6  532.80   17.61
 -11   5   6  562.42   12.55
 -11   5   6  572.34   14.11
 -11   5   6  557.43   13.93
  -9  -5   6   85.88    4.31
   9  -5  -6   99.16    4.13
  -9  -5   6   88.37    2.97
  -9   5   6   85.52    3.86
  -9   5   6   87.59    3.53
   9   5  -6   99.41    5.12
  -9   5   6   89.10    3.30
  -9   5   6   90.07    3.15
  -7  -5   6  350.85    7.62
   7  -5  -6  380.82   10.63
  -7  -5   6  341.97   10.23
   7   5  -6  369.63   11.79
  -7   5   6  346.13    9.23
  -7   5   6  347.63    9.15
  -7   5   6  345.88    8.10
  -5  -5   6  830.98   21.12
  -5  -5   6  856.69   16.44
   5  -5  -6  853.42   22.21
  -5   5   6  846.48   20.50
   5   5  -6  893.57   20.61
  -5   5   6  844.79   17.03
   5   5  -6  862.85   23.87
  -5   5   6  844.78   18.89
   3  -5  -6  882.58   22.84
  -3  -5   6  897.54   16.63
  -3  -5   6  864.98   21.14
  -3   5   6  891.30   24.56
  -3   5   6  850.32   21.09
   3   5  -6  874.86   21.05
  -3   5   6  867.09   19.07
   3   5  -6  869.88   23.89
  -1  -5   6  448.32   10.98
   1  -5  -6  433.59   12.91
   1   5  -6  435.47   12.71
  -1   5   6  447.02   10.48
  -1   5   6  439.26   11.64
  -1   5   6  450.95   13.75
   1   5  -6  432.80   11.78
  -1  -5  -6  807.00   22.22
   1  -5   6  876.62   19.60
   1   5   6  855.14   23.79
   1   5   6  860.27   18.22
  -1   5  -6  827.58   22.10
  -1   5  -6  823.12   17.99
   1   5   6  820.43   20.85
  -1   5  -6  813.32   20.41
  -3  -5  -6 1102.87   28.82
   3   5   6 1071.53   27.33
  -3   5  -6 1129.74   26.61
  -3   5  -6 1134.89   23.78
  -3   5  -6 1139.19   28.28
   3   5   6 1070.44   30.63
   3   5   6 1104.62   23.55
  -5  -5  -6  983.26   25.92
   5   5   6  918.40   24.52
   5   5   6  917.10   27.35
  -5   5  -6 1005.01   21.54
  -5   5  -6  997.43   19.50
  -5   5  -6  993.83   23.99
  -7  -5  -6  126.70    5.97
   7   5   6  123.12    6.14
  -7   5  -6  121.54    4.83
  -7   5  -6  126.73    5.61
  -7   5  -6  125.23    4.19
   7   5   6  121.35    5.37
  -9  -5  -6   91.84    4.00
  -9  -5  -6   94.66    5.33
   9   5   6  110.51    5.19
  -9   5  -6   95.77    5.17
  -9   5  -6   92.60    4.49
  -9   5  -6   94.54    3.92
   9   5   6  105.97    5.77
 -11  -5  -6  194.13    8.14
 -11  -5  -6  194.36    6.45
  11   5   6  188.93    8.61
 -11   5  -6  196.00    8.12
 -11   5  -6  191.20    6.24
 -11   5  -6  195.69    7.15
 -13  -5  -6    7.09    1.81
 -13  -5  -6   10.01    2.51
 -13   5  -6   10.53    2.01
 -13   5  -6    9.48    2.23
 -13   5  -6   12.18    2.87
  13   5   6   14.30    2.87
 -15  -5  -6  137.24    5.99
 -15  -5  -6  126.58    6.89
 -15   5  -6  126.77    7.21
 -15   5  -6  129.33    5.78
  15   5   6  141.80    7.69
 -18  -6   6  613.02   14.66
 -18   6   6  611.74   16.62
  18   6  -6  617.85   21.38
 -18   6   6  626.58   15.23
 -16  -6   6  328.21    8.91
 -16   6   6  338.04   10.65
 -16   6   6  342.49   10.54
 -16   6   6  335.15    9.34
  16   6  -6  334.32   13.46
 -14  -6   6  133.11    4.65
 -14  -6   6  135.10    6.73
 -14   6   6  138.67    5.47
 -14   6   6  133.85    4.99
 -14   6   6  135.47    5.77
  14   6  -6  131.99    7.34
 -12  -6   6  101.36    5.42
 -12  -6   6  100.72    3.60
  12  -6  -6   98.87    4.55
  12   6  -6   99.39    5.96
 -12   6   6  100.20    4.71
 -12   6   6   95.48    3.90
 -12   6   6  102.12    4.34
 -10  -6   6  483.15   10.35
 -10  -6   6  470.07   14.07
  10  -6  -6  486.80   13.51
 -10   6   6  458.57   12.27
 -10   6   6  490.55   12.55
  10   6  -6  466.05   15.76
 -10   6   6  484.74   10.93
  -8  -6   6  225.03    5.19
  -8  -6   6  227.19    7.57
   8  -6  -6  192.16    7.24
  -8   6   6  228.81    5.80
  -8   6   6  226.02    6.73
  -8   6   6  217.23    6.78
   8   6  -6  190.43    8.32
  -6  -6   6  725.20   18.87
   6  -6  -6  708.51   19.70
  -6  -6   6  745.55   14.30
   6   6  -6  716.51   21.37
  -6   6   6  733.87   16.94
  -6   6   6  764.01   15.11
  -6   6   6  750.61   17.51
  -4  -6   6  364.74   10.18
   4  -6  -6  367.41   11.47
  -4  -6   6  380.30    7.46
   4   6  -6  368.43   11.93
  -4   6   6  373.83    8.23
  -4   6   6  386.22    9.67
  -4   6   6  377.04    9.60
  -2  -6   6  524.31   13.49
   2  -6  -6  560.59   15.71
   2   6  -6  555.14   15.81
   2   6  -6  565.64   14.49
  -2   6   6  528.55   16.46
  -2   6   6  521.34   13.65
  -2   6   6  527.65   12.63
   0  -6  -6  611.47   17.08
   0  -6   6  556.72   14.14
   0   6   6  563.77   15.11
   0   6   6  552.18   17.70
   0   6  -6  613.94   15.60
   0   6   6  578.87   13.51
   0   6  -6  608.70   16.61
   0   6  -6  627.51   13.26
  -2  -6  -6  723.94   20.58
  -2   6  -6  759.22   16.51
   2   6   6  725.27   18.88
  -2   6  -6  730.11   18.79
  -2   6  -6  737.42   19.74
   2   6   6  742.96   16.39
   2   6   6  730.42   21.76
  -4  -6  -6  689.11   19.58
  -4   6  -6  672.43   17.88
   4   6   6  675.75   15.32
   4   6   6  669.98   18.02
   4   6   6  655.18   20.50
  -4   6  -6  717.49   15.90
  -6  -6  -6  149.70    7.16
  -6   6  -6  159.69    4.80
  -6   6  -6  154.45    5.73
   6   6   6  189.91    6.77
   6   6   6  186.51    5.46
   6   6   6  179.31    7.75
  -6   6  -6  159.12    6.66
  -8  -6  -6  213.60    8.66
  -8   6  -6  200.61    7.92
  -8   6  -6  207.71    7.00
   8   6   6  202.42    7.72
  -8   6  -6  206.83    5.95
   8   6   6  197.46    8.81
 -10  -6  -6  698.25   20.52
  10   6   6  697.34   21.84
 -10   6  -6  675.60   17.16
  10   6   6  701.77   19.58
 -10   6  -6  664.29   19.15
 -10   6  -6  680.01   15.33
 -12  -6  -6  549.29   17.21
 -12  -6  -6  534.33   13.33
 -12   6  -6  535.97   13.09
 -12   6  -6  532.07   16.48
 -12   6  -6  546.11   14.72
  12   6   6  528.06   16.40
  12   6   6  534.29   18.34
 -14  -6  -6  157.72    7.87
 -14  -6  -6  158.98    6.30
 -14   6  -6  152.71    7.91
  14   6   6  140.71    7.32
 -14   6  -6  158.15    6.14
 -14   6  -6  159.54    7.02
  14   6   6  152.99    8.32
 -16  -6  -6  249.34   10.56
 -16  -6  -6  237.90    8.47
 -16   6  -6  242.21    8.39
 -16   6  -6  219.95   10.32
  16   6   6  235.03   11.03
  16   6   6  241.58   10.25
 -17  -7   6  116.48    4.79
 -17   7   6  117.87    6.05
 -17   7   6  120.64    5.22
  17   7  -6  116.21    7.77
 -15  -7   6    1.26    1.13
 -15   7   6    0.90    1.28
 -15   7   6   -0.02    1.52
 -15   7   6    0.95    1.46
  15   7  -6    0.65    1.91
 -13  -7   6   81.42    5.15
 -13  -7   6   80.31    3.32
 -13   7   6   79.60    4.45
 -13   7   6   78.22    3.67
  13   7  -6   82.89    5.85
 -13   7   6   80.07    4.23
 -11  -7   6   58.72    2.54
  11  -7  -6   49.41    3.31
 -11  -7   6   56.31    4.15
 -11   7   6   58.27    3.70
 -11   7   6   54.27    3.33
 -11   7   6   53.26    2.85
  11   7  -6   53.46    4.53
   9  -7  -6   19.16    2.38
  -9  -7   6   19.50    2.52
  -9  -7   6   16.51    1.39
  -9   7   6   19.20    2.30
  -9   7   6   21.88    2.23
  -9   7   6   17.99    1.74
   9   7  -6   18.18    2.85
   7  -7  -6  159.57    6.48
  -7  -7   6  161.98    3.87
  -7  -7   6  161.78    6.12
   7   7  -6  156.60    7.20
  -7   7   6  160.19    5.69
  -7   7   6  162.33    4.60
   5  -7  -6  161.53    6.75
  -5  -7   6  162.29    5.81
   5   7  -6  168.93    7.18
  -5   7   6  171.96    4.55
  -5   7   6  178.00    5.77
  -3  -7   6   67.18    3.06
   3  -7  -6   72.29    4.31
  -3   7   6   70.73    2.71
  -3   7   6   74.07    4.47
  -3   7   6   73.10    3.36
  -3   7   6   72.18    2.51
   3   7  -6   73.77    4.16
   1  -7  -6  207.03    8.21
  -1  -7   6  208.10    6.03
  -1   7   6  211.02    6.38
   1   7  -6  216.48    7.63
  -1   7   6  212.68    6.27
  -1   7   6  201.84    8.38
   1   7  -6  221.89    7.75
   1   7  -6  217.21    5.75
  -1  -7  -6    4.84    1.82
  -1   7  -6    6.37    1.33
   1   7   6    4.92    1.12
   1   7   6    4.70    1.12
  -1   7  -6    3.69    1.64
   1   7   6    5.73    1.73
  -1   7  -6    4.30    1.10
  -3  -7  -6    7.31    2.11
   3   7   6    6.43    1.42
   3   7   6    7.08    1.26
  -3   7  -6    5.28    1.11
   3   7   6    6.12    1.87
  -3   7  -6    8.07    1.50
  -3   7  -6    6.64    1.83
  -5  -7  -6   49.73    4.23
   5   7   6   56.15    4.33
   5   7   6   51.43    3.33
  -5   7  -6   49.54    3.74
  -5   7  -6   47.70    3.10
   5   7   6   55.88    2.78
  -7  -7  -6    0.43    1.72
   7   7   6    0.84    0.92
   7   7   6    1.43    1.17
   7   7   6    1.89    1.55
  -7   7  -6    1.52    1.43
  -7   7  -6    1.11    1.72
  -7   7  -6    0.41    0.96
  -9  -7  -6  150.20    7.54
   9   7   6  149.11    6.57
   9   7   6  134.26    7.49
  -9   7  -6  145.88    6.06
  -9   7  -6  145.70    6.94
   9   7   6  144.66    5.07
  -9   7  -6  144.22    4.91
 -11  -7  -6  117.40    6.85
 -11   7  -6  109.76    6.33
 -11   7  -6  108.29    5.57
  11   7   6  104.43    6.80
 -11   7  -6  109.90    4.60
  11   7   6  115.18    5.97
 -13  -7  -6   22.27    3.80
 -13   7  -6   23.55    3.22
  13   7   6   28.42    4.11
 -13   7  -6   24.67    2.77
 -13   7  -6   27.92    4.10
  13   7   6   20.77    3.14
 -15  -7  -6   11.43    3.33
 -15   7  -6   12.05    2.85
 -15   7  -6   11.90    2.41
  15   7   6   10.12    3.03
 -15   7  -6   11.47    3.33
  15   7   6   13.05    2.90
 -16   8   6  181.23    7.62
  16   8  -6  171.15    9.63
 -16   8   6  176.65    6.27
 -14   8   6  259.25    8.83
  14   8  -6  261.63   11.71
 -14   8   6  246.84    7.43
 -14   8   6  259.11    9.00
 -12  -8   6  227.27    9.17
 -12   8   6  229.84    8.03
  12   8  -6  252.76   10.88
 -12   8   6  231.49    8.15
 -12   8   6  235.47    6.75
  10  -8  -6  493.50   14.28
 -10  -8   6  467.99   14.49
 -10   8   6  468.77   12.83
 -10   8   6  459.84   13.16
  10   8  -6  491.03   16.75
 -10   8   6  468.66   10.87
  -8  -8   6  465.67   13.81
   8  -8  -6  468.95   14.19
  -8   8   6  449.40   12.32
  -8   8   6  475.17   10.46
   8   8  -6  471.76   15.99
   6  -8  -6  465.09   14.39
  -6  -8   6  469.25   13.36
  -6   8   6  477.18   12.23
   6   8  -6  442.09   15.42
  -6   8   6  494.01   10.31
  -4  -8   6  470.05   12.77
   4  -8  -6  456.24   14.49
   4   8  -6  443.58   14.92
  -4   8   6  482.42    9.99
  -4   8   6  464.94   11.89
  -4   8   6  471.82   15.43
  -2  -8   6  582.16   14.91
   2  -8  -6  591.75   17.65
  -2   8   6  586.32   12.01
  -2   8   6  570.20   14.00
  -2   8   6  581.21   14.34
   2   8  -6  600.83   17.76
   2   8  -6  589.06   12.97
  -2   8   6  563.45   18.31
   0  -8   6  769.93   19.17
   0  -8  -6  817.32   22.99
   0   8   6  775.14   19.73
   0   8  -6  841.74   17.72
   0   8  -6  827.04   22.64
   0   8   6  777.00   18.00
   0   8  -6  799.47   20.98
   0   8   6  767.54   23.88
  -2  -8  -6  512.48   16.48
   2   8   6  518.55   14.05
   2   8   6  494.65   17.00
   2   8   6  502.89   12.41
  -2   8  -6  548.92   12.68
  -2   8  -6  510.51   14.93
  -2   8  -6  529.74   15.11
  -4  -8  -6  460.66   15.53
   4   8   6  468.02   13.36
  -4   8  -6  452.84   14.02
  -4   8  -6  469.18   11.97
   4   8   6  479.53   11.49
   4   8   6  474.73   16.22
  -6  -8  -6  581.54   18.52
  -6   8  -6  568.33   14.53
   6   8   6  581.73   13.62
   6   8   6  571.54   16.29
   6   8   6  581.11   19.27
  -6   8  -6  581.24   16.83
  -8  -8  -6  356.45   13.41
   8   8   6  363.14   11.72
   8   8   6  362.40   13.88
  -8   8  -6  364.42    8.85
   8   8   6  358.81    9.34
  -8   8  -6  349.28   10.52
  -8   8  -6  349.74   12.16
 -10  -8  -6  258.16   11.04
  10   8   6  264.05   11.54
 -10   8  -6  247.14    8.79
 -10   8  -6  256.77    7.34
  10   8   6  263.87    9.72
 -10   8  -6  255.29   10.23
 -12  -8  -6  226.38   10.57
 -12   8  -6  223.85    9.84
 -12   8  -6  223.31    7.17
  12   8   6  225.30   10.90
  12   8   6  224.08    9.30
 -12   8  -6  252.36    8.97
 -14   8  -6  121.07    5.40
  14   8   6  110.11    7.67
  14   8   6  108.49    6.53
 -15   9   6  223.65    7.10
  15   9  -6  226.97   11.29
 -15   9   6  225.23    8.72
 -13   9   6   52.90    4.01
 -13   9   6   53.77    3.17
  13   9  -6   60.30    5.56
 -13   9   6   57.23    4.24
 -11  -9   6   59.68    4.43
 -11   9   6   61.11    3.03
  11   9  -6   58.30    5.24
 -11   9   6   61.67    4.17
   9  -9  -6  211.59    8.38
  -9  -9   6  220.61    8.41
  -9   9   6  209.38    7.50
  -9   9   6  219.66    5.89
   9   9  -6  202.12    9.58
  -7  -9   6  312.52   10.00
   7  -9  -6  278.36   10.49
  -7   9   6  313.76    7.23
   7   9  -6  283.55   11.53
  -7   9   6  296.00    9.06
  -5  -9   6  544.39   14.81
   5  -9  -6  524.42   16.44
  -5   9   6  528.21   13.50
   5   9  -6  515.07   17.24
   3  -9  -6  294.83   10.97
  -3  -9   6  289.69    8.70
  -3   9   6  278.45   11.11
   3   9  -6  293.76   10.76
  -3   9   6  285.39    8.38
   1  -9  -6  290.63   10.98
  -1   9   6  266.40   10.88
  -1   9   6  267.54    8.00
   1   9  -6  286.80    7.42
   1   9  -6  278.46   10.06
  -1  -9  -6  246.72   10.15
   1   9   6  235.49    7.08
  -1   9  -6  241.02    7.00
   1   9   6  231.47   10.05
  -1   9  -6  233.51    9.04
  -1   9  -6  238.10    8.64
   1   9   6  243.15    7.27
  -3  -9  -6  318.52   11.98
   3   9   6  284.99    9.05
  -3   9  -6  298.32    8.50
   3   9   6  282.19    8.03
   3   9   6  273.63   11.62
  -3   9  -6  312.68   10.67
  -5  -9  -6  102.73    6.54
   5   9   6   82.10    4.39
   5   9   6   82.49    5.95
  -5   9  -6  103.36    4.64
  -5   9  -6   96.78    5.71
   5   9   6   80.23    3.66
  -7  -9  -6  254.14   11.17
  -7   9  -6  243.21    9.84
  -7   9  -6  249.25    8.44
   7   9   6  267.64    9.24
   7   9   6  279.12   11.72
  -9  -9  -6  588.28   19.98
  -9   9  -6  614.77   16.18
  -9   9  -6  601.73   18.43
   9   9   6  623.14   21.18
   9   9   6  609.98   17.83
 -11  -9  -6  383.14   15.17
 -11   9  -6  408.52   12.37
 -11   9  -6  378.28   13.87
  11   9   6  395.77   13.34
  11   9   6  412.66   16.01
 -14  10   6   16.49    3.40
 -14  10   6   15.39    2.84
  14  10  -6   22.33    4.34
  12  10  -6   16.07    3.56
 -12  10   6   11.40    2.47
  10 -10  -6   35.38    3.76
  10  10  -6   38.45    4.61
 -10  10   6   40.63    3.65
  -8 -10   6   98.20    5.42
   8 -10  -6  105.49    5.93
   8  10  -6   98.78    6.54
  -8  10   6  102.38    5.09
  -6 -10   6   77.10    4.46
   6 -10  -6   83.23    5.45
   6  10  -6   81.72    5.63
  -6  10   6   79.70    4.31
   4 -10  -6  127.77    6.82
   4  10  -6  120.23    6.62
  -4  10   6  121.16    6.85
  -4  10   6  119.28    5.10
   2 -10  -6   28.42    3.82
   2  10  -6   30.43    3.39
  -2  10   6   32.47    2.69
  -2  10   6   29.44    3.72
   0 -10  -6    4.47    2.34
   0  10   6    6.01    1.45
   0  10   6    4.04    1.99
   0  10  -6    2.93    1.32
   0  10  -6    5.04    1.73
  -2 -10  -6   50.65    5.01
   2  10   6   53.08    4.83
  -2  10  -6   49.03    3.18
  -2  10  -6   51.90    4.53
   2  10   6   48.52    2.99
  -4 -10  -6   78.93    6.12
  -4  10  -6   78.38    5.43
   4  10   6   75.04    3.64
   4  10   6   84.76    6.09
   4  10   6   82.58    4.08
  -4  10  -6   76.94    4.16
  -6 -10  -6   26.38    4.37
   6  10   6   22.68    2.75
  -6  10  -6   25.51    2.90
   6  10   6   27.56    4.18
  -6  10  -6   30.20    4.25
  -8 -10  -6   25.39    4.41
  -8  10  -6   23.45    4.03
   8  10   6   22.85    2.97
   8  10   6   24.72    4.05
  -8  10  -6   23.21    3.09
 -10 -10  -6   12.42    3.73
  10  10   6   18.74    2.95
  10  10   6   15.94    3.80
 -10  10  -6   16.74    3.53
 -10  10  -6   10.48    2.61
 -11  11   6  162.42    7.09
  11  11  -6  157.41    9.24
   9 -11  -6  239.79    9.90
  -9  11   6  257.37    8.83
   9  11  -6  235.03   11.24
   7 -11  -6  195.91    8.95
   7  11  -6  195.04    9.71
  -7  11   6  210.50    7.61
   5 -11  -6  318.58   12.51
  -5  11   6  338.15   10.09
   5  11  -6  339.64   13.12
   3 -11  -6  483.54   16.43
  -3  11   6  458.72   16.73
   3  11  -6  480.75   16.37
  -3  11   6  461.61   12.57
   1 -11  -6  378.54   14.30
  -1  11   6  383.55   14.56
  -1  11   6  369.51   10.43
   1  11  -6  375.77   13.36
  -1 -11  -6  186.37    9.54
   1  11   6  171.12    6.13
   1  11   6  178.81    9.17
  -3 -11  -6   57.35    5.78
  -3  11  -6   51.95    3.63
   3  11   6   63.47    5.57
  -3  11  -6   47.98    4.89
  -5 -11  -6  173.62    9.63
  -5  11  -6  163.62    8.29
   5  11   6  177.08    9.49
  -5  11  -6  159.75    6.52
  -7 -11  -6  177.06    9.92
   7  11   6  184.06    9.96
  -7  11  -6  167.96    8.64
  -7  11  -6  174.47    7.21
   8 -12  -6   16.23    3.45
   8  12  -6   15.44    3.57
  -8  12   6   17.08    2.76
   6 -12  -6  101.29    6.67
  -6  12   6   94.20    5.16
   6  12  -6  104.20    7.03
   4 -12  -6  162.35    8.75
   4  12  -6  169.00    8.66
  -4  12   6  165.69    6.56
   2 -12  -6   49.86    5.31
  -2  12   6   53.20    5.28
  -2  12   6   50.47    3.61
   2  12  -6   57.66    4.90
   0 -12  -6   90.34    6.90
   0  12   6   87.08    4.56
   0  12   6   90.75    6.72
  -2 -12  -6  111.51    7.92
   2  12   6  100.29    7.22
  -4 -12  -6   34.77    5.44
  -4  12  -6   35.06    3.45
   4  12   6   36.94    5.07
  22   0  -7   -0.46    1.89
 -22   0   7    0.85    1.49
 -22   0   7    0.21    1.71
  20   0  -7    0.76    1.81
 -20   0   7    1.03    1.55
 -20   0   7    0.78    1.34
 -18   0   7   -0.53    1.13
  18   0  -7    1.45    1.68
 -18   0   7    2.28    1.36
  16   0  -7    0.67    1.36
 -16   0   7   -0.75    0.99
 -16   0   7    0.02    1.28
 -16   0   7   -0.91    0.90
 -14   0   7    0.12    1.15
 -14   0   7    0.25    0.99
 -14   0   7   -0.16    0.88
  14   0  -7   -1.02    1.07
 -12   0   7   -0.05    0.78
  12   0  -7    1.11    1.12
 -12   0   7    1.13    1.10
 -12   0   7    0.37    0.82
  10   0  -7    0.17    0.74
 -10   0   7   -0.44    0.62
 -10   0   7   -0.44    0.67
 -10   0   7   -0.28    0.78
  -8   0   7   -1.85    0.59
  -8   0   7   -0.81    0.76
   8   0  -7   -1.41    0.70
  -8   0   7   -0.82    0.62
  -6   0   7   -0.63    0.62
   6   0  -7   -0.24    0.74
  -6   0   7    0.40    0.65
  -6   0   7    0.09    0.61
  -4   0   7   -0.68    0.53
  -4   0   7   -0.45    0.57
   4   0  -7   -0.28    0.74
  -2   0   7   -0.59    0.56
   2   0  -7   -0.82    0.41
   2   0  -7   -0.16    0.75
   0   0   7    3.61    0.89
   0   0  -7   -0.35    0.76
   0   0  -7   -0.97    0.45
  -2   0  -7   -0.42    0.83
   2   0   7    0.48    0.72
   4   0   7   -0.03    0.61
  -4   0  -7    1.28    0.88
   4   0   7   -0.22    0.61
  -6   0  -7    0.32    0.80
   6   0   7   -0.28    0.63
  -6   0  -7    0.05    0.78
  -8   0  -7    1.03    0.98
   8   0   7   -0.50    0.66
  -8   0  -7    0.45    0.90
  10   0   7    0.01    0.82
 -10   0  -7   -0.05    1.09
 -10   0  -7    0.25    0.99
  12   0   7   -0.18    0.92
 -12   0  -7    0.47    1.23
 -14   0  -7    0.19    1.44
 -16   0  -7   -0.67    1.63
 -18   0  -7    2.50    2.19
 -18   0  -7    1.42    2.52
 -21  -1   7   60.56    4.22
  21  -1  -7   55.69    4.92
  21   1  -7   61.87    5.36
 -21   1   7   61.98    4.00
 -21   1   7   64.57    4.35
 -19  -1   7  122.08    5.34
 -19  -1   7  126.29    4.79
  19  -1  -7  120.86    6.63
 -19   1   7  130.10    5.50
  19   1  -7  118.04    6.80
 -19   1   7  123.59    5.17
 -17  -1   7  789.15   17.96
 -17  -1   7  793.61   17.95
 -17  -1   7  820.99   22.24
  17  -1  -7  794.15   23.79
 -17   1   7  798.56   18.07
  17   1  -7  781.18   24.04
 -17   1   7  811.74   18.62
 -17   1   7  808.57   19.96
 -15  -1   7  591.95   14.01
 -15  -1   7  638.10   17.71
  15  -1  -7  586.45   18.58
 -15  -1   7  628.08   14.08
 -15   1   7  609.91   14.19
  15   1  -7  586.64   18.85
 -15   1   7  640.10   17.26
 -15   1   7  610.14   14.58
 -15   1   7  642.14   15.53
 -13  -1   7  901.32   19.33
 -13  -1   7  957.68   19.84
  13  -1  -7  929.24   23.14
 -13  -1   7  944.77   24.20
 -13   1   7  940.90   20.39
  13   1  -7  892.67   26.26
 -13   1   7  945.35   23.86
 -13   1   7  891.58   19.41
  11  -1  -7  894.72   21.93
 -11  -1   7  895.72   18.58
 -11  -1   7  862.90   18.06
 -11  -1   7  855.79   22.46
  11   1  -7  887.25   24.69
 -11   1   7  848.35   22.17
 -11   1   7  879.10   19.08
 -11   1   7  870.66   18.15
  -9  -1   7  458.89   12.89
  -9  -1   7  479.41   10.39
  -9  -1   7  487.88   10.50
   9  -1  -7  467.78   12.57
  -9   1   7  476.70   10.96
  -9   1   7  476.44   10.47
   9   1  -7  456.14   12.71
  -9   1   7  466.06   12.72
  -7  -1   7   12.58    1.09
  -7  -1   7    9.51    1.34
  -7  -1   7   10.34    1.14
  -7   1   7   13.42    1.28
  -7   1   7    8.71    1.29
  -7   1   7   13.16    1.33
  -5  -1   7   48.93    1.88
  -5  -1   7   48.12    2.41
   5  -1  -7   46.46    2.54
   5   1  -7   47.95    2.52
  -5   1   7   45.60    2.08
  -5   1   7   46.96    2.39
   5   1  -7   50.14    2.38
  -3  -1   7  427.87   11.67
   3  -1  -7  498.30   12.49
   3   1  -7  484.82   11.73
  -3   1   7  435.19   10.28
  -3   1   7  411.46   11.71
   3   1  -7  499.79   12.31
  -1  -1   7 2731.85   62.01
   1  -1  -7 2774.03   63.75
   1   1  -7 2686.99   63.38
  -1   1   7 2576.00   62.13
   1   1  -7 2702.23   61.83
  -1  -1  -7 4115.73   93.33
  -1  -1  -7 4221.19   95.44
   1  -1   7 4026.37   93.78
  -1   1  -7 4101.92   95.04
   1   1   7 3910.44   94.32
   3  -1   7  538.56   13.64
  -3  -1  -7  527.22   14.19
   3   1   7  537.29   14.00
  -3   1  -7  515.03   13.73
  -3   1  -7  526.34   13.36
   3   1   7  552.73   15.01
  -5  -1  -7  600.52   12.94
  -5  -1  -7  608.65   15.61
   5   1   7  553.64   15.41
  -5   1  -7  600.56   15.14
   5   1   7  568.72   16.44
  -5   1  -7  600.72   12.85
  -5   1  -7  593.43   15.05
   7  -1   7  664.14   18.31
  -7  -1  -7  679.73   15.09
  -7  -1  -7  716.55   18.09
   7   1   7  658.70   19.20
  -7   1  -7  719.88   17.96
  -7   1  -7  700.05   17.38
  -7   1  -7  710.06   15.11
  -9  -1  -7  762.93   19.63
  -9  -1  -7  750.09   16.72
   9  -1   7  786.93   20.25
  -9   1  -7  733.20   16.61
  -9   1  -7  751.05   19.80
   9   1   7  760.49   21.19
  11  -1   7  109.75    4.08
 -11  -1  -7   90.97    4.34
 -11  -1  -7   91.71    4.25
 -11   1  -7   89.95    4.27
 -11   1  -7   93.96    5.23
  11   1   7  112.10    4.91
 -13  -1  -7  317.06    9.48
 -13   1  -7  323.13   11.39
  13   1   7  349.45   11.12
 -13   1  -7  317.18    9.44
 -15  -1  -7  220.83    7.91
 -15   1  -7  230.21    8.00
 -15   1  -7  227.96    9.54
 -17  -1  -7  375.23   11.32
 -17   1  -7  362.62   11.15
 -17   1  -7  331.89   12.96
 -22  -2   7   67.55    4.61
  22  -2  -7   81.01    5.75
  22   2  -7   82.16    6.36
 -22   2   7   74.40    4.84
 -22   2   7   73.18    4.73
  20  -2  -7   79.76    5.44
 -20  -2   7   79.78    4.56
 -20   2   7   85.42    4.69
 -20   2   7   77.85    4.48
  20   2  -7   76.21    5.87
  18  -2  -7  315.84   11.82
 -18  -2   7  327.33    8.87
 -18  -2   7  334.68    9.37
 -18   2   7  341.00    9.76
  18   2  -7  310.34   12.36
 -18   2   7  330.73    9.50
 -16  -2   7  677.46   19.13
 -16  -2   7  667.77   14.75
 -16  -2   7  663.31   15.10
  16  -2  -7  647.31   19.90
 -16   2   7  652.01   15.25
 -16   2   7  648.81   15.85
 -16   2   7  668.08   16.57
  16   2  -7  635.96   20.38
 -14  -2   7  347.29   11.07
 -14  -2   7  336.33    8.05
 -14  -2   7  320.76    8.52
  14  -2  -7  328.55    9.37
 -14   2   7  319.78    8.97
  14   2  -7  327.33   11.75
 -14   2   7  337.51    9.04
 -14   2   7  324.35    8.70
 -14   2   7  342.83   10.31
 -12  -2   7  857.15   17.20
 -12  -2   7  802.18   17.06
  12  -2  -7  809.73   20.44
 -12  -2   7  822.92   21.51
 -12   2   7  811.82   20.82
 -12   2   7  801.72   17.25
  12   2  -7  762.27   23.31
 -12   2   7  821.55   18.29
 -10  -2   7  651.42   13.36
 -10  -2   7  600.22   16.71
 -10  -2   7  636.06   13.38
  10  -2  -7  622.16   16.19
  10   2  -7  613.97   18.40
 -10   2   7  636.49   13.58
 -10   2   7  634.96   14.39
 -10   2   7  628.88   16.33
   8  -2  -7 1047.57   25.23
  -8  -2   7 1010.61   20.10
  -8  -2   7 1027.42   20.74
  -8  -2   7  997.39   25.14
  -8   2   7  982.00   24.76
   8   2  -7 1045.93   27.80
  -8   2   7 1000.60   20.29
  -8   2   7 1018.63   21.75
   6  -2  -7  711.95   18.67
  -6  -2   7  747.84   14.68
  -6  -2   7  740.96   18.36
  -6  -2   7  736.91   15.11
   6   2  -7  716.05   18.70
   6   2  -7  715.73   20.27
  -6   2   7  748.02   16.01
  -6   2   7  749.08   14.89
  -6   2   7  708.01   18.11
   6   2  -7  741.54   18.23
  -4  -2   7  846.84   20.59
   4  -2  -7  844.52   21.44
  -4   2   7  852.59   20.67
  -4   2   7  860.16   18.09
   4   2  -7  829.78   21.20
   2  -2  -7  315.51    9.29
  -2  -2   7  314.62    8.47
   2   2  -7  322.54    9.00
   2   2  -7  324.07    8.33
  -2   2   7  324.01    7.79
  -2   2   7  316.33    8.79
   0  -2   7  498.18   12.43
   0  -2  -7  491.38   13.45
   0   2   7  472.28   12.86
   0   2  -7  516.65   13.05
   0   2   7  498.87   14.31
  -2  -2  -7 1478.63   35.76
   2  -2   7 1428.57   34.22
   2   2   7 1430.50   34.91
  -2   2  -7 1492.30   35.06
   2   2   7 1428.60   38.25
  -2   2  -7 1508.90   33.20
  -4  -2  -7 1583.69   38.35
  -4   2  -7 1583.26   30.48
   4   2   7 1518.10   37.58
  -4   2  -7 1583.16   37.43
  -4   2  -7 1582.29   35.91
   4   2   7 1559.87   41.09
  -6  -2  -7  538.10   12.17
  -6  -2  -7  526.83   14.71
   6   2   7  555.11   15.84
  -6   2  -7  539.27   12.03
  -6   2  -7  523.10   14.23
   6   2   7  549.28   14.78
  -8  -2  -7  269.82    8.57
  -8  -2  -7  266.29    7.42
   8   2   7  268.13    9.18
  -8   2  -7  264.57    7.31
  -8   2  -7  270.51    8.86
 -10  -2  -7  162.50    5.67
 -10  -2  -7  167.09    6.19
 -10   2  -7  168.14    6.84
  10   2   7  149.84    6.52
 -10   2  -7  161.70    5.58
 -12  -2  -7  142.72    5.83
 -12  -2  -7  146.23    5.71
  12   2   7  152.21    6.59
 -12   2  -7  144.26    5.61
 -12   2  -7  152.96    6.96
 -14  -2  -7  293.62    9.10
 -14   2  -7  277.68   10.73
 -14   2  -7  286.28    8.91
  14   2   7  284.94   10.50
 -16  -2  -7  143.90    6.48
 -16   2  -7  147.31    7.72
 -16   2  -7  135.01    6.25
  21  -3  -7    9.70    2.60
 -21  -3   7    1.25    1.66
 -21   3   7    6.31    2.13
 -21   3   7    7.79    2.15
  21   3  -7    7.37    2.77
  19  -3  -7   48.80    4.21
 -19  -3   7   49.97    3.51
  19   3  -7   48.05    4.82
 -19   3   7   43.69    3.60
 -19   3   7   52.27    3.72
 -17  -3   7  225.82    7.11
 -17  -3   7  229.28    9.16
  17  -3  -7  227.83    9.13
 -17   3   7  223.28    7.32
  17   3  -7  244.52   10.16
 -17   3   7  224.98    7.65
 -15  -3   7  177.05    7.56
 -15  -3   7  167.68    5.57
 -15  -3   7  170.37    4.72
 -15   3   7  179.76    5.93
 -15   3   7  178.12    5.88
 -15   3   7  165.42    6.03
  15   3  -7  168.66    7.90
 -15   3   7  178.39    6.38
 -13  -3   7   98.90    5.12
 -13  -3   7  102.05    3.85
 -13  -3   7  100.17    3.00
  13  -3  -7   97.55    3.88
 -13   3   7  101.06    4.30
 -13   3   7  102.72    4.05
  13   3  -7   99.46    5.46
 -13   3   7   98.86    4.35
 -13   3   7  101.94    3.78
 -11  -3   7   54.73    3.65
 -11  -3   7   69.03    2.87
  11  -3  -7   65.07    3.09
 -11  -3   7   67.94    2.12
 -11   3   7   70.12    3.29
 -11   3   7   68.96    3.36
  11   3  -7   66.88    4.13
 -11   3   7   66.22    2.96
  -9  -3   7   38.62    2.75
  -9  -3   7   40.95    2.03
   9  -3  -7   37.88    2.47
  -9  -3   7   39.80    1.45
  -9   3   7   39.38    2.38
  -9   3   7   38.84    2.36
   9   3  -7   40.91    3.03
  -9   3   7   41.63    2.21
  -7  -3   7   29.23    2.19
  -7  -3   7   30.55    1.61
   7  -3  -7   32.62    2.30
  -7  -3   7   31.15    1.23
   7   3  -7   30.58    2.51
  -7   3   7   31.72    1.81
  -7   3   7   29.55    1.99
  -7   3   7   31.23    2.10
  -5  -3   7   92.00    3.65
  -5  -3   7   95.40    2.81
   5  -3  -7  100.85    4.14
  -5   3   7   92.62    3.43
  -5   3   7   94.04    3.57
   5   3  -7  101.13    4.27
  -3  -3   7  182.04    5.41
  -3   3   7  178.84    5.10
   3   3  -7  185.68    5.17
  -3   3   7  171.90    5.54
   3   3  -7  180.01    6.12
   3   3  -7  180.09    5.94
  -1  -3   7  309.96    8.03
   1  -3  -7  286.73    9.07
   1   3  -7  311.80    7.60
  -1   3   7  291.74    8.54
   1   3  -7  310.12    8.87
   1   3  -7  298.59    8.65
  -1   3   7  297.36    9.70
  -1   3   7  303.06    7.58
   1  -3   7  443.32   11.22
  -1  -3  -7  443.41   12.66
  -1   3  -7  453.70   11.93
   1   3   7  424.91   12.00
  -1   3  -7  462.11   11.61
  -1   3  -7  460.94   12.10
   1   3   7  439.15   13.38
  -3  -3  -7   71.62    3.65
   3  -3   7   69.72    2.67
  -3   3  -7   69.54    2.91
  -3   3  -7   67.78    3.38
   3   3   7   61.76    3.25
   3   3   7   68.42    3.67
  -5  -3  -7  150.60    5.83
  -5   3  -7  144.86    4.66
   5   3   7  143.91    6.01
  -5   3  -7  149.71    5.64
   5   3   7  141.11    5.52
  -5   3  -7  155.85    4.56
  -7  -3  -7  228.49    7.76
  -7  -3  -7  208.49    6.26
   7   3   7  212.17    7.53
   7   3   7  208.25    8.01
  -7   3  -7  217.37    7.58
  -7   3  -7  228.12    6.24
  -9  -3  -7   58.66    3.75
  -9  -3  -7   59.36    3.27
  -9   3  -7   56.80    3.90
  -9   3  -7   56.78    3.11
   9   3   7   52.95    3.75
 -11  -3  -7    7.41    1.97
 -11  -3  -7    7.23    1.71
 -11   3  -7    9.41    2.29
 -11   3  -7    8.96    1.79
  11   3   7    7.22    1.90
 -13  -3  -7   66.89    4.08
 -13  -3  -7   65.83    4.20
 -13   3  -7   63.40    3.92
 -13   3  -7   69.82    4.98
  13   3   7   67.18    4.61
 -15  -3  -7  142.37    6.22
  15   3   7  138.64    7.05
 -15   3  -7  137.04    6.06
 -15   3  -7  137.95    7.47
 -17  -3  -7   12.50    2.77
 -17   3  -7   14.51    2.80
 -17   3  -7   12.28    3.33
 -20  -4   7  292.74    9.05
  20  -4  -7  293.79   11.87
 -20   4   7  306.83    9.47
 -20   4   7  300.99    9.93
  20   4  -7  290.34   12.70
  18  -4  -7  303.44   11.51
 -18  -4   7  324.65    9.20
 -18   4   7  337.83   10.15
 -18   4   7  330.51    9.53
  18   4  -7  313.59   12.87
 -16  -4   7  753.17   21.36
 -16  -4   7  751.88   16.58
 -16   4   7  742.84   16.94
  16   4  -7  706.34   23.03
 -16   4   7  748.52   18.14
 -14  -4   7  377.65   12.34
 -14  -4   7  366.71    9.27
 -14   4   7  396.26   10.28
 -14   4   7  364.33    9.61
 -14   4   7  372.69   10.41
  14   4  -7  375.10   13.43
 -12  -4   7  149.54    4.61
 -12  -4   7  156.68    6.39
  12  -4  -7  131.24    5.08
 -12   4   7  152.69    5.23
 -12   4   7  151.99    4.92
 -12   4   7  154.21    4.89
 -12   4   7  155.11    5.49
  12   4  -7  120.56    6.46
 -10  -4   7  242.51    8.09
 -10  -4   7  235.79    5.97
  10  -4  -7  223.59    7.33
 -10   4   7  238.77    7.05
 -10   4   7  234.37    6.30
 -10   4   7  231.72    6.94
  10   4  -7  220.79    8.69
   8  -4  -7  985.61   24.61
  -8  -4   7  955.51   19.08
  -8  -4   7  954.47   24.33
  -8   4   7  966.33   19.56
  -8   4   7  969.05   23.51
   8   4  -7  986.72   27.05
  -8   4   7  962.83   21.32
  -6  -4   7  173.53    3.98
  -6  -4   7  171.53    4.35
  -6  -4   7  173.76    5.85
   6  -4  -7  186.97    6.35
  -6   4   7  174.59    4.72
  -6   4   7  172.87    5.47
  -6   4   7  165.79    5.32
   6   4  -7  190.63    5.65
   6   4  -7  182.83    6.75
   4  -4  -7  405.52   12.26
  -4  -4   7  456.22   11.47
  -4   4   7  450.89   11.43
  -4   4   7  461.63   10.51
   4   4  -7  405.97   12.75
   4   4  -7  424.13   10.95
   2  -4  -7 1296.79   32.87
  -2  -4   7 1336.20   30.97
   2   4  -7 1321.03   30.27
  -2   4   7 1322.00   27.59
   2   4  -7 1317.54   30.21
   2   4  -7 1300.41   34.39
  -2   4   7 1356.62   35.45
  -2   4   7 1286.51   31.40
   0  -4  -7 1106.99   27.85
   0  -4   7 1072.74   25.60
   0   4  -7 1132.55   25.60
   0   4   7 1075.33   29.72
   0   4   7 1079.52   23.15
   0   4   7 1032.85   26.49
   0   4  -7 1125.30   28.38
  -2  -4  -7 1397.14   35.25
   2  -4   7 1406.68   32.72
  -2   4  -7 1450.75   35.73
   2   4   7 1359.24   33.98
  -2   4  -7 1459.87   32.66
   2   4   7 1364.80   37.69
  -4  -4  -7 1500.15   37.38
  -4   4  -7 1528.19   34.76
   4   4   7 1467.51   36.19
   4   4   7 1458.30   39.94
  -6  -4  -7  837.46   22.32
   6   4   7  796.86   23.68
  -6   4  -7  843.79   17.30
  -6   4  -7  828.66   21.01
   6   4   7  821.12   21.61
  -8  -4  -7  126.00    4.75
  -8  -4  -7  131.22    6.02
  -8   4  -7  133.89    4.70
   8   4   7  154.62    6.12
   8   4   7  148.04    6.51
  -8   4  -7  120.27    5.77
 -10  -4  -7  304.04   10.53
 -10  -4  -7  307.57    8.68
  10   4   7  317.44   11.42
 -10   4  -7  307.93    8.50
 -10   4  -7  317.42   10.67
 -12  -4  -7  205.06    7.05
 -12  -4  -7  207.22    8.24
 -12   4  -7  216.74    8.83
 -12   4  -7  202.17    6.86
  12   4   7  210.33    8.97
 -14  -4  -7  317.85   11.29
 -14  -4  -7  318.03    9.75
  14   4   7  334.32   12.36
 -14   4  -7  308.46    9.50
 -14   4  -7  307.10   11.72
 -16  -4  -7  504.83   13.76
 -16   4  -7  495.32   13.49
 -16   4  -7  476.88   16.40
  16   4   7  488.58   17.02
 -19  -5   7   72.70    4.13
 -19   5   7   75.58    4.42
  19   5  -7   85.55    6.47
 -19   5   7   72.31    4.80
 -17  -5   7  126.57    5.03
 -17   5   7  125.22    5.30
 -17   5   7  129.72    5.90
  17   5  -7  136.31    7.73
 -15  -5   7  422.54   10.41
 -15  -5   7  434.81   14.04
  15   5  -7  420.57   15.21
 -15   5   7  416.54   10.79
 -15   5   7  423.87   11.86
 -13  -5   7   27.23    3.15
 -13  -5   7   28.34    2.13
 -13   5   7   25.74    2.23
  13   5  -7   37.32    3.75
 -13   5   7   23.36    2.25
 -13   5   7   26.68    2.75
  11  -5  -7  244.89    8.09
 -11  -5   7  262.35    6.58
 -11  -5   7  265.84    9.06
 -11   5   7  264.85    7.95
  11   5  -7  228.96    9.69
 -11   5   7  271.99    7.08
 -11   5   7  267.54    7.44
 -11   5   7  264.11    7.39
  -9  -5   7  512.67   10.92
  -9  -5   7  511.03   14.45
   9  -5  -7  497.57   14.21
   9   5  -7  493.48   16.06
  -9   5   7  542.46   11.55
  -9   5   7  524.24   13.11
  -9   5   7  515.58   12.76
  -7  -5   7  774.86   15.12
  -7  -5   7  746.14   19.54
   7  -5  -7  759.01   20.14
   7   5  -7  756.49   21.93
  -7   5   7  759.98   18.64
  -7   5   7  768.21   15.70
  -7   5   7  757.31   17.41
  -5  -5   7  455.28    9.34
   5  -5  -7  472.61   13.29
  -5  -5   7  441.33   12.18
   5   5  -7  482.67   11.67
  -5   5   7  450.80    9.90
  -5   5   7  436.55   11.77
   5   5  -7  469.53   14.01
  -5   5   7  449.69   11.14
  -3  -5   7  269.46    7.47
   3  -5  -7  260.85    8.76
  -3   5   7  266.81    7.18
  -3   5   7  267.30    7.61
   3   5  -7  266.25    8.03
   3   5  -7  258.25    8.65
  -1  -5   7  733.32   17.74
   1  -5  -7  726.69   19.92
   1   5  -7  744.15   18.33
  -1   5   7  749.79   16.45
   1   5  -7  734.17   20.04
  -1   5   7  733.80   21.27
  -1   5   7  724.53   18.52
   1  -5   7  303.59    7.97
   1   5   7  324.77    8.14
   1   5   7  301.83   10.63
  -1   5  -7  318.78    9.11
   1   5   7  301.93    9.14
  -1   5  -7  317.49    9.30
   3  -5   7  410.04    9.96
  -3  -5  -7  391.10   12.38
   3   5   7  407.69    9.92
  -3   5  -7  384.68   11.33
  -3   5  -7  398.44    9.99
   3   5   7  394.59   13.06
   3   5   7  392.80   11.47
  -5  -5  -7   71.96    4.42
   5   5   7   65.77    4.30
   5   5   7   75.91    3.94
  -5   5  -7   77.83    3.62
  -5   5  -7   77.08    4.18
  -7  -5  -7  326.45   10.99
  -7   5  -7  335.28    8.19
  -7   5  -7  319.19    9.11
   7   5   7  296.53   11.32
   7   5   7  303.88   10.21
  -7   5  -7  332.58   10.46
  -9  -5  -7  224.43    8.87
  -9   5  -7  228.28    6.75
   9   5   7  242.91    8.69
  -9   5  -7  225.14    8.64
  -9   5  -7  225.87    7.63
   9   5   7  229.30    9.42
 -11  -5  -7  507.45   12.78
 -11  -5  -7  519.64   16.01
  11   5   7  517.33   15.66
 -11   5  -7  503.45   12.50
 -11   5  -7  505.00   15.61
  11   5   7  511.81   17.13
 -11   5  -7  509.70   13.92
 -13  -5  -7  110.65    6.22
 -13  -5  -7  103.16    5.07
  13   5   7  106.86    6.51
 -13   5  -7  107.41    5.00
 -13   5  -7  108.59    6.45
  13   5   7  109.61    6.07
 -15  -5  -7   38.11    3.81
 -15   5  -7   37.75    4.73
  15   5   7   39.41    4.45
 -15   5  -7   39.64    3.71
 -18  -6   7  111.51    4.86
 -18   6   7  110.68    5.14
 -18   6   7  118.52    5.95
  18   6  -7   96.48    7.10
 -16  -6   7  134.02    4.98
 -16  -6   7  136.80    7.04
  16   6  -7  132.91    7.73
 -16   6   7  129.93    6.01
 -16   6   7  133.85    5.31
 -14  -6   7  291.46    7.66
 -14  -6   7  289.41   10.65
 -14   6   7  287.38    9.17
 -14   6   7  294.55    8.16
  14   6  -7  282.79   11.75
 -12  -6   7  330.20    8.05
  12  -6  -7  324.76   10.06
 -12  -6   7  340.53   11.28
 -12   6   7  341.81    9.52
  12   6  -7  326.82   12.47
 -12   6   7  331.87    9.78
 -12   6   7  332.04    8.60
 -10  -6   7   56.46    2.42
  10  -6  -7   63.23    3.59
 -10  -6   7   57.97    3.75
 -10   6   7   56.00    2.79
 -10   6   7   56.33    3.37
  10   6  -7   60.32    4.37
 -10   6   7   55.97    3.01
  -8  -6   7    9.66    1.72
   8  -6  -7    7.01    1.66
  -8  -6   7    9.63    1.08
  -8   6   7    9.49    1.67
  -8   6   7    9.98    1.14
  -8   6   7    8.35    1.28
   8   6  -7   10.20    2.08
   6  -6  -7   85.79    4.50
  -6  -6   7   96.27    2.69
  -6  -6   7   90.96    4.04
  -6   6   7   95.63    3.34
  -6   6   7   97.63    3.24
  -6   6   7   98.42    4.03
   6   6  -7   89.34    4.82
  -4  -6   7   81.84    2.19
   4  -6  -7   71.66    4.13
  -4  -6   7   79.65    3.35
   4   6  -7   69.64    3.99
  -4   6   7   79.39    3.09
  -4   6   7   74.92    3.39
  -2  -6   7   19.67    1.50
   2  -6  -7   21.64    2.55
   2   6  -7   24.66    2.45
  -2   6   7   18.04    1.80
  -2   6   7   20.15    2.45
   2   6  -7   23.42    2.18
  -2   6   7   19.94    1.69
   0  -6   7  167.38    4.73
   0  -6  -7  148.36    6.59
   0   6  -7  158.70    6.16
   0   6  -7  155.75    5.77
   0   6   7  163.02    5.62
   0   6   7  173.06    5.23
   0   6   7  163.31    7.01
   2  -6   7  479.08   11.50
  -2  -6  -7  474.74   14.56
  -2   6  -7  483.24   13.33
   2   6   7  453.34   13.00
   2   6   7  469.00   11.37
  -2   6  -7  474.67   11.37
  -2   6  -7  470.18   13.09
   2   6   7  455.20   15.11
  -4  -6  -7  390.46   12.69
   4  -6   7  390.12    9.55
   4   6   7  371.20   11.36
  -4   6  -7  388.46   10.05
   4   6   7  385.87    9.72
  -4   6  -7  382.04   11.56
   4   6   7  365.30   13.06
  -6  -6  -7  232.83    9.30
   6   6   7  256.89    7.20
  -6   6  -7  234.55    8.64
   6   6   7  254.61    8.64
  -6   6  -7  247.44    6.52
  -6   6  -7  247.94    7.62
   6   6   7  240.07    9.75
  -8  -6  -7   66.76    4.76
  -8   6  -7   69.67    4.61
  -8   6  -7   69.71    3.29
   8   6   7   69.90    4.26
   8   6   7   70.68    4.95
  -8   6  -7   63.74    3.90
 -10  -6  -7   40.40    4.21
 -10   6  -7   38.75    2.90
  10   6   7   45.38    4.28
 -10   6  -7   39.34    3.52
 -10   6  -7   39.85    3.97
  10   6   7   45.61    3.76
 -12  -6  -7   99.10    6.17
 -12   6  -7   92.14    5.95
 -12   6  -7   92.60    4.55
  12   6   7   99.39    5.74
  12   6   7  102.51    6.46
 -12   6  -7   98.00    5.41
 -14  -6  -7   74.80    4.51
 -14  -6  -7   74.70    5.70
 -14   6  -7   68.10    5.57
 -14   6  -7   72.12    4.40
  14   6   7   76.96    5.37
  14   6   7   72.02    5.78
 -17  -7   7  246.27    7.38
 -17   7   7  249.57    7.95
 -17   7   7  249.90    9.13
  17   7  -7  251.32   11.75
 -15  -7   7  307.31    8.13
 -15  -7   7  318.25   11.57
 -15   7   7  305.32    9.92
 -15   7   7  305.40    8.67
  15   7  -7  292.04   12.58
 -13  -7   7  321.73   11.33
 -13  -7   7  315.65    7.91
 -13   7   7  308.36    9.74
 -13   7   7  315.88    9.58
 -13   7   7  316.34    8.50
  13   7  -7  319.15   12.68
 -11  -7   7  599.26   12.61
  11  -7  -7  569.55   16.51
 -11  -7   7  601.54   17.31
 -11   7   7  604.15   13.34
 -11   7   7  594.87   15.35
 -11   7   7  595.29   15.21
  11   7  -7  585.94   19.33
  -9  -7   7  629.49   17.57
  -9  -7   7  640.42   12.90
   9  -7  -7  639.28   17.80
  -9   7   7  644.48   13.72
  -9   7   7  615.14   15.56
   9   7  -7  622.05   19.85
   7  -7  -7 1057.98   27.27
  -7  -7   7 1032.14   26.12
  -7  -7   7 1027.28   19.74
  -7   7   7 1033.80   20.71
  -7   7   7 1007.32   23.16
   7   7  -7 1024.23   29.45
  -5  -7   7  217.75    7.16
   5  -7  -7  225.85    8.39
  -5  -7   7  227.00    4.77
  -5   7   7  228.17    6.23
   5   7  -7  220.97    8.57
  -5   7   7  212.41    6.83
  -5   7   7  228.59    5.71
   3  -7  -7  432.01   13.75
  -3  -7   7  434.59   11.72
  -3   7   7  446.32   11.20
   3   7  -7  441.64   13.87
  -3   7   7  453.36   11.53
  -3   7   7  433.25   14.49
  -1  -7   7  886.22   21.69
   1   7  -7  930.64   25.02
   1   7  -7  933.22   22.89
  -1   7   7  903.21   20.16
  -1   7   7  886.12   26.25
  -1   7   7  883.80   22.31
   1  -7   7  413.77   10.81
  -1  -7  -7  451.46   14.24
  -1   7  -7  464.64   10.79
   1   7   7  409.63   10.77
   1   7   7  411.70   14.55
  -1   7  -7  461.67   13.00
   1   7   7  424.96   12.18
  -1   7  -7  465.33   13.00
  -3  -7  -7  323.30   11.77
   3   7   7  328.25   12.26
  -3   7  -7  346.74    9.15
   3   7   7  345.59   10.35
   3   7   7  345.40    8.92
  -3   7  -7  343.08    9.82
  -3   7  -7  331.29   10.75
  -5  -7  -7  720.75   21.56
   5   7   7  738.22   22.82
  -5   7  -7  734.81   19.88
   5   7   7  760.06   16.90
   5   7   7  742.05   19.85
  -5   7  -7  716.32   17.35
  -7  -7  -7  734.81   21.42
   7   7   7  714.94   16.45
  -7   7  -7  726.13   17.41
   7   7   7  681.31   22.25
   7   7   7  681.07   19.53
  -7   7  -7  716.32   19.70
  -9  -7  -7  309.55   11.86
   9   7   7  299.32   12.23
  -9   7  -7  305.27    8.22
  -9   7  -7  306.15   11.04
   9   7   7  306.87    8.62
  -9   7  -7  307.17    9.66
   9   7   7  305.61   10.68
 -11  -7  -7  332.19   12.54
 -11   7  -7  326.90    8.95
 -11   7  -7  311.86   10.21
  11   7   7  314.60   11.37
 -11   7  -7  301.21   11.56
  11   7   7  319.01   12.91
 -13  -7  -7  348.85   13.10
 -13   7  -7  332.68   11.06
  13   7   7  337.31   13.70
  13   7   7  321.23   12.09
 -13   7  -7  341.91    9.73
 -13   7  -7  320.18   12.49
  16   8  -7   13.65    3.39
 -16   8   7   17.08    2.35
 -16   8   7   18.82    2.98
 -14  -8   7   24.42    3.47
 -14   8   7   24.41    2.52
 -14   8   7   26.54    3.15
  14   8  -7   24.84    3.97
 -12  -8   7    3.03    1.76
  12   8  -7    3.01    2.05
 -12   8   7    3.32    1.27
 -12   8   7    4.35    1.72
 -12   8   7    3.40    1.71
 -10  -8   7  154.62    6.85
  10  -8  -7  154.79    6.69
 -10   8   7  159.00    6.28
 -10   8   7  167.94    5.07
  10   8  -7  156.87    8.04
  -8  -8   7   63.63    3.94
   8  -8  -7   68.11    4.34
  -8   8   7   56.63    3.63
  -8   8   7   60.13    2.76
   8   8  -7   66.76    4.86
  -6  -8   7  329.85   10.12
   6  -8  -7  325.28   11.19
  -6   8   7  325.94    7.70
  -6   8   7  321.01    9.32
   6   8  -7  318.41   11.79
  -4  -8   7  365.69   10.73
   4  -8  -7  405.38   12.93
  -4   8   7  360.75   10.18
   4   8  -7  397.68   13.04
  -4   8   7  375.91    8.54
  -2  -8   7  145.45    4.99
   2  -8  -7  148.68    7.08
  -2   8   7  148.97    7.21
  -2   8   7  148.99    4.87
  -2   8   7  146.43    5.31
   2   8  -7  154.39    6.55
   0  -8   7  180.86    5.34
   0  -8  -7  176.26    8.07
   0   8  -7  177.70    7.26
   0   8   7  177.23    8.13
   0   8  -7  178.92    6.92
   0   8   7  178.45    5.84
   0   8  -7  182.63    5.53
   0   8   7  178.04    5.98
  -2  -8  -7   87.36    5.63
  -2   8  -7   85.50    4.03
  -2   8  -7   84.56    5.01
  -2   8  -7   87.19    3.85
   2   8   7   92.61    4.24
   2   8   7   85.23    5.49
   2   8   7   89.13    3.78
  -4  -8  -7   30.97    3.90
   4   8   7   35.01    3.83
   4   8   7   37.12    2.92
  -4   8  -7   32.51    3.47
  -4   8  -7   28.75    2.66
   4   8   7   37.08    2.47
  -6  -8  -7   56.01    4.97
  -6   8  -7   53.14    3.71
   6   8   7   69.89    3.31
   6   8   7   66.74    4.07
   6   8   7   57.84    4.90
  -6   8  -7   57.24    4.54
  -8  -8  -7  342.28   13.11
  -8   8  -7  341.25   12.00
   8   8   7  340.70   13.49
  -8   8  -7  342.84   10.37
   8   8   7  333.22   11.37
   8   8   7  338.35    9.19
 -10  -8  -7   84.49    6.36
 -10   8  -7   88.76    5.16
  10   8   7  101.00    6.75
  10   8   7   91.09    5.40
 -10   8  -7   91.23    5.98
 -10   8  -7   84.33    4.05
 -12  -8  -7   72.60    5.96
 -12   8  -7   60.25    5.39
  12   8   7   62.30    4.83
  12   8   7   64.13    5.82
 -12   8  -7   72.48    4.04
 -12   8  -7   63.97    4.82
 -15   9   7   64.68    4.73
 -15   9   7   61.78    3.67
  15   9  -7   69.60    6.32
 -13  -9   7  115.55    6.44
 -13   9   7  114.91    5.76
  13   9  -7  116.14    7.58
 -13   9   7  110.22    4.49
 -11  -9   7   97.08    5.67
  11  -9  -7  100.84    5.44
 -11   9   7   94.78    3.87
  11   9  -7   98.87    6.68
 -11   9   7  102.76    5.21
  -9  -9   7   74.32    4.57
   9  -9  -7   63.90    4.52
  -9   9   7   76.40    3.17
  -9   9   7   70.42    4.24
   9   9  -7   55.17    4.99
  -7  -9   7    3.10    1.49
   7  -9  -7    3.44    1.86
   7   9  -7    3.37    1.87
  -7   9   7    5.04    1.59
  -7   9   7    3.24    1.03
  -5  -9   7  151.01    5.97
   5  -9  -7  174.31    7.63
  -5   9   7  161.95    4.52
  -5   9   7  144.27    5.79
   5   9  -7  162.64    7.61
  -3  -9   7  424.58   11.87
   3  -9  -7  430.37   14.46
   3   9  -7  440.18   14.40
  -3   9   7  410.57   11.30
  -3   9   7  443.93    9.50
  -3   9   7  418.60   14.96
   1  -9  -7  215.74    9.11
  -1   9   7  184.20    6.34
  -1   9   7  192.36    8.88
   1   9  -7  206.31    8.00
  -1   9   7  189.48    5.96
  -1  -9  -7  162.76    8.18
   1   9   7  167.07    5.74
  -1   9  -7  164.95    6.72
   1   9   7  175.28    5.95
   1   9   7  171.05    8.35
  -1   9  -7  171.79    7.54
  -1   9  -7  175.74    5.69
  -3  -9  -7  155.30    8.15
   3   9   7  160.57    5.50
  -3   9  -7  170.01    7.53
   3   9   7  159.39    6.14
  -3   9  -7  154.35    5.72
   3   9   7  157.69    8.16
  -5  -9  -7  105.32    6.79
   5   9   7   97.76    6.50
  -5   9  -7  108.60    6.19
  -5   9  -7  102.28    4.78
   5   9   7  102.68    4.20
   5   9   7   96.02    4.91
  -7  -9  -7  158.71    8.69
   7   9   7  161.75    8.76
   7   9   7  158.30    6.85
  -7   9  -7  155.07    6.42
  -7   9  -7  159.22    7.71
  -9  -9  -7   95.01    6.92
   9   9   7  100.82    5.63
  -9   9  -7  102.89    5.51
  -9   9  -7  105.37    6.54
   9   9   7  107.54    7.22
 -11  -9  -7  152.60    8.93
  11   9   7  160.08    7.55
  11   9   7  167.64    9.35
 -11   9  -7  154.07    7.12
 -11   9  -7  136.31    8.01
 -14  10   7   53.52    4.52
  14  10  -7   51.15    5.67
 -12  10   7  119.83    6.00
  12  10  -7  105.98    7.43
  10 -10  -7  315.47   11.33
 -10 -10   7  298.83   11.02
  10  10  -7  321.06   13.18
 -10  10   7  306.17   10.01
  -8 -10   7  591.96   17.07
   8 -10  -7  580.94   18.00
  -8  10   7  568.06   15.28
   8  10  -7  586.08   19.83
  -6 -10   7  297.13    9.77
   6 -10  -7  288.48   11.15
   6  10  -7  290.21   11.73
  -6  10   7  283.32    9.02
   4 -10  -7  586.42   18.58
   4  10  -7  586.49   18.87
  -4  10   7  570.51   14.73
   2 -10  -7  391.60   13.98
  -2  10   7  368.99   14.16
   2  10  -7  388.08   13.28
  -2  10   7  369.02   10.49
   0 -10  -7  290.75   11.87
   0  10  -7  292.52   10.55
   0  10   7  287.43    8.60
   0  10  -7  298.38    8.18
   0  10   7  295.79   12.09
  -2 -10  -7  249.14   11.09
  -2  10  -7  257.05    7.77
   2  10   7  246.35    7.63
  -2  10  -7  251.05   10.01
   2  10   7  261.69   11.30
  -4 -10  -7  204.21   10.09
   4  10   7  219.16    7.65
   4  10   7  223.92    6.84
  -4  10  -7  203.58    9.05
   4  10   7  222.98   10.38
  -4  10  -7  207.84    7.25
  -6 -10  -7  248.91   11.45
  -6  10  -7  236.59   10.16
  -6  10  -7  251.22    8.48
   6  10   7  255.61    9.00
   6  10   7  260.22   11.74
  -8 -10  -7  470.63   17.55
  -8  10  -7  492.68   13.82
  -8  10  -7  458.74   15.98
   8  10   7  497.08   18.40
   8  10   7  496.99   15.02
  10  10   7  206.70    8.74
  10  10   7  212.26   11.05
 -10  10  -7  210.52    9.82
 -11  11   7   28.74    3.55
  11  11  -7   23.06    4.28
   9 -11  -7   37.46    4.32
  -9  11   7   41.08    3.76
   9  11  -7   42.78    4.93
   7 -11  -7   12.68    2.92
  -7  11   7   18.45    2.71
   7  11  -7   18.75    3.61
   5 -11  -7    7.65    2.66
  -5  11   7   13.14    2.23
   5  11  -7    9.63    2.63
   3 -11  -7   18.89    3.63
  -3  11   7   17.67    3.41
   3  11  -7   14.54    2.89
  -3  11   7   19.99    2.57
   1 -11  -7    8.86    2.86
  -1  11   7   17.52    3.45
  -1  11   7   15.88    2.25
   1  11  -7   13.20    2.61
  -1 -11  -7   11.87    3.34
   1  11   7    7.68    2.61
   1  11   7    8.45    1.79
  -3 -11  -7   13.56    3.56
   3  11   7   10.02    2.98
  -3  11  -7    8.37    1.98
  -3  11  -7    7.62    2.78
  -5 -11  -7   16.39    3.95
  -5  11  -7   19.45    2.77
   5  11   7   16.29    3.52
  -5  11  -7   19.55    3.87
  -7 -11  -7   74.23    6.93
  -7  11  -7   73.31    5.96
  -7  11  -7   76.49    4.91
   7  11   7   87.65    6.92
   8  12  -7  155.08    8.98
   6 -12  -7  191.61    9.58
  -6  12   7  203.59    7.70
   6  12  -7  209.94   10.11
   4 -12  -7  232.17   10.80
   4  12  -7  234.11   10.52
  -4  12   7  226.34    8.04
   2 -12  -7  291.27   12.36
   2  12  -7  271.77   11.69
  -2  12   7  264.74    8.73
  -2  12   7  284.26   12.46
   0 -12  -7  115.53    7.81
   0  12   7  119.43    7.75
   0  12   7  106.41    4.98
  -2 -12  -7   18.69    4.11
   2  12   7   31.99    4.56
 -22   0   8   88.82    5.01
  22   0  -8   95.36    6.56
 -22   0   8   89.30    5.15
 -20   0   8  289.50    9.10
 -20   0   8  286.58    8.61
  20   0  -8  298.30   11.85
 -18   0   8  902.24   24.17
 -18   0   8  879.24   20.08
  18   0  -8  866.00   26.31
 -18   0   8  883.34   19.81
 -16   0   8  438.20   13.46
 -16   0   8  442.57   10.94
 -16   0   8  418.74   10.91
  16   0  -8  427.51   14.53
 -14   0   8  690.00   15.58
  14   0  -8  693.02   20.97
 -14   0   8  706.70   15.92
 -14   0   8  723.50   19.29
 -12   0   8 1154.30   23.78
  12   0  -8 1188.76   29.15
 -12   0   8 1158.46   29.34
 -12   0   8 1185.39   24.83
 -10   0   8  124.77    4.14
  10   0  -8  147.04    5.00
 -10   0   8  129.11    4.07
 -10   0   8  120.06    5.01
  -8   0   8 1474.33   36.08
   8   0  -8 1509.60   36.60
  -8   0   8 1510.32   30.88
  -8   0   8 1528.09   29.25
  -6   0   8 2125.72   50.64
  -6   0   8 2190.98   43.61
   6   0  -8 2179.72   51.66
   4   0  -8 1856.21   44.19
  -4   0   8 1835.95   37.24
   4   0  -8 1872.21   43.15
  -4   0   8 1791.26   43.07
  -2   0   8 1381.27   33.18
   2   0  -8 1412.13   34.08
   2   0  -8 1403.38   33.08
   0   0  -8 3847.44   86.87
   0   0   8 3578.19   84.92
   0   0  -8 3669.80   84.82
   2   0   8 2505.12   59.92
  -2   0  -8 2652.90   61.19
  -4   0  -8  347.23    9.92
   4   0   8  343.32    9.87
  -6   0  -8  866.21   18.63
  -6   0  -8  882.14   22.34
   6   0   8  905.36   23.70
  -8   0  -8  541.64   14.57
  -8   0  -8  509.88   12.64
   8   0   8  583.06   15.54
  10   0   8  276.02    8.55
 -10   0  -8  238.39    7.58
 -12   0  -8  159.40    6.09
 -14   0  -8  291.17    9.24
 -16   0  -8  506.88   16.75
 -16   0  -8  520.44   14.20
  21  -1  -8    1.04    1.94
 -21  -1   8   -0.16    1.59
 -21   1   8    0.57    1.45
  21   1  -8    0.32    1.99
 -21   1   8   -0.27    1.55
 -19  -1   8   21.12    2.31
  19  -1  -8   16.45    3.01
 -19  -1   8   21.04    2.59
 -19   1   8   17.58    2.39
  19   1  -8   17.44    3.16
 -19   1   8   26.26    2.89
 -17  -1   8  130.34    6.41
 -17  -1   8  121.92    5.00
  17  -1  -8  131.15    6.56
 -17  -1   8  120.29    4.48
 -17   1   8  117.17    5.85
 -17   1   8  115.95    4.97
  17   1  -8  139.37    6.94
 -17   1   8  122.01    4.95
 -15  -1   8   63.84    3.39
  15  -1  -8   75.54    4.61
 -15  -1   8   61.70    2.94
 -15  -1   8   66.53    4.29
 -15   1   8   59.87    3.35
  15   1  -8   71.42    4.65
 -15   1   8   65.82    4.07
 -15   1   8   63.19    3.31
  13  -1  -8  446.81   12.23
 -13  -1   8  452.16   13.24
 -13  -1   8  448.23   10.37
 -13  -1   8  427.34   10.46
 -13   1   8  441.91   10.92
  13   1  -8  428.36   14.27
 -13   1   8  424.22   10.54
 -13   1   8  455.19   12.93
 -11  -1   8   34.08    1.85
 -11  -1   8   33.50    2.13
  11  -1  -8   37.61    2.43
 -11   1   8   31.44    2.54
 -11   1   8   29.14    2.07
  11   1  -8   38.08    2.99
 -11   1   8   32.06    2.12
   9  -1  -8   87.39    3.86
  -9  -1   8  104.32    3.20
  -9  -1   8  102.89    3.42
  -9  -1   8  100.12    4.26
  -9   1   8   96.10    3.41
  -9   1   8  101.34    3.54
  -9   1   8   97.21    4.10
   9   1  -8   87.26    3.93
  -7  -1   8  829.15   21.08
  -7  -1   8  848.05   17.71
  -7  -1   8  867.74   17.04
   7  -1  -8  837.51   21.41
  -7   1   8  856.21   17.11
   7   1  -8  839.37   21.44
  -7   1   8  818.63   20.97
  -7   1   8  853.82   18.16
  -5  -1   8  147.67    4.98
  -5  -1   8  161.74    4.19
   5  -1  -8  146.30    5.25
  -5   1   8  145.88    4.98
  -5   1   8  146.61    4.33
   5   1  -8  147.68    5.18
  -3  -1   8  149.92    5.08
   3  -1  -8  173.26    5.74
   3   1  -8  174.03    5.59
  -3   1   8  158.91    4.68
   1  -1  -8  563.69   14.76
  -1  -1   8  539.52   13.94
   1   1  -8  544.49   14.43
  -1   1   8  542.40   14.15
  -1  -1  -8  804.51   20.07
   1  -1   8  753.27   19.17
  -1   1  -8  796.13   19.75
   1   1   8  758.72   19.48
   3  -1   8  239.46    6.97
  -3  -1  -8  220.62    7.25
  -3   1  -8  211.19    6.82
  -3   1  -8  221.23    6.92
   3   1   8  237.30    7.25
   3   1   8  239.20    7.57
  -5  -1  -8  236.18    7.57
   5  -1   8  235.41    7.27
  -5   1  -8  230.71    7.50
   5   1   8  238.17    7.61
   5   1   8  246.83    7.85
  -5   1  -8  223.53    7.01
  -7  -1  -8  133.19    4.74
  -7  -1  -8  135.11    5.21
  -7   1  -8  128.71    4.63
  -7   1  -8  133.06    5.56
  -7   1  -8  133.99    4.65
   7   1   8  132.83    5.30
   9  -1   8   13.10    1.53
  -9  -1  -8   18.63    2.27
  -9  -1  -8   18.58    2.20
   9   1   8   14.08    2.01
  -9   1  -8   15.87    2.08
  -9   1  -8   23.58    2.88
 -11  -1  -8   34.95    3.02
 -11   1  -8   39.98    3.77
 -11   1  -8   37.13    3.01
  11   1   8   43.45    3.11
 -13  -1  -8  215.06    7.44
 -13   1  -8  202.10    7.27
  13   1   8  208.68    7.99
 -13   1  -8  214.59    8.88
 -15  -1  -8   85.60    5.03
 -15   1  -8   90.11    6.04
 -15   1  -8   86.62    5.01
 -17  -1  -8   67.61    5.05
 -17   1  -8   61.20    5.61
 -17   1  -8   72.64    5.06
 -22  -2   8   40.09    3.77
  22  -2  -8   31.74    4.23
  22   2  -8   38.55    4.96
 -22   2   8   37.47    3.63
 -22   2   8   33.10    3.61
 -20  -2   8   67.52    4.20
  20  -2  -8   71.32    5.31
 -20   2   8   73.75    4.40
 -20   2   8   75.01    4.45
  20   2  -8   75.36    5.79
 -18  -2   8  265.52    8.11
 -18  -2   8  277.73   10.37
  18  -2  -8  270.50   10.56
 -18   2   8  259.88    8.30
  18   2  -8  260.20   10.94
 -18   2   8  268.80    8.32
  16  -2  -8  298.72   10.87
 -16  -2   8  287.88    8.18
 -16  -2   8  288.19    7.47
 -16  -2   8  288.38   10.41
  16   2  -8  284.46   11.13
 -16   2   8  285.30    8.47
 -16   2   8  295.18    9.75
 -16   2   8  294.60    8.41
  14  -2  -8  216.82    6.80
 -14  -2   8  211.52    5.63
 -14  -2   8  194.33    7.81
 -14  -2   8  200.83    6.17
 -14   2   8  214.07    6.43
 -14   2   8  212.75    7.50
 -14   2   8  207.42    6.58
  14   2  -8  212.50    8.66
 -12  -2   8  443.63   10.08
 -12  -2   8  426.10   10.34
  12  -2  -8  486.81   12.46
 -12  -2   8  442.33   13.21
 -12   2   8  431.43   10.52
 -12   2   8  439.22   11.10
  12   2  -8  468.02   14.60
 -12   2   8  449.05   12.71
 -10  -2   8  625.60   13.45
 -10  -2   8  649.87   13.49
 -10  -2   8  617.96   16.89
  10  -2  -8  646.98   16.58
  10   2  -8  611.07   18.58
 -10   2   8  615.89   16.48
 -10   2   8  633.10   14.51
 -10   2   8  637.43   13.68
  -8  -2   8  185.94    4.61
  -8  -2   8  176.54    6.20
  -8  -2   8  184.07    4.92
   8  -2  -8  187.28    6.19
  -8   2   8  182.42    5.06
  -8   2   8  181.00    5.38
   8   2  -8  192.51    6.35
  -8   2   8  176.72    5.97
   8   2  -8  183.06    6.94
  -6  -2   8   99.09    2.86
  -6  -2   8   96.11    3.81
  -6  -2   8   96.07    3.00
   6  -2  -8   83.53    3.91
  -6   2   8   95.20    3.73
  -6   2   8  100.16    3.48
   6   2  -8   88.99    3.91
  -4  -2   8 1038.34   25.64
   4  -2  -8 1109.12   26.82
  -4   2   8 1086.61   22.55
   4   2  -8 1076.82   26.49
  -4   2   8 1016.19   25.72
  -2  -2   8  428.07   11.25
   2  -2  -8  429.01   12.18
   2   2  -8  437.07   11.88
  -2   2   8  428.80   11.61
   2   2  -8  442.42   11.09
  -2   2   8  441.22   10.24
   0  -2   8 1050.26   25.01
   0  -2  -8 1053.88   26.35
   0   2   8 1034.35   25.51
   0   2  -8 1034.69   25.74
  -2  -2  -8  717.74   19.24
   2  -2   8  741.73   18.16
   2   2   8  750.91   20.52
  -2   2  -8  726.69   17.79
  -2   2  -8  724.64   18.60
   2   2   8  743.88   18.82
  -4  -2  -8  242.84    7.86
   4  -2   8  228.67    7.04
  -4   2  -8  250.70    7.63
   4   2   8  231.08    7.65
  -4   2  -8  246.45    7.17
   4   2   8  237.48    8.14
  -6  -2  -8   11.42    1.83
   6   2   8    9.14    1.55
   6   2   8   11.03    1.76
  -6   2  -8   12.66    1.50
  -6   2  -8    7.20    1.69
  -6   2  -8    8.59    1.37
  -8  -2  -8  117.65    4.59
  -8  -2  -8  110.74    5.00
  -8   2  -8  115.52    4.08
  -8   2  -8  118.09    5.45
  -8   2  -8  111.33    4.41
   8   2   8  129.56    5.46
 -10  -2  -8   74.23    4.13
 -10  -2  -8   77.01    3.98
 -10   2  -8   78.32    4.81
  10   2   8   90.61    4.61
 -10   2  -8   70.52    3.77
 -12  -2  -8   70.66    4.10
  12   2   8   70.57    4.36
 -12   2  -8   72.53    4.98
 -12   2  -8   63.48    3.91
 -14  -2  -8  169.85    6.77
 -14   2  -8  168.25    7.97
 -14   2  -8  166.52    6.64
  14   2   8  157.03    7.20
 -16  -2  -8  176.51    7.39
 -16   2  -8  167.00    8.59
 -16   2  -8  176.80    7.30
  21  -3  -8  184.53    8.84
 -21  -3   8  203.38    7.35
 -21   3   8  197.92    7.62
 -21   3   8  204.91    7.60
  21   3  -8  184.46    9.77
  19  -3  -8  212.26    9.16
 -19  -3   8  210.79    7.16
  19   3  -8  211.20    9.96
 -19   3   8  212.09    7.60
 -19   3   8  211.66    7.38
 -17  -3   8  586.17   14.11
 -17  -3   8  605.17   18.14
  17   3  -8  605.01   19.66
 -17   3   8  601.03   15.18
 -17   3   8  582.69   14.35
 -15  -3   8  920.90   24.55
 -15  -3   8  883.24   19.22
 -15   3   8  882.79   20.68
  15   3  -8  888.08   26.59
 -15   3   8  894.55   19.54
 -15   3   8  911.68   23.20
  13  -3  -8  343.12    9.99
 -13  -3   8  340.76    8.65
 -13  -3   8  356.76   11.30
 -13  -3   8  354.92    7.91
  13   3  -8  331.94   12.10
 -13   3   8  346.01    9.50
 -13   3   8  345.51    8.95
 -13   3   8  352.62   10.36
 -11  -3   8  395.48    9.24
  11  -3  -8  410.29   11.27
 -11  -3   8  405.94    8.64
 -11  -3   8  398.09   11.89
 -11   3   8  379.07   11.08
 -11   3   8  379.46    9.44
  11   3  -8  403.24   13.13
 -11   3   8  384.07   10.12
   9  -3  -8 1397.31   34.15
  -9  -3   8 1373.68   27.02
  -9  -3   8 1417.15   27.87
  -9  -3   8 1378.29   33.96
   9   3  -8 1374.56   37.46
  -9   3   8 1403.61   27.42
  -9   3   8 1403.12   29.50
  -9   3   8 1352.67   33.32
  -7  -3   8  996.44   25.40
  -7  -3   8 1037.91   20.94
  -7  -3   8 1030.28   20.28
   7  -3  -8 1052.78   26.10
  -7   3   8 1042.20   20.64
   7   3  -8 1072.08   28.31
  -7   3   8 1000.97   25.11
  -7   3   8 1018.80   22.23
   5  -3  -8  681.47   18.32
  -5  -3   8  688.67   17.48
  -5   3   8  708.58   15.57
   5   3  -8  717.37   19.51
  -5   3   8  674.79   17.42
   3  -3  -8 2340.29   56.63
  -3  -3   8 2310.79   54.59
  -3   3   8 2293.79   54.90
   3   3  -8 2389.92   54.29
  -3   3   8 2380.52   47.88
   3   3  -8 2388.47   60.32
   3   3  -8 2397.74   56.27
  -1  -3   8 1145.76   27.52
   1  -3  -8 1160.31   29.23
  -1   3   8 1171.55   24.60
   1   3  -8 1178.80   30.25
   1   3  -8 1165.09   26.66
   1   3  -8 1135.93   28.57
  -1   3   8 1129.30   28.15
   1   3  -8 1183.24   27.05
   1  -3   8 2029.13   47.00
  -1  -3  -8 2003.85   49.20
  -1   3  -8 2030.68   45.45
   1   3   8 1997.96   47.90
  -1   3  -8 2041.75   48.39
   1   3   8 2042.68   52.87
  -1   3  -8 2036.65   51.31
  -3  -3  -8  775.19   20.55
   3  -3   8  779.66   18.95
   3   3   8  752.95   21.80
  -3   3  -8  798.21   19.18
  -3   3  -8  788.58   19.52
   3   3   8  742.01   19.87
  -5  -3  -8  506.99   14.65
  -5   3  -8  506.87   13.93
   5   3   8  518.17   14.42
  -5   3  -8  514.65   13.39
   5   3   8  522.96   15.60
  -7  -3  -8  420.17   12.85
  -7   3  -8  429.04   11.30
   7   3   8  448.19   12.93
  -7   3  -8  418.78   10.35
   7   3   8  426.34   13.69
  -7   3  -8  445.82   12.67
  -9  -3  -8  627.91   17.60
  -9  -3  -8  632.03   14.67
  -9   3  -8  611.81   14.39
   9   3   8  617.38   18.84
   9   3   8  626.18   17.68
  -9   3  -8  635.51   17.43
 -11  -3  -8  688.20   19.09
 -11  -3  -8  677.02   16.11
 -11   3  -8  681.72   19.23
 -11   3  -8  680.67   15.93
  11   3   8  681.75   20.61
 -13  -3  -8  200.79    7.29
 -13   3  -8  192.92    7.07
 -13   3  -8  215.75    9.05
  13   3   8  201.37    8.56
 -15  -3  -8  325.35   10.10
 -15   3  -8  306.89   11.92
  15   3   8  290.13   11.49
 -15   3  -8  308.73    9.80
  20  -4  -8   24.03    3.52
 -20  -4   8   24.07    2.88
 -20   4   8   20.60    2.98
 -20   4   8   25.92    3.08
  20   4  -8   20.29    3.75
 -18  -4   8    7.61    1.77
 -18  -4   8    6.37    2.30
 -18   4   8   10.37    2.18
  18   4  -8    7.06    2.53
 -18   4   8    7.30    1.89
 -16  -4   8   14.35    2.80
 -16  -4   8   14.98    1.97
 -16   4   8   16.42    2.18
 -16   4   8   19.80    2.57
  16   4  -8   16.94    3.13
  14  -4  -8   99.78    4.22
 -14  -4   8  104.21    4.05
 -14  -4   8  100.91    5.49
 -14   4   8  101.32    4.46
  14   4  -8  103.50    6.02
 -14   4   8  108.38    4.37
 -14   4   8  101.20    4.64
 -12  -4   8   38.60    2.28
  12  -4  -8   33.09    2.53
 -12  -4   8   35.02    3.13
 -12   4   8   35.46    2.40
 -12   4   8   33.83    2.47
 -12   4   8   32.94    2.65
  12   4  -8   34.88    3.39
 -10  -4   8  105.83    3.51
  10  -4  -8   94.27    4.30
 -10  -4   8  107.81    4.83
 -10   4   8  107.33    3.81
  10   4  -8   94.39    5.18
 -10   4   8  104.28    4.13
 -10   4   8  105.12    4.23
  -8  -4   8  258.05    8.21
  -8  -4   8  263.32    6.24
   8  -4  -8  259.58    8.36
  -8   4   8  264.44    7.41
   8   4  -8  257.84    9.21
  -8   4   8  246.37    7.56
  -8   4   8  257.77    6.60
  -6  -4   8  282.05    8.56
  -6  -4   8  290.12    6.62
   6  -4  -8  310.10    9.37
  -6   4   8  290.00    7.02
  -6   4   8  280.65    7.77
   6   4  -8  301.89    9.81
   6   4  -8  309.33    8.31
  -6   4   8  271.82    8.24
  -4  -4   8   52.52    2.65
   4  -4  -8   60.01    3.44
   4   4  -8   63.37    3.08
   4   4  -8   61.15    2.49
  -4   4   8   59.83    2.83
  -4   4   8   57.61    2.80
   4   4  -8   64.96    3.35
  -2  -4   8   79.47    3.13
   2  -4  -8   85.41    4.18
  -2   4   8   80.45    3.52
   2   4  -8   88.97    2.68
   2   4  -8   88.41    3.74
  -2   4   8   75.82    3.23
   2   4  -8   88.94    3.74
   0  -4  -8   39.74    2.95
   0  -4   8   37.89    1.92
   0   4   8   39.23    2.34
   0   4  -8   34.80    2.52
   0   4   8   37.26    2.93
   0   4  -8   38.67    2.13
   0   4   8   35.91    2.43
   2  -4   8   34.98    1.85
  -2  -4  -8   36.17    2.92
   2   4   8   36.97    2.92
   2   4   8   35.63    2.53
  -2   4  -8   34.86    2.64
  -2   4  -8   34.19    1.72
   4  -4   8  204.19    5.90
  -4  -4  -8  195.03    7.42
  -4   4  -8  190.87    6.88
   4   4   8  205.68    7.09
   4   4   8  191.96    7.66
  -6  -4  -8   70.91    4.30
  -6   4  -8   81.30    4.42
  -6   4  -8   74.76    3.28
   6   4   8   77.39    4.14
   6   4   8   72.33    4.39
  -8  -4  -8   81.64    4.76
  -8   4  -8   87.91    4.90
   8   4   8   75.02    4.42
  -8   4  -8   84.69    3.72
   8   4   8   81.05    4.82
 -10  -4  -8  258.10    7.93
 -10  -4  -8  263.68    9.61
  10   4   8  260.84    9.50
  10   4   8  267.25   10.20
 -10   4  -8  261.11    9.73
 -10   4  -8  261.72    7.79
 -12  -4  -8  105.23    5.00
 -12  -4  -8  105.01    5.67
 -12   4  -8   98.52    4.76
  12   4   8   98.25    5.85
 -12   4  -8  103.21    6.12
  12   4   8  102.02    5.72
 -14  -4  -8   12.05    2.48
 -14   4  -8   13.03    2.40
  14   4   8   12.33    2.73
 -14   4  -8   15.37    3.42
 -16  -4  -8   24.24    3.31
  16   4   8   29.91    3.96
 -16   4  -8   28.97    4.51
 -16   4  -8   25.77    3.45
 -19  -5   8  238.21    7.64
  19  -5  -8  238.82    9.79
  19   5  -8  227.56   11.06
 -19   5   8  237.95    8.62
 -19   5   8  228.05    7.91
 -17  -5   8  253.59   10.24
 -17  -5   8  248.61    7.52
 -17   5   8  259.37    8.00
 -17   5   8  257.54    8.69
  17   5  -8  237.62   10.93
 -15  -5   8  451.03   14.58
 -15  -5   8  445.19   10.88
 -15   5   8  453.71   12.42
  15   5  -8  456.55   16.01
 -15   5   8  441.62   11.31
 -13  -5   8  544.15   12.23
  13  -5  -8  544.66   14.83
 -13  -5   8  552.92   16.25
 -13   5   8  545.95   14.19
 -13   5   8  542.75   12.73
  13   5  -8  519.25   17.72
 -13   5   8  550.24   14.05
  11  -5  -8  305.17    9.50
 -11  -5   8  301.40    7.43
 -11   5   8  304.00    7.93
 -11   5   8  310.59    8.90
 -11   5   8  312.12    8.71
  11   5  -8  290.39   11.13
   9  -5  -8  327.16    9.98
  -9  -5   8  314.69    9.91
  -9  -5   8  318.14    7.37
  -9   5   8  317.55    7.87
  -9   5   8  313.67    8.85
  -9   5   8  305.03    8.81
   9   5  -8  312.08   11.13
   7  -5  -8  547.95   15.30
  -7  -5   8  543.70   11.19
  -7  -5   8  537.90   14.62
  -7   5   8  544.53   13.15
   7   5  -8  538.88   16.45
  -7   5   8  528.33   13.87
  -7   5   8  534.76   11.73
   5  -5  -8  806.82   21.79
  -5  -5   8  808.96   20.48
  -5  -5   8  833.67   16.08
  -5   5   8  796.91   18.36
   5   5  -8  840.61   19.85
  -5   5   8  810.27   20.25
   5   5  -8  838.17   23.09
  -3  -5   8 1068.67   26.15
   3  -5  -8 1099.81   28.21
  -3   5   8 1054.30   26.43
   3   5  -8 1113.59   25.86
   3   5  -8 1120.90   29.35
  -3   5   8 1074.35   23.55
   1  -5  -8  814.15   22.12
  -1  -5   8  832.44   19.84
   1   5  -8  832.01   22.20
  -1   5   8  818.12   23.59
   1   5  -8  818.45   20.20
  -1   5   8  794.13   20.63
  -1   5   8  826.77   18.26
   1  -5   8 1326.19   30.66
  -1  -5  -8 1268.03   33.40
  -1   5  -8 1338.58   30.91
   1   5   8 1286.99   31.95
   1   5   8 1254.19   35.68
  -1   5  -8 1322.89   33.80
   1   5   8 1349.48   27.87
   3  -5   8  918.82   21.69
  -3  -5  -8  889.32   24.43
  -3   5  -8  913.77   22.62
   3   5   8  923.09   20.17
   3   5   8  904.01   26.03
   3   5   8  890.78   23.26
   5  -5   8  112.48    3.83
  -5  -5  -8  113.50    5.66
   5   5   8  109.88    5.08
   5   5   8  108.52    5.71
  -5   5  -8  116.58    5.37
  -7  -5  -8   40.15    3.65
   7   5   8   41.78    3.69
  -7   5  -8   49.30    3.80
  -7   5  -8   46.99    2.78
   7   5   8   50.12    3.51
  -9  -5  -8  208.47    8.48
   9   5   8  210.63    8.20
  -9   5  -8  205.60    6.49
   9   5   8  200.76    8.85
  -9   5  -8  216.96    8.50
 -11  -5  -8  557.53   17.13
  11   5   8  546.05   18.26
  11   5   8  567.04   16.96
 -11   5  -8  559.83   13.61
 -11   5  -8  543.46   16.78
 -13  -5  -8  347.04   12.21
 -13  -5  -8  329.13   10.02
 -13   5  -8  342.74    9.95
 -13   5  -8  320.01   12.30
  13   5   8  343.06   12.19
  13   5   8  339.98   13.04
 -15  -5  -8  177.50    7.32
  15   5   8  180.92    8.96
 -15   5  -8  182.12    7.13
  15   5   8  171.85    8.36
 -15   5  -8  163.74    8.74
 -18  -6   8  187.44    6.53
  18   6  -8  202.35   10.17
 -18   6   8  201.46    7.86
 -18   6   8  187.37    6.89
 -16  -6   8  114.89    6.55
 -16  -6   8  117.71    4.59
 -16   6   8  112.86    4.89
  16   6  -8  110.86    7.13
 -16   6   8  120.04    5.70
 -14  -6   8  109.19    6.00
 -14  -6   8  112.08    4.13
 -14   6   8  108.48    5.22
  14   6  -8  108.03    6.63
 -14   6   8  110.73    4.53
 -12  -6   8  148.21    6.60
  12  -6  -8  121.50    5.57
 -12  -6   8  145.66    4.47
 -12   6   8  153.44    5.90
  12   6  -8  126.83    7.02
 -12   6   8  151.29    4.56
 -12   6   8  150.24    5.03
 -10  -6   8  274.32    6.63
  10  -6  -8  262.00    8.98
 -10  -6   8  277.79    9.46
 -10   6   8  273.68    7.55
 -10   6   8  265.23    8.25
  10   6  -8  269.41   10.52
 -10   6   8  281.15    7.28
  -8  -6   8  883.57   17.23
   8  -6  -8  905.81   23.29
  -8  -6   8  858.70   22.48
  -8   6   8  862.11   21.09
   8   6  -8  865.55   25.27
  -8   6   8  874.22   17.97
  -8   6   8  825.44   19.84
   6  -6  -8  808.63   21.18
  -6  -6   8  776.00   15.18
  -6  -6   8  744.71   19.73
  -6   6   8  756.08   17.81
   6   6  -8  790.96   22.50
  -6   6   8  771.44   15.97
  -6   6   8  752.09   18.99
  -4  -6   8  440.72   11.77
  -4  -6   8  458.71    8.96
   4  -6  -8  420.48   13.27
  -4   6   8  440.63   11.66
   4   6  -8  430.03   13.51
  -4   6   8  423.87   10.97
  -2  -6   8  356.25    9.53
   2  -6  -8  352.41   11.56
  -2   6   8  352.95   10.00
   2   6  -8  356.96   11.13
  -2   6   8  361.89    9.33
  -2   6   8  342.08   12.07
   2   6  -8  354.13   10.48
   0  -6  -8   95.08    5.03
   0  -6   8   79.55    3.02
   0   6  -8   99.14    4.61
   0   6   8   79.24    3.80
   0   6  -8   92.32    3.92
   0   6   8   77.76    3.50
   2  -6   8  677.49   16.24
  -2  -6  -8  651.67   19.29
   2   6   8  662.07   17.84
  -2   6  -8  671.24   17.77
  -2   6  -8  679.18   18.05
   2   6   8  669.04   20.47
   2   6   8  680.17   15.57
   4  -6   8  349.16    8.70
  -4  -6  -8  309.71   11.29
   4   6   8  324.93   10.38
  -4   6  -8  326.59   10.54
   4   6   8  337.71    8.94
   4   6   8  329.32   11.98
  -6  -6  -8  426.10   14.08
  -6   6  -8  428.43   13.14
   6   6   8  428.94   14.80
   6   6   8  435.71   13.13
  -8  -6  -8  232.65    9.45
   8   6   8  226.29    9.72
  -8   6  -8  225.49    8.87
  -8   6  -8  235.77    6.81
   8   6   8  229.07    8.67
 -10  -6  -8  331.17   12.16
  10   6   8  328.09   12.78
 -10   6  -8  332.16   11.79
  10   6   8  334.14   11.57
 -10   6  -8  331.65    9.12
 -12  -6  -8  309.76   11.77
  12   6   8  299.61   12.40
  12   6   8  294.01   11.25
 -12   6  -8  313.96   11.78
 -12   6  -8  324.76    9.25
 -14  -6  -8   36.45    4.68
 -14   6  -8   42.77    4.95
 -14   6  -8   40.28    3.71
  14   6   8   29.81    4.30
  14   6   8   33.59    3.99
 -17  -7   8   15.71    2.12
 -17   7   8   14.78    2.33
  17   7  -8   15.40    3.44
 -17   7   8   15.02    2.75
 -15  -7   8   94.94    5.99
 -15  -7   8   91.79    3.89
 -15   7   8   86.92    4.23
 -15   7   8  103.44    5.30
  15   7  -8   89.93    6.46
 -13  -7   8   50.77    2.68
 -13  -7   8   51.40    4.28
  13   7  -8   54.29    4.86
 -13   7   8   56.72    3.18
 -13   7   8   51.32    3.79
 -11  -7   8  176.41    4.89
 -11  -7   8  176.46    7.36
  11  -7  -8  176.20    6.93
 -11   7   8  175.75    5.53
 -11   7   8  170.80    6.55
  11   7  -8  172.07    8.32
   9  -7  -8  160.50    6.75
  -9  -7   8  160.03    4.31
  -9   7   8  166.68    5.04
   9   7  -8  154.26    7.54
  -9   7   8  168.66    6.14
  -7  -7   8   50.23    3.20
  -7  -7   8   45.53    1.82
   7  -7  -8   41.23    3.51
  -7   7   8   43.99    3.06
  -7   7   8   42.80    2.32
  -7   7   8   46.15    2.15
   7   7  -8   45.03    3.76
   5  -7  -8  112.32    5.54
  -5  -7   8  100.50    4.32
  -5  -7   8  110.67    2.80
   5   7  -8  107.62    5.40
  -5   7   8  104.55    3.81
  -5   7   8  105.72    3.53
  -5   7   8  103.28    4.41
   3  -7  -8  180.13    7.63
  -3  -7   8  183.60    5.98
  -3   7   8  184.17    8.07
  -3   7   8  188.90    6.00
   3   7  -8  194.59    7.41
  -3   7   8  194.15    6.17
   1  -7  -8  186.34    7.93
  -1  -7   8  187.45    5.62
   1   7  -8  189.83    6.98
  -1   7   8  180.52    5.91
  -1   7   8  177.49    7.99
  -1   7   8  191.43    6.28
   1   7  -8  181.48    7.06
   1  -7   8   32.29    1.76
  -1  -7  -8   36.33    3.60
   1   7   8   31.56    2.37
  -1   7  -8   36.59    3.34
   1   7   8   38.15    3.59
   1   7   8   33.45    2.59
  -1   7  -8   32.69    2.43
   3  -7   8    9.37    1.07
  -3  -7  -8    7.64    2.18
   3   7   8   10.77    1.83
   3   7   8   10.92    2.45
   3   7   8    8.21    1.45
  -3   7  -8   11.48    2.35
  -5  -7  -8  113.44    6.38
   5   7   8  120.71    4.59
   5   7   8  117.32    6.56
  -5   7  -8  113.68    4.92
   5   7   8  116.78    5.43
  -5   7  -8  116.43    5.92
  -7  -7  -8  134.56    7.12
  -7   7  -8  120.78    6.51
   7   7   8  136.68    7.32
   7   7   8  130.97    6.12
   7   7   8  130.71    4.98
  -7   7  -8  136.25    5.72
  -9  -7  -8  109.10    6.65
  -9   7  -8  108.00    5.40
   9   7   8  109.21    5.78
   9   7   8  103.50    4.60
  -9   7  -8  103.36    6.14
   9   7   8  114.19    6.84
  -9   7  -8  107.43    4.47
 -11  -7  -8   18.14    3.52
 -11   7  -8   19.68    2.47
  11   7   8   22.27    3.30
 -11   7  -8   16.93    3.40
  11   7   8   24.07    3.83
 -13  -7  -8  133.32    7.75
 -13   7  -8  137.87    5.81
 -13   7  -8  130.01    7.61
  13   7   8  133.37    7.21
  13   7   8  131.19    7.99
 -16   8   8  176.22    7.51
 -16   8   8  182.50    6.43
  16   8  -8  185.53    9.94
 -14  -8   8  124.37    6.85
  14   8  -8  130.17    7.87
 -14   8   8  127.25    6.10
 -14   8   8  129.72    5.01
 -12  -8   8  174.06    7.74
  12  -8  -8  177.64    7.20
 -12   8   8  176.13    6.96
  12   8  -8  181.55    9.01
 -12   8   8  173.20    5.67
  10  -8  -8  194.95    7.87
 -10  -8   8  204.03    7.96
 -10   8   8  193.96    7.11
  10   8  -8  189.82    9.01
 -10   8   8  196.34    5.83
   8  -8  -8  398.54   12.98
  -8  -8   8  414.57   12.41
   8   8  -8  391.68   14.16
  -8   8   8  417.54    9.55
  -8   8   8  386.32   11.11
   6  -8  -8  418.61   13.34
  -6  -8   8  392.87   11.74
  -6   8   8  408.93    9.31
  -6   8   8  380.62   10.87
   6   8  -8  412.54   13.99
   4  -8  -8  196.49    8.27
  -4  -8   8  186.57    6.44
  -4   8   8  194.12    5.24
   4   8  -8  204.71    8.13
  -4   8   8  181.79    6.38
  -4   8   8  191.37    5.79
   2  -8  -8  479.20   15.28
  -2  -8   8  461.94   12.36
  -2   8   8  468.11   15.92
  -2   8   8  451.39   11.91
  -2   8   8  467.11   12.50
   2   8  -8  483.97   14.80
   0  -8   8  580.26   15.00
   0  -8  -8  639.01   18.80
   0   8  -8  619.27   17.06
   0   8  -8  631.21   17.67
   0   8   8  567.22   15.83
   0   8   8  586.03   19.33
   0   8   8  592.01   14.55
  -2  -8  -8  128.48    6.90
   2   8   8  126.85    4.84
  -2   8  -8  127.24    6.25
   2   8   8  136.36    5.48
   2   8   8  121.86    6.83
  -4  -8  -8  435.71   14.97
   4   8   8  433.88   11.15
   4   8   8  448.28   13.04
  -4   8  -8  427.23   11.49
  -4   8  -8  418.60   13.45
   4   8   8  425.01   15.39
  -6  -8  -8  512.93   17.10
   6   8   8  500.28   12.70
  -6   8  -8  507.09   15.71
  -6   8  -8  502.64   13.46
   6   8   8  517.17   15.20
   6   8   8  518.02   17.87
  -8  -8  -8  230.94   10.35
  -8   8  -8  233.62    8.29
   8   8   8  241.49    9.15
   8   8   8  236.92    7.36
   8   8   8  241.27   10.86
  -8   8  -8  238.70    9.73
 -10  -8  -8  109.42    7.14
  10   8   8  114.31    6.16
 -10   8  -8  108.78    5.80
 -10   8  -8  108.82    6.69
  10   8   8  114.91    7.35
 -12  -8  -8   95.64    6.93
  12   8   8   92.14    6.93
 -12   8  -8   96.78    6.63
  12   8   8   85.10    5.74
 -12   8  -8   96.36    5.18
 -15   9   8   20.46    2.47
 -15   9   8   20.97    3.20
  15   9  -8   14.19    3.60
 -13  -9   8  167.90    8.00
 -13   9   8  184.53    7.33
 -13   9   8  170.81    5.78
  13   9  -8  165.70    9.26
 -11  -9   8  214.64    8.82
  11  -9  -8  219.20    8.70
 -11   9   8  220.90    6.43
  11   9  -8  208.73   10.17
 -11   9   8  222.05    8.07
   9  -9  -8  218.66    9.05
  -9  -9   8  247.54    8.92
   9   9  -8  212.51   10.06
  -9   9   8  229.01    8.00
  -9   9   8  249.18    6.54
   7  -9  -8  434.84   14.69
  -7  -9   8  473.27   13.63
  -7   9   8  459.51   12.50
  -7   9   8  488.45   10.50
   7   9  -8  422.15   15.62
  -5  -9   8  469.11   13.49
   5  -9  -8  488.00   15.66
   5   9  -8  492.74   16.06
  -5   9   8  461.40   12.60
  -5   9   8  471.59   10.56
   3  -9  -8  245.63    9.69
  -3  -9   8  213.66    7.20
  -3   9   8  201.88    9.42
  -3   9   8  207.53    7.10
  -3   9   8  211.99    5.67
   3   9  -8  245.13    9.18
   1  -9  -8   78.84    5.47
  -1   9   8   64.61    5.07
  -1   9   8   69.90    3.30
  -1   9   8   67.84    3.66
   1   9  -8   74.63    4.94
   1   9  -8   71.87    4.37
  -1  -9  -8   93.82    6.16
   1   9   8   95.52    4.30
   1   9   8   98.05    4.25
  -1   9  -8   94.71    5.63
   1   9   8   93.43    6.11
  -3  -9  -8  130.18    7.56
  -3   9  -8  135.29    6.92
  -3   9  -8  140.11    5.50
   3   9   8  159.63    8.14
   3   9   8  146.18    5.33
   3   9   8  147.22    5.99
  -5  -9  -8  205.68    9.96
   5   9   8  216.54   10.14
  -5   9  -8  217.64    9.18
  -5   9  -8  217.97    7.45
   5   9   8  213.67    8.05
   5   9   8  219.06    6.89
  -7  -9  -8  371.07   14.57
   7   9   8  390.88   12.64
  -7   9  -8  377.04   11.39
   7   9   8  414.27   15.54
  -7   9  -8  383.85   13.43
   7   9   8  399.37   10.55
  -9  -9  -8  183.14    9.52
   9   9   8  170.28    7.66
  -9   9  -8  153.22    8.26
   9   9   8  171.69    9.41
  -9   9  -8  186.25    7.48
 -11  -9  -8   67.84    6.19
  11   9   8   71.03    5.09
  11   9   8   59.68    6.00
 -11   9  -8   66.44    5.87
 -11   9  -8   64.89    5.07
 -14  10   8   23.89    3.40
  14  10  -8   21.92    4.16
 -12 -10   8   94.00    5.98
  12  10  -8   97.54    7.07
 -12  10   8   98.56    5.52
 -10 -10   8    9.62    2.41
  10 -10  -8   11.02    2.71
 -10  10   8    9.69    2.21
  10  10  -8    9.20    2.70
   8 -10  -8    0.48    1.79
  -8 -10   8   -0.74    1.39
  -8  10   8    1.25    1.44
   8  10  -8    0.48    1.67
   6 -10  -8    4.97    2.22
  -6 -10   8    5.62    1.82
  -6  10   8    1.96    1.42
   6  10  -8    4.40    2.04
   4 -10  -8   29.32    4.08
  -4  10   8   32.54    2.93
   4  10  -8   30.54    3.58
   2 -10  -8   11.15    2.98
  -2  10   8   14.36    3.11
   2  10  -8   12.97    2.54
  -2  10   8    9.96    1.92
   0 -10  -8   18.10    3.65
   0  10   8   12.98    1.98
   0  10   8   17.27    3.18
  -2 -10  -8    5.33    2.63
   2  10   8    9.31    1.90
   2  10   8    7.21    2.47
   2  10   8    9.33    1.76
  -2  10  -8    9.58    2.74
  -4 -10  -8   14.53    3.55
   4  10   8   15.15    2.29
  -4  10  -8   12.01    2.21
   4  10   8   15.86    2.11
  -4  10  -8   14.69    3.27
   4  10   8   13.24    3.06
  -6 -10  -8   61.38    5.87
  -6  10  -8   61.88    4.21
   6  10   8   58.59    4.17
   6  10   8   64.36    5.77
  -6  10  -8   65.20    5.38
  -8 -10  -8    5.16    2.89
  -8  10  -8    4.53    2.19
   8  10   8    6.64    2.87
  -8  10  -8    7.78    2.94
   8  10   8    6.83    2.09
  11  11  -8  289.48   13.17
 -11  11   8  298.86   10.21
   9 -11  -8  414.27   14.59
   9  11  -8  419.62   16.25
  -9  11   8  421.07   12.55
   7 -11  -8  180.22    8.72
   7  11  -8  185.68    9.24
  -7  11   8  168.44    6.95
   5 -11  -8  251.51   10.78
   5  11  -8  244.89   10.61
  -5  11   8  231.71    8.17
   3 -11  -8  145.64    8.18
  -3  11   8  145.38    6.00
   3  11  -8  160.59    7.74
  -3  11   8  150.19    8.42
   1 -11  -8  140.52    8.30
  -1  11   8  153.22    8.50
  -1  11   8  144.67    5.86
  -1 -11  -8   96.74    7.02
   1  11   8  102.98    4.78
   1  11   8  111.83    7.27
  -3 -11  -8  251.21   11.67
  -3  11  -8  242.05   10.49
   3  11   8  253.58   11.77
  -5 -11  -8  227.04   11.24
   5  11   8  231.55   11.36
  -5  11  -8  216.79   10.00
  -5  11  -8  218.87    8.02
   6 -12  -8  131.02    7.87
   6  12  -8  135.72    7.95
  -6  12   8  120.73    5.93
   4 -12  -8   84.28    6.40
   4  12  -8   76.31    5.80
  -4  12   8   74.20    4.52
   2 -12  -8    8.49    3.16
  -2  12   8    7.42    1.96
  -2  12   8    9.23    3.05
   0 -12  -8   99.05    7.35
   0  12   8  104.12    7.37
   0  12   8   88.55    4.70
  -2 -12  -8   88.76    7.40
   2  12   8  104.20    7.48
  22   0  -9   -0.36    1.98
 -22   0   9   -0.28    1.61
  20   0  -9    0.34    1.80
 -20   0   9    0.07    1.47
 -20   0   9    0.39    1.28
 -18   0   9    0.67    1.29
 -18   0   9    1.28    1.63
  18   0  -9    1.46    1.74
 -18   0   9   -0.02    1.17
 -16   0   9    1.08    1.06
 -16   0   9   -0.11    1.13
 -16   0   9    0.60    1.38
  16   0  -9    1.11    1.51
 -14   0   9   -0.14    1.15
 -14   0   9    0.01    0.90
 -14   0   9    0.41    0.91
  14   0  -9   -0.07    1.20
 -12   0   9    0.56    1.05
  12   0  -9    0.72    0.99
 -12   0   9    0.00    0.75
 -12   0   9    0.50    0.84
  10   0  -9    0.29    0.83
 -10   0   9    0.84    0.76
 -10   0   9   -0.68    0.74
 -10   0   9    0.56    0.71
  -8   0   9   -0.23    0.66
  -8   0   9   -1.24    0.65
  -8   0   9   -0.70    0.66
   8   0  -9   -0.16    0.87
   6   0  -9    0.13    0.77
  -6   0   9   -0.59    0.66
  -6   0   9   -0.15    0.67
   4   0  -9    0.52    0.97
  -4   0   9   -0.16    0.66
  -2   0   9   -0.45    0.64
   2   0  -9   -1.15    0.81
   0   0  -9    0.06    0.90
   0   0   9    0.36    0.72
   2   0   9   -0.48    0.66
  -2   0  -9    0.40    0.90
   4   0   9   -0.13    0.72
  -4   0  -9   -0.03    0.94
   6   0   9   -0.16    0.70
  -6   0  -9    0.32    0.99
   6   0   9   -0.04    0.77
   8   0   9   -0.37    0.78
  -8   0  -9    0.87    1.16
  -8   0  -9   -0.77    1.00
  10   0   9    0.22    0.90
 -10   0  -9   -0.49    1.14
 -12   0  -9   -0.39    1.41
 -14   0  -9    0.70    2.13
 -14   0  -9   -0.13    1.59
 -16   0  -9   -0.05    2.12
 -16   0  -9   -0.01    1.97
  21  -1  -9  203.34    9.73
 -21  -1   9  224.09    7.84
  21   1  -9  209.73   10.09
 -21   1   9  219.20    7.86
 -21   1   9  219.29    7.51
 -19  -1   9  318.39    9.47
 -19  -1   9  336.15   11.86
 -19  -1   9  318.62    8.85
  19  -1  -9  317.96   12.41
  19   1  -9  323.35   12.67
 -19   1   9  330.29    9.53
 -19   1   9  335.84    9.73
 -17  -1   9  444.41   11.49
  17  -1  -9  439.27   15.17
 -17  -1   9  469.12   14.46
 -17  -1   9  459.04   11.16
 -17   1   9  452.73   13.97
 -17   1   9  447.73   11.61
  17   1  -9  445.48   15.50
 -17   1   9  446.92   11.66
 -15  -1   9  394.99   12.56
 -15  -1   9  396.81   10.10
  15  -1  -9  423.77   11.60
 -15  -1   9  395.69    9.72
  15   1  -9  396.54   13.68
 -15   1   9  383.54   10.23
 -15   1   9  393.05   12.23
 -15   1   9  375.78   10.04
 -13  -1   9  153.33    6.41
 -13  -1   9  159.27    4.82
 -13  -1   9  152.96    5.11
  13  -1  -9  175.37    5.94
  13   1  -9  171.99    7.22
 -13   1   9  155.61    6.23
 -13   1   9  154.22    5.18
 -13   1   9  147.84    5.11
 -11  -1   9  249.87    6.68
 -11  -1   9  245.31    8.33
 -11  -1   9  259.89    6.53
  11  -1  -9  260.97    7.99
  11   1  -9  265.31    8.23
 -11   1   9  251.66    6.95
 -11   1   9  237.29    8.10
 -11   1   9  244.78    6.74
   9  -1  -9  214.43    7.51
  -9  -1   9  253.98    6.36
  -9  -1   9  245.25    7.88
  -9  -1   9  257.56    6.25
  -9   1   9  249.26    7.77
  -9   1   9  257.41    6.70
   9   1  -9  220.26    7.66
  -9   1   9  258.38    6.47
  -7  -1   9  716.15   14.84
  -7  -1   9  688.18   14.23
  -7  -1   9  684.45   17.65
   7  -1  -9  658.40   17.97
  -7   1   9  690.95   14.35
  -7   1   9  671.85   17.57
   7   1  -9  677.21   18.01
  -7   1   9  706.11   15.25
   5  -1  -9  754.97   19.30
  -5  -1   9  715.84   18.56
  -5  -1   9  747.20   15.88
  -5   1   9  714.07   18.57
   5   1  -9  754.48   19.22
  -5   1   9  747.33   16.17
   3  -1  -9  414.12   11.37
  -3  -1   9  364.36   10.51
   3   1  -9  409.26   11.14
   3   1  -9  413.50   10.55
  -3   1   9  358.33   10.59
   1  -1  -9 1695.80   40.14
  -1  -1   9 1644.60   38.82
   1   1  -9 1652.44   39.81
  -1   1   9 1572.89   38.95
  -1  -1  -9 1459.77   35.61
   1  -1   9 1404.64   34.37
  -1   1  -9 1457.82   32.75
   1   1   9 1435.21   34.73
  -1   1  -9 1460.09   35.25
   3  -1   9  414.85   12.00
  -3  -1  -9  469.22   12.75
  -3   1  -9  470.99   12.40
   3   1   9  416.30   12.31
  -3   1  -9  466.11   11.98
  -5  -1  -9  207.49    6.79
   5  -1   9  172.56    6.24
   5   1   9  177.61    6.63
   5   1   9  168.43    6.46
  -5   1  -9  206.53    6.81
  -5   1  -9  205.31    6.37
  -7  -1  -9  358.57   10.75
  -7   1  -9  358.49   10.25
   7   1   9  372.24   11.10
  -7   1  -9  360.39   11.01
   7   1   9  376.56   11.35
  -7   1  -9  338.20    9.22
  -9  -1  -9  955.82   21.11
  -9  -1  -9  964.55   24.89
  -9   1  -9  943.93   20.99
  -9   1  -9  978.80   24.89
   9   1   9 1007.12   26.78
 -11  -1  -9  536.81   13.73
  11   1   9  552.98   16.43
 -11   1  -9  538.65   13.67
 -11   1  -9  568.46   16.45
 -13  -1  -9  459.89   12.44
 -13   1  -9  443.39   14.58
 -13   1  -9  442.95   12.26
 -15  -1  -9  427.24   12.53
 -15   1  -9  450.30   12.65
 -15   1  -9  424.03   14.83
 -22  -2   9   67.76    4.53
  22  -2  -9   63.32    5.48
 -22   2   9   69.45    4.64
  22   2  -9   66.63    6.04
 -22   2   9   63.43    4.41
 -20  -2   9  349.01   10.20
  20  -2  -9  342.27   13.14
 -20   2   9  361.66   10.44
 -20   2   9  351.57   10.47
  20   2  -9  343.30   13.76
 -18  -2   9  280.56   10.57
 -18  -2   9  283.39    8.38
  18  -2  -9  253.58   10.59
 -18   2   9  284.46    8.55
 -18   2   9  280.48    9.74
  18   2  -9  270.24   11.26
 -18   2   9  273.06    8.54
 -16  -2   9  667.53   19.13
 -16  -2   9  653.15   14.71
 -16  -2   9  653.65   15.12
  16  -2  -9  667.92   17.47
  16   2  -9  667.80   20.84
 -16   2   9  647.05   15.28
 -16   2   9  663.21   18.30
 -16   2   9  638.42   15.84
 -14  -2   9  341.05    8.12
 -14  -2   9  315.18    8.57
  14  -2  -9  331.04    9.87
 -14  -2   9  339.54   11.08
 -14   2   9  339.81    9.22
  14   2  -9  315.53   11.86
 -14   2   9  337.71    8.91
 -14   2   9  345.95   10.55
 -12  -2   9  247.02    6.12
 -12  -2   9  239.01    8.37
  12  -2  -9  252.48    7.81
 -12  -2   9  234.46    6.53
 -12   2   9  238.45    7.00
 -12   2   9  241.27    7.98
 -12   2   9  235.85    6.72
  12   2  -9  228.90    9.07
 -10  -2   9   51.62    2.13
 -10  -2   9   48.03    2.46
  10  -2  -9   65.15    3.24
 -10  -2   9   51.30    3.21
 -10   2   9   50.23    2.59
 -10   2   9   49.25    2.69
  10   2  -9   63.99    3.83
 -10   2   9   48.87    2.98
  -8  -2   9  474.44   13.28
   8  -2  -9  477.34   13.42
  -8  -2   9  494.31   10.64
  -8  -2   9  502.55   10.71
  -8   2   9  482.34   13.09
  -8   2   9  487.40   11.52
  -8   2   9  470.51   10.76
   8   2  -9  487.94   13.57
  -6  -2   9 1887.98   45.26
   6  -2  -9 1939.25   46.49
  -6  -2   9 1936.53   38.59
  -6   2   9 1860.70   45.17
   6   2  -9 1975.50   46.42
  -6   2   9 1901.76   39.31
   4  -2  -9 1027.80   25.61
  -4  -2   9  974.70   24.41
   4   2  -9 1021.12   25.33
  -4   2   9 1001.63   21.50
   4   2  -9 1033.59   24.30
  -4   2   9  961.25   24.54
   2  -2  -9  671.84   17.72
  -2  -2   9  640.19   16.57
  -2   2   9  652.21   16.98
  -2   2   9  675.32   14.92
   2   2  -9  668.95   17.34
   0  -2   9 1770.13   42.28
   0  -2  -9 1847.28   44.08
   0   2   9 1766.24   42.81
   0   2  -9 1827.40   40.38
   0   2  -9 1798.70   43.42
  -2  -2  -9  856.42   21.61
   2  -2   9  789.36   20.23
  -2   2  -9  859.40   20.92
   2   2   9  764.39   20.76
  -2   2  -9  856.47   19.91
   2   2   9  785.93   22.66
  -4  -2  -9  657.29   17.83
   4  -2   9  656.23   16.85
   4   2   9  651.71   17.53
  -4   2  -9  662.91   16.86
  -4   2  -9  649.06   17.00
   4   2   9  668.77   18.88
   6  -2   9  276.63    8.45
  -6  -2  -9  271.50    9.04
   6   2   9  285.71    9.16
  -6   2  -9  278.01    9.00
   6   2   9  282.45    9.49
  -6   2  -9  275.48    8.18
  -8  -2  -9  109.36    4.96
  -8   2  -9  101.45    5.21
   8   2   9  101.59    5.00
   8   2   9  103.69    5.02
  -8   2  -9  106.14    4.39
 -10  -2  -9  357.94   11.25
 -10  -2  -9  360.52   10.05
 -10   2  -9  360.06    9.89
 -10   2  -9  374.23   11.96
  10   2   9  360.71   11.77
  10   2   9  352.28   11.95
 -12  -2  -9  138.39    5.89
 -12   2  -9  144.29    7.14
  12   2   9  143.50    6.49
 -12   2  -9  132.54    5.76
 -14  -2  -9  253.96    8.87
 -14   2  -9  267.94   10.62
 -14   2  -9  267.75    8.93
 -16  -2  -9  206.59    8.14
 -16   2  -9  185.15    9.32
 -16   2  -9  177.31    7.62
  21  -3  -9   54.60    5.03
 -21  -3   9   62.25    4.17
  21   3  -9   58.01    5.68
 -21   3   9   59.25    4.31
 -21   3   9   59.32    4.27
  19  -3  -9   33.78    3.90
 -19  -3   9   36.92    4.22
 -19  -3   9   37.75    3.21
 -19   3   9   37.99    3.42
  19   3  -9   34.79    4.42
 -19   3   9   40.80    3.40
 -17  -3   9    6.83    1.63
 -17  -3   9    5.55    2.05
 -17   3   9    5.22    1.69
  17   3  -9    6.41    2.30
 -17   3   9    6.21    1.79
 -17   3   9    7.57    1.82
  15  -3  -9    5.46    1.43
 -15  -3   9    3.46    1.71
 -15  -3   9    3.67    1.24
 -15   3   9    5.09    1.52
 -15   3   9    6.44    1.52
  15   3  -9    5.26    1.99
 -15   3   9    3.31    1.51
 -13  -3   9  117.59    3.39
  13  -3  -9  127.31    4.84
 -13  -3   9  110.48    4.12
 -13  -3   9  125.63    5.75
 -13   3   9  109.43    4.30
 -13   3   9  112.36    4.62
 -13   3   9   93.53    4.75
  13   3  -9  116.54    6.04
 -11  -3   9   17.05    1.25
  11  -3  -9   17.69    2.09
 -11  -3   9   21.16    2.41
 -11  -3   9   18.18    1.71
 -11   3   9   17.72    1.83
 -11   3   9   17.67    2.00
 -11   3   9   16.59    2.00
  11   3  -9   18.94    2.55
   9  -3  -9    7.21    1.56
  -9  -3   9    6.10    1.05
  -9  -3   9    6.14    1.41
  -9  -3   9    6.98    0.84
  -9   3   9    7.68    1.26
   9   3  -9    8.42    1.72
  -9   3   9    6.43    1.29
  -9   3   9    6.84    1.28
  -7  -3   9    7.02    1.01
  -7  -3   9    6.35    1.30
  -7  -3   9    6.54    0.84
   7  -3  -9    9.56    1.71
  -7   3   9    5.33    1.00
  -7   3   9    6.96    1.27
   7   3  -9    6.78    1.48
  -7   3   9    5.90    1.17
   5  -3  -9  154.80    5.89
  -5  -3   9  152.05    5.27
   5   3  -9  159.25    6.03
  -5   3   9  147.60    5.24
   5   3  -9  156.61    5.73
  -5   3   9  154.99    4.90
   5   3  -9  156.77    5.07
   3  -3  -9  890.66   23.08
  -3  -3   9  862.46   21.61
   3   3  -9  883.79   22.60
  -3   3   9  852.51   21.94
   3   3  -9  911.95   23.99
  -3   3   9  881.76   19.32
   3   3  -9  891.80   21.35
  -1  -3   9  412.79   11.01
   1  -3  -9  418.82   12.30
   1   3  -9  424.62   10.96
  -1   3   9  419.88   10.26
   1   3  -9  420.79   10.51
  -1   3   9  393.42   11.54
   1   3  -9  428.04   11.77
  -1  -3  -9  121.74    5.24
   1  -3   9  121.42    4.24
   1   3   9  113.17    4.75
  -1   3  -9  126.91    4.70
   1   3   9  120.86    5.35
  -1   3  -9  125.05    4.71
  -3  -3  -9  203.04    7.29
   3  -3   9  190.87    6.08
  -3   3  -9  205.80    6.45
   3   3   9  194.84    6.91
  -3   3  -9  197.15    6.77
   3   3   9  197.65    7.49
   5  -3   9   14.01    1.54
  -5  -3  -9   13.17    2.14
  -5   3  -9   12.46    2.10
   5   3   9   12.35    1.87
   5   3   9   12.26    2.04
  -5   3  -9   13.29    1.61
  -7  -3  -9  224.54    8.12
   7   3   9  221.15    8.42
   7   3   9  221.41    8.05
  -7   3  -9  222.14    6.70
  -7   3  -9  216.78    6.59
  -7   3  -9  223.51    8.07
  -9  -3  -9  116.35    5.59
   9   3   9  117.29    5.84
  -9   3  -9  126.01    6.11
  -9   3  -9  112.90    4.77
   9   3   9  122.85    5.81
 -11  -3  -9   37.63    3.32
 -11  -3  -9   39.89    3.61
  11   3   9   47.82    3.86
  11   3   9   40.36    3.61
 -11   3  -9   39.83    3.25
 -11   3  -9   41.26    4.07
 -13  -3  -9   75.99    4.64
 -13   3  -9   77.71    5.55
 -13   3  -9   72.25    4.47
  13   3   9   74.72    5.12
  13   3   9   83.01    5.18
 -15  -3  -9  112.99    5.95
 -15   3  -9  110.09    6.98
 -15   3  -9  113.98    5.82
  20  -4  -9  310.37   12.15
 -20  -4   9  315.47    9.47
 -20   4   9  319.82   10.30
 -20   4   9  319.61    9.83
  20   4  -9  317.73   13.48
 -18  -4   9  374.05   13.23
 -18  -4   9  359.49    9.99
 -18   4   9  370.34   10.40
  18   4  -9  368.11   14.33
 -18   4   9  372.30   11.03
 -16  -4   9  769.69   17.23
 -16  -4   9  808.49   22.37
  16   4  -9  749.07   24.14
 -16   4   9  792.75   20.39
 -16   4   9  770.51   18.83
 -16   4   9  764.95   17.61
 -14  -4   9  293.09   10.36
  14  -4  -9  290.20    8.99
 -14  -4   9  288.55    7.80
 -14   4   9  294.27    8.19
  14   4  -9  279.30   11.21
 -14   4   9  288.13    8.80
 -14   4   9  309.00    9.26
 -12  -4   9   13.77    2.21
 -12  -4   9   13.61    1.58
  12  -4  -9   15.27    2.05
 -12   4   9   12.75    1.70
  12   4  -9   10.85    2.26
 -12   4   9   11.90    1.82
 -12   4   9   11.93    1.75
 -10  -4   9  161.24    6.27
  10  -4  -9  167.01    6.09
 -10  -4   9  153.47    4.60
 -10   4   9  155.91    4.94
 -10   4   9  150.60    5.51
 -10   4   9  154.66    5.46
  10   4  -9  161.98    7.02
  -8  -4   9  617.54   12.85
   8  -4  -9  640.94   17.00
  -8  -4   9  615.80   12.74
  -8  -4   9  607.94   16.45
  -8   4   9  610.61   14.57
  -8   4   9  601.35   13.24
   8   4  -9  622.91   18.37
  -8   4   9  593.43   15.86
   6  -4  -9  945.53   24.75
  -6  -4   9  962.16   18.80
  -6  -4   9  927.06   23.62
   6   4  -9  964.91   23.64
  -6   4   9  925.21   23.44
   6   4  -9  981.13   26.45
  -6   4   9  952.17   21.01
  -4  -4   9  937.61   23.37
   4  -4  -9  935.19   24.86
   4   4  -9  972.32   22.89
   4   4  -9  972.26   26.07
   4   4  -9  976.87   22.60
  -4   4   9  963.29   20.95
  -4   4   9  920.63   23.55
  -2  -4   9  714.44   18.27
   2  -4  -9  732.95   20.05
   2   4  -9  757.34   20.35
  -2   4   9  729.60   18.93
   2   4  -9  743.77   18.09
  -2   4   9  740.34   16.70
   2   4  -9  761.36   17.61
   0  -4  -9  793.86   21.95
   0  -4   9  802.93   20.01
   0   4  -9  859.59   20.20
   0   4   9  801.71   23.40
   0   4   9  844.59   18.45
   0   4  -9  849.96   21.92
   0   4   9  794.24   20.91
  -2  -4  -9 1360.66   34.07
   2  -4   9 1315.88   31.57
  -2   4  -9 1389.93   34.09
   2   4   9 1271.59   32.71
  -2   4  -9 1378.54   31.46
   2   4   9 1280.89   36.20
  -4  -4  -9  226.72    8.10
   4  -4   9  199.47    6.31
   4   4   9  207.15    7.46
   4   4   9  193.89    8.05
  -4   4  -9  230.86    7.61
  -6  -4  -9  139.33    6.53
   6  -4   9  173.22    5.49
  -6   4  -9  133.65    6.24
   6   4   9  169.79    7.11
   6   4   9  173.04    6.65
  -8  -4  -9  860.12   23.56
   8   4   9  860.07   23.20
  -8   4  -9  855.10   18.71
  -8   4  -9  852.71   22.61
   8   4   9  854.79   25.13
 -10  -4  -9  912.98   24.83
 -10   4  -9  899.29   24.14
  10   4   9  923.22   24.79
  10   4   9  884.30   26.50
 -10   4  -9  893.29   19.97
 -12  -4  -9  455.18   14.30
 -12   4  -9  434.10   14.52
  12   4   9  435.49   15.21
  12   4   9  452.31   14.57
 -12   4  -9  436.80   11.87
 -14  -4  -9  479.49   13.12
  14   4   9  463.13   16.09
  14   4   9  438.10   15.19
 -14   4  -9  448.75   15.56
 -14   4  -9  482.45   12.93
 -19  -5   9   32.07    3.04
 -19  -5   9   23.39    3.58
 -19   5   9   26.88    3.31
  19   5  -9   40.17    4.88
 -19   5   9   26.50    3.04
 -17  -5   9   46.28    3.13
 -17  -5   9   44.52    4.46
  17   5  -9   42.40    4.72
 -17   5   9   42.77    3.61
 -17   5   9   44.96    3.38
 -15  -5   9  286.83    7.86
 -15  -5   9  296.89   10.82
 -15   5   9  287.05    9.12
 -15   5   9  287.86    8.74
 -15   5   9  294.43    8.42
  15   5  -9  278.45   11.65
 -13  -5   9  144.91    6.59
 -13  -5   9  145.63    4.75
  13  -5  -9  155.70    5.84
 -13   5   9  141.09    5.73
 -13   5   9  141.38    5.30
  13   5  -9  147.80    7.40
 -13   5   9  138.16    5.07
 -11  -5   9  256.93    6.53
  11  -5  -9  254.86    8.52
 -11  -5   9  257.69    8.91
 -11   5   9  249.88    7.66
 -11   5   9  244.12    6.93
  11   5  -9  247.63    9.88
 -11   5   9  246.95    7.76
  -9  -5   9  699.17   18.68
   9  -5  -9  697.07   19.01
  -9  -5   9  702.27   14.39
  -9   5   9  700.97   16.55
  -9   5   9  693.14   14.98
  -9   5   9  704.67   17.71
   9   5  -9  656.89   20.65
  -7  -5   9  760.27   15.15
   7  -5  -9  751.35   20.41
  -7  -5   9  754.91   19.49
  -7  -5   9  761.12   15.31
   7   5  -9  754.88   21.79
  -7   5   9  753.62   15.75
  -7   5   9  732.87   18.86
  -7   5   9  721.52   17.30
  -5  -5   9  215.22    5.13
  -5  -5   9  211.96    6.76
   5  -5  -9  215.40    7.81
  -5   5   9  205.28    6.42
  -5   5   9  211.79    6.68
   5   5  -9  207.55    6.24
   5   5  -9  212.18    7.78
   3  -5  -9  213.36    8.03
  -3  -5   9  225.66    6.75
  -3   5   9  223.38    7.09
  -3   5   9  222.66    6.60
   3   5  -9  231.86    7.34
   3   5  -9  228.00    7.78
  -1  -5   9  260.53    7.36
   1  -5  -9  259.23    9.12
  -1   5   9  258.29    9.56
  -1   5   9  257.63    7.33
  -1   5   9  248.20    8.07
   1   5  -9  274.18    8.38
   1   5  -9  256.84    8.12
   1  -5   9  177.26    5.35
  -1  -5  -9  176.55    7.20
  -1   5  -9  174.98    5.73
  -1   5  -9  163.59    6.32
   1   5   9  180.36    5.70
   1   5   9  177.86    6.40
   1   5   9  174.47    7.38
  -3  -5  -9  320.03   11.02
   3  -5   9  330.47    8.84
   3   5   9  334.47   10.27
   3   5   9  331.37    8.91
   3   5   9  323.29   11.50
  -3   5  -9  312.42   10.03
   5  -5   9  131.33    4.44
  -5  -5  -9  116.06    6.00
  -5   5  -9  122.64    5.73
   5   5   9  128.73    6.32
   5   5   9  130.69    5.71
  -7  -5  -9   90.86    5.32
   7   5   9   89.61    5.37
  -7   5  -9   89.66    5.21
   7   5   9   90.82    4.93
  -9  -5  -9  340.26   11.88
  -9   5  -9  332.19    9.18
   9   5   9  345.54   11.58
   9   5   9  332.66   12.43
  -9   5  -9  325.81   11.51
 -11  -5  -9   75.99    5.28
  11   5   9   70.30    5.22
 -11   5  -9   76.41    5.41
  11   5   9   69.18    4.81
 -11   5  -9   78.12    4.21
 -13  -5  -9   64.17    5.16
  13   5   9   64.16    4.92
  13   5   9   59.75    5.06
 -13   5  -9   56.35    5.23
 -13   5  -9   62.30    4.24
  15   5   9   33.02    4.15
 -15   5  -9   28.56    4.57
 -15   5  -9   30.88    3.57
  15   5   9   32.01    4.27
 -18  -6   9  159.50    5.89
 -18  -6   9  160.62    8.26
 -18   6   9  159.26    6.29
 -18   6   9  165.80    7.09
  18   6  -9  162.86    9.15
 -16  -6   9  133.31    4.95
 -16  -6   9  139.57    7.28
  16   6  -9  137.53    7.90
 -16   6   9  133.37    5.40
 -16   6   9  135.54    6.14
 -14  -6   9  128.92    4.53
 -14  -6   9  134.61    6.70
 -14   6   9  126.71    5.70
 -14   6   9  123.58    4.91
  14   6  -9  133.88    7.44
 -12  -6   9   87.43    3.40
  12  -6  -9  104.06    4.84
 -12  -6   9   90.03    5.10
 -12   6   9   91.49    3.87
  12   6  -9   92.00    5.81
 -12   6   9   90.43    3.67
 -12   6   9   87.60    4.50
  10  -6  -9  159.70    6.44
 -10  -6   9  145.28    4.35
 -10  -6   9  148.22    6.29
  10   6  -9  164.37    7.46
 -10   6   9  142.06    5.65
 -10   6   9  149.74    5.07
 -10   6   9  151.20    4.94
  -8  -6   9  200.82    4.93
   8  -6  -9  186.46    7.39
  -8  -6   9  192.95    6.96
  -8   6   9  188.44    6.45
  -8   6   9  191.25    5.50
   8   6  -9  173.26    7.78
  -8   6   9  187.55    6.02
  -6  -6   9  113.21    3.21
  -6  -6   9  112.53    4.64
   6  -6  -9  106.85    5.36
  -6   6   9  110.40    4.21
  -6   6   9  114.93    3.81
   6   6  -9  105.35    5.38
  -6   6   9  112.90    4.55
  -4  -6   9  136.95    4.94
  -4  -6   9  137.00    3.58
   4  -6  -9  134.92    6.16
  -4   6   9  137.96    5.03
   4   6  -9  142.11    5.96
  -4   6   9  133.94    4.93
  -2  -6   9  273.90    7.87
   2  -6  -9  288.46    9.98
  -2   6   9  270.60    8.43
   2   6  -9  283.72    8.94
  -2   6   9  268.65    7.81
  -2   6   9  264.46   10.26
   2   6  -9  288.00    9.24
   0  -6  -9  476.93   14.70
   0  -6   9  462.01   12.00
   0   6   9  467.45   13.16
   0   6   9  464.75   11.68
   0   6   9  458.31   15.32
   0   6  -9  476.41   13.57
   0   6  -9  468.69   13.24
   2  -6   9  275.88    7.80
  -2  -6  -9  295.94   10.50
   2   6   9  274.84   10.70
  -2   6  -9  297.94    9.60
   2   6   9  294.40    8.20
  -2   6  -9  297.54    8.55
   2   6   9  281.34    9.24
  -4  -6  -9  153.72    7.28
   4  -6   9  163.68    5.10
   4   6   9  166.31    7.68
  -4   6  -9  162.51    6.87
   4   6   9  166.25    6.61
   4   6   9  175.18    5.79
  -6  -6  -9  268.22   10.19
  -6   6  -9  261.63    9.52
   6   6   9  245.97   10.33
   6   6   9  268.61    9.34
  -8  -6  -9   17.90    3.19
  -8   6  -9   22.24    3.50
   8   6   9   20.53    3.22
   8   6   9   19.36    2.72
 -10  -6  -9  140.04    7.32
 -10   6  -9  128.59    5.30
  10   6   9  132.06    7.35
 -10   6  -9  141.28    7.20
  10   6   9  129.30    6.63
 -12  -6  -9  200.09    9.21
 -12   6  -9  195.71    9.19
 -12   6  -9  194.12    7.07
  12   6   9  214.75    9.85
  12   6   9  197.48    8.82
 -14  -6  -9  125.99    7.39
 -14   6  -9  124.16    7.74
  14   6   9  132.08    7.33
  14   6   9  130.96    7.80
 -14   6  -9  127.22    6.00
 -17  -7   9  123.39    7.21
 -17  -7   9  131.64    5.01
  17   7  -9  128.32    8.13
 -17   7   9  122.40    5.38
 -17   7   9  124.87    6.23
 -15  -7   9  487.07   11.55
 -15  -7   9  492.10   16.01
  15   7  -9  492.85   17.81
 -15   7   9  495.68   13.87
 -15   7   9  481.38   12.22
 -13  -7   9  435.51   10.33
 -13  -7   9  461.70   14.56
  13  -7  -9  456.24   13.57
 -13   7   9  434.68   11.08
  13   7  -9  456.88   16.33
 -13   7   9  453.29   12.74
 -11  -7   9  349.58    8.04
  11  -7  -9  322.15   11.02
 -11  -7   9  351.67   11.45
 -11   7   9  341.72    8.76
 -11   7   9  350.33   10.24
  11   7  -9  318.81   12.71
  -9  -7   9  487.96   10.40
   9  -7  -9  479.55   14.84
  -9  -7   9  487.54   14.30
  -9   7   9  505.90   11.37
   9   7  -9  476.44   16.27
  -9   7   9  494.72   12.44
  -9   7   9  482.51   12.91
  -7  -7   9  481.48    9.93
   7  -7  -9  475.42   14.72
  -7  -7   9  475.31   13.59
  -7   7   9  481.57   10.87
  -7   7   9  465.01   12.45
   7   7  -9  482.28   15.67
  -7   7   9  476.25   12.41
   5  -7  -9  409.65   13.16
  -5  -7   9  404.86    8.39
  -5  -7   9  401.79   11.48
   5   7  -9  411.34   13.40
  -5   7   9  394.14   10.80
  -5   7   9  407.53    9.37
  -5   7   9  398.06   10.97
   3  -7  -9  222.19    8.96
  -3  -7   9  243.26    7.23
  -3  -7   9  238.43    5.24
   3   7  -9  230.44    8.53
   3   7  -9  227.12    8.22
  -3   7   9  233.06    7.32
  -3   7   9  237.72    7.24
  -1  -7   9  921.77   22.33
   1  -7  -9  927.07   25.58
  -1   7   9  911.62   23.20
  -1   7   9  911.44   20.79
   1   7  -9  909.37   23.33
  -1   7   9  911.73   27.09
   1   7  -9  931.23   25.38
   1  -7   9  593.03   14.82
  -1  -7  -9  617.94   18.31
  -1   7  -9  593.46   16.78
   1   7   9  604.81   16.38
   1   7   9  584.15   19.04
   1   7   9  597.19   14.44
  -1   7  -9  583.73   16.57
  -3  -7  -9  253.34   10.28
   3   7   9  263.17   10.67
   3   7   9  261.87    8.92
  -3   7  -9  262.03    9.42
   3   7   9  273.09    7.87
  -5  -7  -9  345.53   12.58
  -5   7  -9  345.18   11.55
   5   7   9  345.22    9.48
   5   7   9  333.18   12.83
   5   7   9  334.40   11.07
  -7  -7  -9  318.50   12.10
   7   7   9  314.28   10.86
   7   7   9  307.90   12.39
   7   7   9  319.75    9.13
  -7   7  -9  308.98   11.22
  -9  -7  -9  248.19   10.39
   9   7   9  235.43   10.61
  -9   7  -9  239.12    9.82
   9   7   9  236.42    7.67
   9   7   9  232.75    9.29
 -11  -7  -9  267.35   11.04
 -11   7  -9  243.70   10.55
  11   7   9  248.71   10.05
  11   7   9  246.46   11.23
 -13  -7  -9   71.24    6.17
  13   7   9   73.37    5.51
  13   7   9   81.96    6.39
 -13   7  -9   74.79    4.63
 -13   7  -9   68.98    5.92
 -16  -8   9   24.17    3.76
 -16   8   9   27.31    3.48
  16   8  -9   19.22    3.92
 -16   8   9   28.53    2.94
 -14  -8   9  116.50    6.62
 -14   8   9  113.96    5.81
  14   8  -9  110.52    7.27
 -14   8   9  113.88    4.74
 -12  -8   9   25.92    3.40
  12  -8  -9   27.37    3.17
 -12   8   9   27.10    3.17
  12   8  -9   27.93    3.91
 -12   8   9   24.69    2.33
  10  -8  -9  136.33    6.41
 -10  -8   9  128.89    6.10
 -10   8   9  125.25    4.51
 -10   8   9  123.53    5.58
  10   8  -9  125.43    7.09
  -8  -8   9   89.58    4.67
   8  -8  -9   85.76    5.19
  -8   8   9   87.56    4.47
  -8   8   9   83.27    3.43
   8   8  -9   78.84    5.31
  -6  -8   9  300.09    9.24
   6  -8  -9  275.08   10.41
  -6   8   9  282.99    8.72
  -6   8   9  285.43    7.22
   6   8  -9  270.25   10.63
  -6   8   9  283.83    7.84
  -4  -8   9   27.99    2.35
   4  -8  -9   29.87    3.49
  -4   8   9   29.00    2.12
  -4   8   9   29.83    2.63
  -4   8   9   30.26    2.00
   4   8  -9   30.71    3.18
  -2  -8   9   91.07    3.72
   2  -8  -9   83.52    5.46
  -2   8   9   91.94    5.71
  -2   8   9   91.03    4.17
   2   8  -9   84.52    4.69
   2   8  -9   79.20    4.92
  -2   8   9   94.36    4.00
   0  -8  -9  165.94    7.97
   0   8  -9  166.12    7.19
   0   8   9  172.75    8.22
   0   8  -9  166.10    6.55
   0   8   9  170.29    6.22
   0   8   9  167.95    5.86
  -2  -8  -9  127.75    7.11
  -2   8  -9  135.70    6.64
   2   8   9  134.49    5.74
   2   8   9  143.14    5.22
   2   8   9  134.76    7.27
  -4  -8  -9   65.99    5.28
   4   8   9   67.85    3.51
   4   8   9   61.49    4.01
   4   8   9   61.03    5.05
  -4   8  -9   71.10    4.90
  -6  -8  -9  108.22    6.85
   6   8   9  118.25    4.86
  -6   8  -9  112.70    6.42
   6   8   9  125.63    7.25
   6   8   9  125.30    5.93
  -8  -8  -9   70.69    5.79
   8   8   9   74.18    3.89
   8   8   9   73.98    4.84
   8   8   9   76.57    5.92
  -8   8  -9   71.03    5.42
 -10  -8  -9   26.40    4.32
 -10   8  -9   26.56    4.08
  10   8   9   19.98    3.21
  10   8   9   18.92    3.69
 -15  -9   9   18.65    3.51
 -15   9   9   24.61    3.40
  15   9  -9   20.40    4.04
 -15   9   9   25.94    2.73
 -13  -9   9  131.53    7.07
  13   9  -9  142.40    8.44
 -13   9   9  132.06    5.08
 -13   9   9  142.87    6.50
  11  -9  -9  131.42    6.58
 -11  -9   9  123.84    6.44
 -11   9   9  133.76    6.07
 -11   9   9  127.81    4.69
  11   9  -9  119.24    7.48
  -9  -9   9  147.23    6.54
   9  -9  -9  131.26    6.85
  -9   9   9  148.44    4.81
   9   9  -9  138.87    7.68
  -9   9   9  142.23    6.09
   7  -9  -9  104.88    6.02
  -7  -9   9  112.16    5.31
  -7   9   9  106.79    3.85
  -7   9   9   97.96    4.90
   7   9  -9   98.26    6.12
   5  -9  -9   63.81    5.01
  -5  -9   9   72.28    3.86
  -5   9   9   68.70    3.96
   5   9  -9   63.31    4.71
  -5   9   9   69.04    2.95
   3  -9  -9  166.53    8.11
  -3   9   9  172.77    4.95
   3   9  -9  165.17    7.42
  -3   9   9  167.25    5.93
  -3   9   9  166.72    6.21
   1  -9  -9    2.06    2.10
   1   9  -9    2.04    1.35
  -1   9   9    2.28    1.29
  -1   9   9    2.73    1.13
  -1   9   9    1.78    1.69
   1   9  -9    2.66    2.13
  -1  -9  -9  112.70    6.86
  -1   9  -9  107.12    6.08
   1   9   9  106.88    4.65
   1   9   9  110.73    6.76
   1   9   9  105.18    4.81
  -3  -9  -9  142.07    7.95
   3   9   9  153.50    8.23
   3   9   9  158.14    6.40
  -3   9  -9  143.94    7.30
   3   9   9  150.92    5.63
  -5  -9  -9  176.16    9.13
  -5   9  -9  182.65    8.48
   5   9   9  184.64    7.49
   5   9   9  192.69    9.56
   5   9   9  187.66    6.42
  -7  -9  -9   37.88    4.81
   7   9   9   33.99    4.47
   7   9   9   36.57    2.91
  -7   9  -9   41.39    4.61
   7   9   9   31.16    3.40
  -9  -9  -9   79.82    6.71
   9   9   9   86.66    5.41
   9   9   9   92.65    6.88
  -9   9  -9   73.97    5.93
 -12 -10   9  250.90   10.24
 -12  10   9  265.39    9.43
  12  10  -9  258.60   12.10
  10 -10  -9  405.14   14.04
 -10 -10   9  401.93   13.44
 -10  10   9  407.38   12.24
  10  10  -9  420.80   15.84
  -8 -10   9  267.96    9.62
   8 -10  -9  261.10   10.60
  -8  10   9  260.18    8.89
   8  10  -9  267.59   11.41
   6 -10  -9  597.91   19.00
   6  10  -9  592.50   19.69
  -6  10   9  605.21   15.66
   4 -10  -9  448.13   15.31
  -4  10   9  399.75   11.78
   4  10  -9  438.49   15.00
   2 -10  -9  197.38    9.56
   2  10  -9  190.92    8.43
  -2  10   9  219.47    7.36
  -2  10   9  224.47   10.17
   0 -10  -9  352.21   14.20
   0  10   9  405.33   10.98
   0  10  -9  363.01   12.98
   0  10   9  409.19   15.15
  -2 -10  -9  289.11   12.54
   2  10   9  314.51    9.22
  -2  10  -9  307.60   11.67
   2  10   9  321.10   13.18
   2  10   9  316.76    9.89
  -4 -10  -9  285.03   12.52
   4  10   9  303.52   10.13
   4  10   9  310.04    9.04
   4  10   9  301.19   12.99
  -4  10  -9  292.15   11.50
  -6 -10  -9  178.66    9.84
   6  10   9  203.59   10.38
  -6  10  -9  182.79    9.13
   6  10   9  192.83    7.86
  -8 -10  -9  319.21   13.90
   8  10   9  326.44   11.57
  -8  10  -9  315.68   12.75
   8  10   9  344.70   14.50
  11 -11  -9   20.17    3.57
 -11 -11   9   21.55    3.43
  11  11  -9   24.81    4.34
 -11  11   9   20.24    3.08
   9 -11  -9   27.02    4.06
  -9  11   9   27.15    3.32
   9  11  -9   22.99    4.10
   7 -11  -9   60.55    5.38
   7  11  -9   63.69    5.49
  -7  11   9   68.71    4.42
   5 -11  -9   15.60    3.42
  -5  11   9   15.17    2.51
   5  11  -9   14.44    2.97
   3 -11  -9   21.11    3.97
  -3  11   9   16.36    2.48
   3  11  -9   18.32    3.13
   1 -11  -9    7.17    2.86
  -1  11   9    5.70    2.49
  -1  11   9    4.78    1.66
  -1 -11  -9   44.23    5.48
   1  11   9   42.46    3.33
   1  11   9   50.02    5.22
  -3 -11  -9   28.72    4.76
  -3  11  -9   39.14    5.11
   3  11   9   32.97    4.60
   3  11   9   33.77    3.16
  -5 -11  -9   16.48    4.13
   5  11   9   23.41    4.44
  -5  11  -9   17.14    3.74
   4 -12  -9  116.40    7.76
   4  12  -9  113.21    7.03
  -4  12   9  122.02    5.72
   2 -12  -9   62.67    6.24
  -2  12   9   71.97    6.30
  -2  12   9   70.09    4.34
   0 -12  -9  100.19    7.65
   0  12   9  114.72    7.83
  22   0 -10  138.54    8.23
 -22   0  10  147.82    6.48
 -20   0  10  394.10   13.17
  20   0 -10  364.18   14.18
 -20   0  10  378.74   10.86
 -20   0  10  378.53   10.46
 -18   0  10  482.50   12.46
 -18   0  10  482.61   12.27
 -18   0  10  491.94   15.27
  18   0 -10  483.74   16.67
 -16   0  10  973.48   21.25
 -16   0  10  967.36   21.69
 -16   0  10  996.34   26.18
  16   0 -10  987.22   28.75
 -14   0  10  340.94   10.85
 -14   0  10  326.21    8.76
 -14   0  10  332.17    8.68
  14   0 -10  321.45   10.15
  12   0 -10  745.60   20.19
 -12   0  10  753.01   16.52
 -12   0  10  787.50   17.11
 -12   0  10  782.53   20.49
 -10   0  10  201.02    5.61
 -10   0  10  192.03    6.82
  10   0 -10  189.42    6.74
 -10   0  10  190.49    5.53
  -8   0  10 1510.74   31.30
  -8   0  10 1487.20   29.56
  -8   0  10 1447.73   36.47
   8   0 -10 1606.69   37.44
   6   0 -10 3376.42   80.10
  -6   0  10 3453.84   67.71
  -6   0  10 3321.93   78.36
  -4   0  10 2454.24   58.49
   4   0 -10 2554.48   60.03
   2   0 -10  709.06   18.16
  -2   0  10  657.54   17.46
   0   0  10 1896.18   44.65
   0   0 -10 1867.98   45.66
  -2   0 -10  690.25   18.07
  -2   0 -10  696.39   16.84
   2   0  10  649.26   17.58
   4   0  10   84.43    4.08
  -4   0 -10  102.55    4.33
   6   0  10  200.49    7.13
  -6   0 -10  200.75    6.91
   8   0  10  449.45   13.26
  -8   0 -10  441.08   12.71
   8   0  10  453.52   13.28
 -10   0 -10  626.59   15.37
  10   0  10  645.71   18.11
 -12   0 -10 1009.98   22.85
 -14   0 -10  613.34   19.00
 -14   0 -10  639.58   16.28
 -16   0 -10  214.30    8.43
 -16   0 -10  188.17    9.55
  21  -1 -10   72.24    5.79
 -21  -1  10   81.81    4.71
 -21   1  10   76.32    4.66
 -21   1  10   73.31    4.33
  21   1 -10   73.92    5.99
  19  -1 -10   55.77    4.77
 -19  -1  10   54.57    3.19
 -19  -1  10   56.86    3.73
 -19  -1  10   49.25    4.43
 -19   1  10   52.47    3.70
 -19   1  10   50.01    4.27
  19   1 -10   49.05    4.75
 -19   1  10   47.82    3.44
 -17  -1  10   11.16    1.90
 -17  -1  10   10.29    2.38
  17  -1 -10   10.96    2.54
 -17  -1  10   12.09    1.72
 -17   1  10   10.91    1.89
 -17   1  10   10.54    1.81
  17   1 -10    9.29    2.46
 -17   1  10    8.30    2.17
 -15  -1  10   50.66    3.91
  15  -1 -10   53.28    3.30
 -15  -1  10   52.58    2.74
 -15  -1  10   49.39    3.04
  15   1 -10   53.55    4.28
 -15   1  10   53.43    3.09
 -15   1  10   51.41    3.75
 -15   1  10   49.36    3.10
 -13  -1  10   28.76    2.86
  13  -1 -10   29.95    2.49
 -13  -1  10   24.77    2.15
 -13  -1  10   26.25    1.90
 -13   1  10   25.84    2.21
  13   1 -10   28.51    3.07
 -13   1  10   24.60    2.22
 -13   1  10   27.49    2.68
 -11  -1  10   64.55    2.70
  11  -1 -10   59.59    3.35
 -11  -1  10   63.91    3.67
 -11  -1  10   55.82    2.79
 -11   1  10   58.74    3.48
 -11   1  10   60.76    2.90
 -11   1  10   61.52    2.97
  11   1 -10   60.80    3.45
  -9  -1  10  209.35    5.70
  -9  -1  10  201.89    7.04
   9  -1 -10  203.62    6.99
  -9  -1  10  209.79    5.60
  -9   1  10  211.65    5.97
  -9   1  10  204.78    5.74
   9   1 -10  213.97    7.16
  -9   1  10  201.70    6.93
   7  -1 -10  280.04    8.78
  -7  -1  10  274.53    8.44
  -7  -1  10  278.25    6.93
  -7   1  10  274.88    8.40
  -7   1  10  273.56    7.24
  -5  -1  10   76.93    3.44
   5  -1 -10   72.17    3.74
  -5   1  10   77.08    3.50
  -5   1  10   76.66    3.11
   5   1 -10   68.71    3.60
  -3  -1  10  123.53    4.68
   3  -1 -10  140.03    5.33
   3   1 -10  141.82    5.18
  -3   1  10  124.01    4.78
   1  -1 -10  575.48   15.37
  -1  -1  10  550.67   14.52
   1   1 -10  550.77   15.02
  -1   1  10  536.41   14.66
   1  -1  10  216.31    6.91
  -1  -1 -10  225.45    7.51
  -1   1 -10  216.37    6.67
  -1   1 -10  216.14    7.18
   1   1  10  222.10    7.20
   3  -1  10   41.39    2.58
  -3  -1 -10   36.46    2.79
  -3   1 -10   37.02    2.55
   3   1  10   40.30    2.73
  -3   1 -10   35.85    2.66
   5  -1  10  233.83    7.54
  -5  -1 -10  216.16    7.66
  -5   1 -10  220.90    7.30
   5   1  10  232.90    7.91
   5   1  10  237.34    7.86
  -5   1 -10  218.47    7.64
   7  -1  10  102.34    4.74
  -7  -1 -10  108.29    4.88
  -7   1 -10  112.99    5.33
   7   1  10  105.93    4.83
  -7   1 -10  112.48    4.52
   7   1  10  107.23    5.07
  -9  -1 -10   42.68    3.22
  -9   1 -10   42.80    3.25
   9   1  10   47.47    3.55
   9   1  10   53.79    3.37
  -9   1 -10   41.42    3.79
 -11  -1 -10  107.76    5.21
  11   1  10  114.02    5.76
 -11   1 -10  105.19    5.10
 -11   1 -10  111.83    6.18
  11   1  10  108.21    5.18
 -13  -1 -10  111.79    5.64
 -13   1 -10  103.35    5.42
 -13   1 -10  118.20    6.75
 -15  -1 -10   43.73    4.30
 -15   1 -10   39.56    4.11
 -15   1 -10   38.16    4.69
  22  -2 -10   82.53    6.17
  22   2 -10   77.92    6.53
  20  -2 -10  180.21    8.78
 -20  -2  10  182.18    6.79
 -20  -2  10  183.50    8.56
 -20   2  10  178.06    6.88
  20   2 -10  179.39    9.20
 -20   2  10  175.62    6.79
 -18  -2  10  389.94   10.53
 -18  -2  10  389.79   13.29
  18  -2 -10  387.53   13.98
 -18   2  10  397.07   12.56
 -18   2  10  385.50   10.80
  18   2 -10  374.02   14.24
 -18   2  10  378.75   10.63
 -16  -2  10  114.59    4.65
  16  -2 -10  106.70    4.77
 -16  -2  10  113.43    3.95
 -16  -2  10  115.55    6.00
 -16   2  10  107.36    4.68
 -16   2  10  110.30    5.49
 -16   2  10  114.89    4.83
  16   2 -10  104.71    6.26
 -14  -2  10    6.91    1.84
  14  -2 -10   14.79    2.00
 -14  -2  10    8.00    1.23
 -14  -2  10    6.24    1.36
 -14   2  10    7.92    1.56
 -14   2  10    6.89    1.71
  14   2 -10   12.02    2.34
 -14   2  10    7.57    1.52
  12  -2 -10   24.68    2.35
 -12  -2  10   30.54    1.81
 -12  -2  10   24.51    2.04
 -12  -2  10   27.48    2.75
 -12   2  10   25.58    2.52
  12   2 -10   24.98    2.91
 -12   2  10   24.50    2.14
 -12   2  10   27.55    2.26
  10  -2 -10  164.44    5.93
 -10  -2  10  145.06    4.62
 -10  -2  10  143.33    5.88
 -10  -2  10  156.56    4.37
 -10   2  10  146.84    5.68
  10   2 -10  167.10    6.12
 -10   2  10  154.60    5.10
 -10   2  10  145.57    4.77
  10   2 -10  158.08    6.71
   8  -2 -10  102.70    4.65
  -8  -2  10  112.51    3.68
  -8  -2  10  117.73    3.49
  -8  -2  10  113.19    4.68
  -8   2  10  114.78    4.12
   8   2 -10  105.39    4.73
  -8   2  10  117.89    3.89
  -8   2  10  113.03    4.55
  -6  -2  10  814.99   17.03
   6  -2 -10  782.00   20.91
  -6  -2  10  782.73   20.18
  -6   2  10  800.65   17.68
   6   2 -10  807.92   20.87
  -6   2  10  791.46   20.20
   4  -2 -10 1776.01   42.93
  -4  -2  10 1718.08   41.34
  -4   2  10 1737.32   36.14
   4   2 -10 1769.36   42.62
  -4   2  10 1728.37   41.53
   2  -2 -10  969.41   25.05
  -2  -2  10  966.89   23.75
   2   2 -10  964.60   24.54
  -2   2  10  965.19   24.13
   0  -2  10   41.21    2.44
   0  -2 -10   53.04    3.26
   0   2  10   37.75    2.65
   0   2 -10   55.71    2.98
   0   2 -10   52.12    2.77
  -2  -2 -10  236.50    8.13
   2  -2  10  247.44    7.37
  -2   2 -10  233.95    7.56
  -2   2 -10  227.39    7.33
   2   2  10  240.62    7.83
   4  -2  10   22.17    1.98
  -4  -2 -10   29.53    2.67
  -4   2 -10   28.09    2.27
   4   2  10   25.10    2.38
  -4   2 -10   31.14    2.62
   4   2  10   20.94    2.28
  -6  -2 -10  130.94    5.72
   6  -2  10  138.03    5.27
   6   2  10  138.52    5.80
  -6   2 -10  128.72    4.94
   6   2  10  130.99    5.75
  -6   2 -10  133.47    5.79
   8  -2  10  316.53    9.82
  -8  -2 -10  299.35   10.14
  -8   2 -10  312.52   10.44
   8   2  10  320.06   10.53
   8   2  10  313.33   10.66
 -10  -2 -10  349.73   11.24
  10   2  10  353.70   11.91
 -10   2 -10  339.22    9.89
  10   2  10  352.89   11.76
 -10   2 -10  363.72   11.95
 -12  -2 -10  152.48    6.38
 -12   2 -10  153.12    6.24
  12   2  10  137.94    6.56
 -12   2 -10  156.06    7.62
  12   2  10  133.49    6.74
 -14  -2 -10   70.83    4.86
  14   2  10   77.00    5.31
 -14   2 -10   67.30    5.57
 -14   2 -10   72.78    4.88
  21  -3 -10  163.79    8.54
 -21  -3  10  179.15    6.86
 -21   3  10  170.95    6.93
 -21   3  10  180.20    7.15
  21   3 -10  160.97    9.20
 -19  -3  10  170.85    8.23
 -19  -3  10  166.94    6.25
  19  -3 -10  162.76    8.15
  19   3 -10  171.37    8.90
 -19   3  10  167.32    6.46
 -19   3  10  161.72    6.60
 -17  -3  10  475.08   12.04
 -17  -3  10  495.65   15.64
 -17   3  10  466.18   12.29
  17   3 -10  501.40   17.05
 -17   3  10  494.84   14.43
 -17   3  10  470.51   12.86
 -15  -3  10  173.38    7.55
 -15  -3  10  171.87    5.76
  15  -3 -10  196.60    6.65
 -15   3  10  172.18    6.00
 -15   3  10  162.81    6.16
  15   3 -10  197.30    8.63
 -15   3  10  171.52    6.81
 -13  -3  10  443.67    9.92
  13  -3 -10  457.16   12.80
 -13  -3  10  437.71   10.59
 -13  -3  10  436.43   13.51
 -13   3  10  443.00   11.57
 -13   3  10  443.00   12.80
 -13   3  10  436.10   10.87
  13   3 -10  445.20   14.99
 -11  -3  10  714.03   15.00
 -11  -3  10  731.15   19.34
  11  -3 -10  742.08   19.11
 -11  -3  10  680.84   15.08
 -11   3  10  689.02   18.53
 -11   3  10  697.36   15.46
 -11   3  10  694.60   16.56
  11   3 -10  714.92   21.30
   9  -3 -10 1151.85   29.49
  -9  -3  10 1176.20   23.21
  -9  -3  10 1199.99   23.86
  -9  -3  10 1173.62   29.12
   9   3 -10 1131.34   32.11
  -9   3  10 1163.80   25.28
  -9   3  10 1147.00   23.47
  -9   3  10 1154.63   28.64
  -7  -3  10  553.12   11.59
  -7  -3  10  547.57   11.75
   7  -3 -10  532.33   15.14
  -7  -3  10  543.15   14.58
   7   3 -10  527.21   15.04
  -7   3  10  535.04   12.82
  -7   3  10  532.57   14.38
   7   3 -10  529.65   16.15
  -5  -3  10  335.74    9.66
   5  -3 -10  340.62   10.57
   5   3 -10  337.99   10.28
   5   3 -10  347.88   10.87
  -5   3  10  331.24    8.73
  -5   3  10  327.32    9.71
   3  -3 -10 1245.32   31.20
  -3  -3  10 1201.73   29.52
   3   3 -10 1242.18   30.72
   3   3 -10 1268.56   28.14
  -3   3  10 1162.87   29.82
  -3   3  10 1224.38   26.19
  -1  -3  10  585.16   15.16
   1  -3 -10  589.61   16.63
   1   3 -10  591.20   15.96
  -1   3  10  588.66   13.87
   1   3 -10  596.58   14.85
   1   3 -10  585.35   14.57
  -1   3  10  596.71   15.85
  -1  -3 -10 1298.17   32.36
   1  -3  10 1236.57   30.38
  -1   3 -10 1306.22   29.69
   1   3  10 1211.11   31.17
  -1   3 -10 1280.81   31.43
  -3  -3 -10  516.72   15.18
   3  -3  10  526.47   13.79
  -3   3 -10  516.36   14.07
   3   3  10  535.56   16.03
   3   3  10  528.53   14.72
  -3   3 -10  507.57   14.10
   5  -3  10  164.15    5.61
  -5  -3 -10  149.66    6.39
  -5   3 -10  149.31    6.23
   5   3  10  157.62    6.64
   5   3  10  161.06    6.38
  -5   3 -10  152.98    5.48
  -7  -3 -10  197.64    7.49
   7  -3  10  166.75    6.24
   7   3  10  170.74    7.37
   7   3  10  164.20    7.02
  -7   3 -10  195.98    6.11
  -7   3 -10  198.02    7.50
  -9  -3 -10  507.75   15.20
  -9   3 -10  511.72   15.22
   9   3  10  495.11   16.00
   9   3  10  498.55   15.26
  -9   3 -10  501.68   12.61
 -11  -3 -10  588.03   17.32
 -11   3 -10  588.10   14.73
  11   3  10  584.28   18.47
 -11   3 -10  599.32   17.75
  11   3  10  597.51   17.81
  13   3  10  301.06   11.40
 -13   3 -10  303.33   11.77
 -13   3 -10  319.07    9.86
  13   3  10  312.86   11.58
  15   3  10  115.77    6.83
 -15   3 -10  128.74    7.69
 -15   3 -10  121.80    6.21
 -20  -4  10    8.06    2.60
  20  -4 -10   10.06    2.75
 -20  -4  10   11.14    2.22
  20   4 -10    8.93    2.96
 -20   4  10   10.20    2.36
 -20   4  10    8.17    2.11
 -18  -4  10    4.08    1.53
 -18  -4  10    4.55    2.13
  18   4 -10    3.58    2.22
 -18   4  10    2.74    1.68
 -18   4  10    4.78    1.72
 -16  -4  10   75.28    5.20
 -16  -4  10   73.62    3.68
 -16   4  10   71.25    3.94
 -16   4  10   73.07    4.15
 -16   4  10   77.08    4.32
  16   4 -10   69.16    5.44
 -14  -4  10  190.76    5.92
  14  -4 -10  197.72    6.95
 -14  -4  10  206.17    8.18
  14   4 -10  187.64    8.68
 -14   4  10  193.99    6.97
 -14   4  10  188.70    6.25
 -14   4  10  191.61    6.79
 -12  -4  10   50.30    2.65
  12  -4 -10   51.50    3.30
 -12  -4  10   49.94    3.63
 -12   4  10   49.07    2.86
 -12   4  10   48.21    3.09
  12   4 -10   48.74    3.98
 -12   4  10   45.26    3.06
 -10  -4  10   13.75    1.07
 -10  -4  10   16.69    2.23
  10  -4 -10   15.32    2.15
 -10  -4  10   17.45    1.61
  10   4 -10   18.41    2.71
 -10   4  10   15.67    1.77
 -10   4  10   13.57    1.86
 -10   4  10   14.71    1.88
  -8  -4  10  320.06    9.83
  -8  -4  10  321.43    7.25
  -8  -4  10  319.03    7.57
   8  -4 -10  336.06   10.38
  -8   4  10  315.30    9.44
  -8   4  10  316.61    8.76
   8   4 -10  326.19   11.09
  -8   4  10  315.12    7.97
   6  -4 -10   31.08    2.76
  -6  -4  10   25.59    2.16
  -6  -4  10   30.80    1.72
  -6   4  10   31.49    2.26
  -6   4  10   30.64    2.25
   6   4 -10   35.93    2.87
   4  -4 -10   86.54    4.55
  -4  -4  10   86.39    3.69
  -4   4  10   96.66    3.83
  -4   4  10   90.63    3.95
   4   4 -10   85.76    3.82
   4   4 -10   93.43    4.35
  -2  -4  10  143.78    4.88
   2  -4 -10  137.60    5.99
   2   4 -10  144.66    4.26
  -2   4  10  146.10    4.98
   2   4 -10  145.97    5.45
  -2   4  10  138.59    5.35
   2   4 -10  143.74    5.58
   2   4 -10  139.29    5.20
   0  -4  10   23.90    1.80
   0   4  10   21.90    2.55
   0   4 -10   26.57    2.42
   0   4 -10   28.56    1.99
   0   4  10   27.02    2.25
   0   4  10   26.26    2.30
   0   4 -10   30.05    2.33
  -2  -4 -10  306.30   10.36
   2  -4  10  311.24    8.75
  -2   4 -10  312.76    9.54
   2   4  10  304.09    9.72
  -2   4 -10  312.06    9.38
   2   4  10  296.23   10.73
  -2   4 -10  316.37    8.84
  -4  -4 -10  298.08   10.17
   4  -4  10  296.83    8.54
   4   4  10  282.65   10.43
   4   4  10  298.59    9.70
  -4   4 -10  288.17    9.42
  -6  -4 -10  101.37    5.40
   6  -4  10  103.56    4.22
   6   4  10   98.30    5.40
   6   4  10   97.65    5.04
  -6   4 -10  101.11    5.31
  -8  -4 -10   20.28    2.96
   8  -4  10   22.10    2.22
  -8   4 -10   25.62    3.44
   8   4  10   23.69    2.87
   8   4  10   23.32    3.02
 -10  -4 -10    0.60    1.77
 -10   4 -10   -0.47    1.37
  10   4  10    1.46    1.42
  10   4  10    0.80    1.42
 -10   4 -10    1.08    2.07
 -12  -4 -10    6.39    2.40
  12   4  10    8.71    2.28
 -12   4 -10    6.77    2.06
 -12   4 -10    6.47    2.62
  12   4  10    8.71    2.39
 -14   4 -10    4.03    2.12
 -14   4 -10    5.23    2.74
  14   4  10    4.78    2.18
  14   4  10    5.25    2.16
 -19  -5  10  133.20    5.54
 -19  -5  10  151.06    7.87
 -19   5  10  135.18    5.97
 -19   5  10  144.88    6.54
  19   5 -10  138.80    8.46
 -17  -5  10  198.34    8.84
 -17  -5  10  182.29    6.28
 -17   5  10  183.85    7.28
 -17   5  10  186.91    6.74
  17   5 -10  212.80    9.92
 -15  -5  10  269.59   10.15
 -15  -5  10  250.43    7.30
  15   5 -10  267.41   11.15
 -15   5  10  257.84    8.62
 -15   5  10  264.63    7.90
 -15   5  10  261.87    8.38
 -13  -5  10  322.00    8.04
 -13  -5  10  260.13   10.41
  13  -5 -10  313.11    9.94
 -13   5  10  315.26    8.48
 -13   5  10  329.06    9.51
  13   5 -10  309.73   11.96
 -13   5  10  310.50    9.35
 -11  -5  10  368.09   11.67
  11  -5 -10  383.04   11.57
 -11  -5  10  356.02    8.70
  11   5 -10  376.31   13.11
 -11   5  10  365.40    9.27
 -11   5  10  360.75   10.54
 -11   5  10  358.01   10.20
  -9  -5  10  297.33    9.57
   9  -5 -10  302.95    9.93
  -9  -5  10  299.28    7.18
  -9   5  10  285.21    7.61
  -9   5  10  296.86    8.84
  -9   5  10  293.13    8.63
   9   5 -10  292.86   10.73
  -7  -5  10 1021.77   25.22
  -7  -5  10 1018.85   19.82
   7  -5 -10  970.66   26.27
  -7  -5  10 1028.70   20.44
  -7   5  10  977.66   22.31
  -7   5  10  982.95   24.71
   7   5 -10  984.01   28.05
  -7   5  10  994.13   20.41
   5  -5 -10  851.77   23.12
  -5  -5  10  848.83   21.50
  -5   5  10  848.26   19.38
   5   5 -10  860.40   24.07
  -5   5  10  856.07   21.55
   3  -5 -10  415.47   13.36
  -3  -5  10  433.36   11.77
   3   5 -10  456.27   13.32
   3   5 -10  446.26   12.10
   3   5 -10  456.87   10.72
  -3   5  10  412.27   12.14
  -3   5  10  432.86   11.09
   1  -5 -10  356.15   11.61
  -1  -5  10  332.75    9.57
  -1   5  10  339.87   10.45
  -1   5  10  338.91    9.31
   1   5 -10  378.54   10.51
   1   5 -10  365.51   10.74
  -1  -5 -10  106.12    5.45
   1  -5  10   98.09    3.77
   1   5  10   94.24    4.58
   1   5  10   91.21    5.27
   1   5  10   98.26    4.18
  -1   5 -10  105.36    4.87
  -1   5 -10  113.92    4.05
  -3  -5 -10  289.07   10.22
   3  -5  10  283.67    8.06
  -3   5 -10  279.73    9.34
   3   5  10  265.54   10.35
   3   5  10  287.68    9.41
   5  -5  10  131.48    4.69
  -5  -5 -10  119.58    6.22
   5   5  10  125.49    6.43
  -5   5 -10  125.64    6.03
   5   5  10  136.08    5.95
   7  -5  10   68.41    3.35
  -7  -5 -10   69.74    4.84
  -7   5 -10   69.33    4.71
   7   5  10   63.10    4.26
   7   5  10   58.91    4.51
  -9  -5 -10  176.88    8.04
   9   5  10  166.49    8.09
   9   5  10  187.11    7.83
  -9   5 -10  176.17    7.97
 -11  -5 -10  413.88   13.87
  11   5  10  388.09   14.42
 -11   5 -10  391.25   13.68
 -11   5 -10  407.42   11.11
  11   5  10  387.14   13.48
 -13  -5 -10  271.06   10.57
 -13   5 -10  250.90   10.83
 -13   5 -10  270.67    8.84
  13   5  10  250.48   10.93
  13   5  10  240.59   10.28
 -18  -6  10  175.28    8.73
 -18  -6  10  175.80    6.19
  18   6 -10  174.90    9.55
 -18   6  10  174.93    6.65
 -18   6  10  173.56    7.31
 -16  -6  10  113.63    6.62
 -16  -6  10  121.61    4.66
 -16   6  10  114.16    5.64
  16   6 -10  118.36    7.41
 -16   6  10  122.42    5.16
 -14  -6  10  262.56    7.26
 -14  -6  10  275.25   10.23
  14  -6 -10  264.68    9.05
  14   6 -10  270.11   11.35
 -14   6  10  265.02    7.85
 -14   6  10  273.85    8.91
 -12  -6  10  296.29   10.24
 -12  -6  10  289.08    7.30
  12  -6 -10  281.30    9.65
 -12   6  10  277.72    7.85
  12   6 -10  280.15   11.31
 -12   6  10  271.17    8.80
 -12   6  10  290.10    8.51
 -10  -6  10  296.89    9.94
 -10  -6  10  296.32    7.19
  10  -6 -10  306.58   10.21
 -10   6  10  284.93    8.89
  10   6 -10  294.30   11.23
 -10   6  10  291.84    8.67
 -10   6  10  289.46    7.80
  -8  -6  10  622.50   13.05
   8  -6 -10  678.70   18.39
  -8  -6  10  622.33   17.14
  -8   6  10  590.88   15.32
  -8   6  10  627.60   13.85
  -8   6  10  615.66   16.28
   8   6 -10  645.99   19.48
  -6  -6  10  232.14    7.60
   6  -6 -10  223.13    8.65
  -6  -6  10  238.82    5.63
  -6   6  10  220.78    7.15
  -6   6  10  233.40    7.32
  -6   6  10  238.89    6.34
   6   6 -10  232.67    8.84
  -4  -6  10  348.90    9.84
   4  -6 -10  324.64   11.35
  -4   6  10  349.07   10.01
   4   6 -10  333.67   11.21
   4   6 -10  340.76   10.33
  -4   6  10  343.08    9.39
   2  -6 -10  537.50   16.47
  -2  -6  10  545.33   14.17
  -2   6  10  538.74   13.41
  -2   6  10  532.71   14.80
   2   6 -10  563.15   16.07
   2   6 -10  549.59   14.93
   0  -6 -10  551.32   17.11
   0  -6  10  579.59   14.55
   0   6  10  571.84   13.96
   0   6  10  567.48   15.72
   0   6 -10  576.66   16.14
   0   6  10  550.16   18.06
   0   6 -10  588.43   15.69
   2  -6  10  662.99   16.25
  -2  -6 -10  633.32   19.16
   2   6  10  645.70   20.22
  -2   6 -10  634.31   17.52
   2   6  10  642.18   15.49
   2   6  10  664.94   17.86
  -2   6 -10  636.20   17.44
  -4  -6 -10  646.10   19.35
   4  -6  10  653.90   16.24
   4   6  10  651.17   18.07
   4   6  10  644.87   15.64
  -4   6 -10  641.87   17.87
   4   6  10  617.44   20.17
  -6  -6 -10  262.08   10.08
  -6   6 -10  246.56    9.36
   6   6  10  235.23    8.93
   6   6  10  230.36   10.00
  -8  -6 -10  281.57   11.02
   8   6  10  285.30   10.38
  -8   6 -10  275.46   10.53
   8   6  10  291.28   11.56
 -10  -6 -10  235.62    9.92
  10   6  10  230.29    9.31
  10   6  10  218.65   10.00
 -10   6 -10  204.35    9.31
 -12  -6 -10  138.44    7.67
 -12   6 -10  142.92    8.00
  12   6  10  141.01    7.36
  12   6  10  139.43    7.88
 -17  -7  10    3.23    1.38
 -17  -7  10    2.38    2.14
 -17   7  10    2.10    1.90
 -17   7  10    1.07    1.50
  17   7 -10    2.31    2.37
 -15  -7  10   65.79    5.15
 -15  -7  10   64.41    3.25
 -15   7  10   68.13    4.57
  15   7 -10   64.99    5.71
 -15   7  10   65.31    3.80
 -13  -7  10   32.46    3.57
  13  -7 -10   32.37    3.37
 -13  -7  10   31.46    2.18
 -13   7  10   36.24    3.42
 -13   7  10   28.59    2.57
  13   7 -10   30.20    4.01
  11  -7 -10   34.46    3.45
 -11  -7  10   38.14    3.50
 -11  -7  10   38.72    2.18
  11   7 -10   38.52    4.02
 -11   7  10   39.71    2.68
 -11   7  10   34.54    3.06
   9  -7 -10  145.40    6.76
  -9  -7  10  152.78    6.36
  -9  -7  10  148.41    4.21
   9   7 -10  152.06    7.40
  -9   7  10  146.26    4.90
  -9   7  10  143.97    5.86
  -9   7  10  151.90    5.11
  -7  -7  10    3.29    1.29
   7  -7 -10    1.73    1.62
  -7  -7  10    3.62    0.83
   7   7 -10    1.94    1.55
  -7   7  10    4.20    1.13
  -7   7  10    1.32    0.91
  -7   7  10    3.54    1.38
  -5  -7  10   11.05    1.13
   5  -7 -10   13.68    2.59
  -5  -7  10   11.16    1.72
  -5   7  10   10.92    1.83
  -5   7  10   12.61    1.66
   5   7 -10   12.97    2.24
  -3  -7  10   56.63    2.96
   3  -7 -10   56.11    4.32
  -3   7  10   56.74    3.19
   3   7 -10   61.61    4.05
   3   7 -10   58.51    3.75
  -3   7  10   54.35    3.23
  -1  -7  10   49.23    2.58
   1  -7 -10   47.94    4.21
   1   7 -10   47.14    3.77
  -1   7  10   47.17    3.09
   1   7 -10   48.29    3.20
  -1   7  10   46.82    3.03
  -1   7  10   50.43    4.18
   1  -7  10   80.27    3.28
  -1  -7 -10   81.21    5.46
  -1   7 -10   83.66    4.99
   1   7  10   81.16    5.37
  -1   7 -10   83.66    3.84
   1   7  10   87.44    4.40
   1   7  10   85.39    3.98
  -3  -7 -10  119.10    6.64
   3   7  10  114.97    6.57
   3   7  10  114.62    5.46
   3   7  10  121.05    4.84
  -3   7 -10  116.15    5.98
  -5  -7 -10  112.73    6.59
  -5   7 -10  107.95    6.04
   5   7  10  118.41    6.76
   5   7  10  112.32    5.60
   5   7  10  109.09    4.76
  -7  -7 -10   42.00    4.52
   7   7  10   47.12    3.33
   7   7  10   45.15    3.80
  -7   7 -10   46.43    4.45
   7   7  10   47.59    4.55
  -9  -7 -10    8.75    2.89
   9   7  10    8.90    2.73
   9   7  10    8.38    2.23
  -9   7 -10   12.61    3.17
   9   7  10    9.41    2.07
 -11  -7 -10   10.10    3.15
  11   7  10   11.48    2.98
  11   7  10   10.73    2.50
 -11   7 -10   11.11    3.23
 -16  -8  10  297.65   11.97
  16   8 -10  302.65   13.44
 -16   8  10  308.56   10.51
 -16   8  10  309.49    9.06
 -14  -8  10  160.19    7.87
 -14   8  10  170.15    7.15
 -14   8  10  160.35    5.87
  14   8 -10  173.88    9.18
 -12  -8  10  256.01    9.71
  12  -8 -10  248.52    9.46
 -12   8  10  248.43    7.28
  12   8 -10  243.73   11.00
 -12   8  10  248.13    8.66
  10  -8 -10  390.87   13.14
 -10   8  10  396.98   11.51
  10   8 -10  394.63   14.56
 -10   8  10  397.23    9.85
   8  -8 -10  442.19   14.28
  -8  -8  10  435.92   13.05
   8   8 -10  429.88   15.05
  -8   8  10  430.03   10.31
  -8   8  10  417.88   11.95
  -6  -8  10  417.43   12.07
   6  -8 -10  393.07   13.57
  -6   8  10  401.44   11.32
   6   8 -10  403.29   13.95
  -6   8  10  400.04   10.99
  -6   8  10  417.59    9.72
  -4  -8  10  433.09   12.00
   4  -8 -10  417.05   14.22
  -4   8  10  416.93   11.66
  -4   8  10  411.46   11.42
   4   8 -10  427.25   14.00
  -2  -8  10  427.78   11.56
   2  -8 -10  399.52   14.21
  -2   8  10  423.38   15.11
  -2   8  10  411.82   11.32
   2   8 -10  424.39   13.52
   2   8 -10  411.79   13.07
  -2   8  10  436.66   12.08
   0  -8 -10  445.06   15.13
   0   8  10  437.13   11.71
   0   8 -10  432.29   13.63
   0   8  10  456.67   12.92
   0   8  10  440.33   15.69
   0   8 -10  426.62   13.41
  -2  -8 -10  330.52   12.56
  -2   8 -10  330.85   11.54
   2   8  10  341.63   13.13
   2   8  10  332.38    9.56
   2   8  10  339.77   10.81
  -4  -8 -10  320.28   12.45
   4   8  10  321.54    9.34
   4   8  10  331.68   10.88
  -4   8 -10  322.97   11.42
   4   8  10  314.67   12.79
  -6  -8 -10  249.77   10.84
   6   8  10  248.48    7.92
   6   8  10  251.50    9.40
  -6   8 -10  248.42   10.07
   6   8  10  255.52   11.25
  -8  -8 -10  133.01    7.80
   8   8  10  138.01    8.02
   8   8  10  136.25    6.76
   8   8  10  140.25    5.59
  -8   8 -10  132.47    7.42
 -10  -8 -10  130.15    8.05
  10   8  10  130.39    6.94
  10   8  10  121.53    7.79
 -10   8 -10  123.00    7.48
 -15  -9  10  244.56   10.54
 -15   9  10  245.29    7.73
  15   9 -10  237.72   11.90
 -15   9  10  260.84    9.45
 -13  -9  10  311.91   11.54
 -13   9  10  306.56    8.56
 -13   9  10  294.30   10.17
  13   9 -10  291.20   12.97
  11  -9 -10  360.36   12.84
 -11  -9  10  383.63   12.82
 -11   9  10  393.18   11.69
  11   9 -10  388.04   14.84
 -11   9  10  364.48    9.58
  -9  -9  10  259.14    9.59
   9  -9 -10  272.88   10.54
   9   9 -10  290.34   11.67
  -9   9  10  258.12    7.28
  -9   9  10  262.81    8.92
  -7  -9  10   94.56    4.84
   7  -9 -10   96.06    5.97
  -7   9  10   87.71    4.72
   7   9 -10   96.29    6.04
  -7   9  10   91.45    3.68
  -5  -9  10  107.64    4.95
   5  -9 -10  115.42    6.69
  -5   9  10  114.90    4.03
   5   9 -10  117.67    6.34
  -5   9  10  111.51    5.15
   3  -9 -10   97.62    6.19
  -3   9  10   93.06    4.00
   3   9 -10   86.67    5.19
  -3   9  10   91.12    4.55
   1  -9 -10  235.24   10.48
  -1   9  10  256.94    8.17
   1   9 -10  231.35    8.97
   1   9 -10  253.04    9.70
  -1   9  10  246.25    7.92
  -1   9  10  255.78   10.96
  -1  -9 -10  230.77   10.49
  -1   9 -10  241.67    9.70
   1   9  10  260.99   11.16
   1   9  10  242.52    7.85
   1   9  10  257.52    8.59
  -3  -9 -10  523.05   18.24
   3   9  10  579.35   19.46
   3   9  10  551.91   15.96
  -3   9 -10  540.45   16.88
   3   9  10  551.47   14.12
  -5  -9 -10  217.59   10.40
   5   9  10  237.83   10.95
   5   9  10  235.97    8.85
   5   9  10  221.69    7.47
  -5   9 -10  224.30    9.65
  -7  -9 -10  119.72    7.68
  -7   9 -10  118.02    7.16
   7   9  10  115.78    7.63
   7   9  10  118.84    6.22
   7   9  10  111.55    5.05
  -9  -9 -10   31.82    4.81
  -9   9 -10   22.04    4.04
   9   9  10   27.28    3.60
   9   9  10   32.65    4.88
  12 -10 -10   28.82    3.90
 -12 -10  10   28.57    3.85
 -12  10  10   34.41    3.90
  12  10 -10   34.19    4.81
 -10 -10  10    1.85    1.84
  10 -10 -10    2.55    2.15
  10  10 -10    0.64    2.00
 -10  10  10    2.92    1.69
   8 -10 -10   43.50    4.40
  -8 -10  10   45.42    3.74
   8  10 -10   37.81    4.42
  -8  10  10   50.20    3.83
   6 -10 -10   71.93    5.61
   6  10 -10   69.24    5.26
  -6  10  10   65.62    4.18
   4 -10 -10  205.64    9.63
   4  10 -10  209.45    9.09
  -4  10  10  205.53    7.47
   2 -10 -10   58.40    5.34
  -2  10  10   66.22    5.58
   2  10 -10   63.01    4.79
  -2  10  10   60.06    3.85
   0 -10 -10    3.68    2.60
   0  10 -10    4.39    2.46
   0  10  10    2.12    1.94
   0  10  10    2.13    1.38
  -2 -10 -10   25.42    4.25
   2  10  10   27.51    2.88
   2  10  10   32.97    4.36
   2  10  10   29.41    2.85
  -2  10 -10   27.59    4.11
  -4 -10 -10   31.07    4.67
   4  10  10   38.08    3.50
   4  10  10   37.76    3.07
   4  10  10   37.62    4.76
  -4  10 -10   36.09    4.63
  -6 -10 -10   68.74    6.29
   6  10  10   68.19    4.68
   6  10  10   71.47    6.29
  -6  10 -10   72.16    6.14
   9 -11 -10  279.46   11.61
   9  11 -10  280.60   12.50
  -9  11  10  285.45    9.85
   7 -11 -10  148.04    8.22
  -7  11  10  149.21    6.60
   7  11 -10  162.35    8.57
   5 -11 -10  117.54    7.42
   5  11 -10  119.99    6.94
  -5  11  10  102.45    5.37
   3 -11 -10  143.14    8.36
  -3  11  10  146.51    6.19
   1 -11 -10  357.87   14.57
  -1  11  10  385.04   15.25
  -1  11  10  372.06   11.01
  -1 -11 -10  450.00   16.91
   1  11  10  458.86   12.60
   1  11  10  471.21   17.69
  -1  11 -10  426.40   15.23
  -3 -11 -10  364.58   14.98
   3  11  10  379.48   10.78
  -3  11 -10  349.26   13.51
   3  11  10  364.91   15.26
 -22   0  11    0.04    1.65
  22   0 -11    0.74    2.06
  20   0 -11    1.23    1.94
 -20   0  11    1.76    1.58
 -20   0  11    0.95    1.81
 -20   0  11    0.32    1.34
 -18   0  11    0.33    1.60
 -18   0  11    0.38    1.16
 -18   0  11    0.50    1.30
  18   0 -11    0.51    1.68
  16   0 -11    0.83    1.61
 -16   0  11    1.53    1.22
 -16   0  11    0.29    1.06
 -16   0  11    1.36    1.48
  14   0 -11   -0.51    1.16
 -14   0  11   -0.13    0.91
 -14   0  11   -0.65    0.89
 -14   0  11    0.21    1.13
 -12   0  11    0.86    0.90
 -12   0  11    1.84    1.20
 -12   0  11    1.38    0.98
  12   0 -11   -0.78    1.04
 -10   0  11   -0.23    0.74
 -10   0  11    0.60    0.76
 -10   0  11    0.78    0.92
  10   0 -11    0.53    1.00
  -8   0  11   -0.24    0.78
  -8   0  11   -0.23    0.70
   8   0 -11    0.74    0.99
  -8   0  11    0.50    0.76
  -6   0  11    0.04    0.81
   6   0 -11    0.52    0.95
  -6   0  11    1.63    0.89
  -4   0  11   -0.52    0.66
   4   0 -11    0.36    1.01
   2   0 -11    0.43    0.94
  -2   0  11    0.59    0.79
   0   0 -11    0.57    0.97
   0   0  11    0.77    0.79
   0   0 -11    0.26    1.06
  -2   0 -11    0.31    1.03
   2   0  11    1.00    0.89
  -2   0 -11    0.76    1.05
  -4   0 -11    0.98    1.15
   4   0  11    0.07    0.85
   6   0  11    0.12    0.93
  -6   0 -11    0.52    1.18
  -8   0 -11    0.98    1.32
   8   0  11   -0.01    1.04
 -10   0 -11   -0.67    1.79
  10   0  11   -0.66    1.19
 -12   0 -11   -0.81    1.98
  12   0  11   -0.28    1.34
 -14   0 -11   -0.87    1.83
 -14   0 -11    1.37    2.31
  14   0  11    0.01    1.57
  21  -1 -11  250.49   11.09
 -21  -1  11  246.70   10.31
 -21  -1  11  242.63    8.35
 -21   1  11  239.87    8.13
  21   1 -11  246.47   11.26
 -21   1  11  254.77    8.60
 -19  -1  11  282.89   10.91
 -19  -1  11  282.39    8.23
  19  -1 -11  297.43   11.90
 -19  -1  11  289.52    8.86
 -19   1  11  290.50   10.66
  19   1 -11  290.87   11.95
 -19   1  11  283.00    8.90
 -19   1  11  282.54    8.72
  17  -1 -11  235.30   10.05
 -17  -1  11  242.65    7.55
 -17  -1  11  227.92    6.86
 -17  -1  11  243.48    9.42
 -17   1  11  243.33    7.65
 -17   1  11  247.79    9.20
 -17   1  11  245.21    7.51
  17   1 -11  239.72   10.30
 -15  -1  11  178.14    6.05
 -15  -1  11  175.75    7.52
  15  -1 -11  213.35    7.24
 -15  -1  11  186.92    5.71
 -15   1  11  176.08    6.06
 -15   1  11  184.71    7.45
  15   1 -11  203.84    8.63
 -15   1  11  176.23    6.10
 -13  -1  11  317.42    8.45
 -13  -1  11  331.07   10.66
  13  -1 -11  318.71   10.11
 -13  -1  11  343.96    8.35
  13   1 -11  295.36   11.45
 -13   1  11  335.89   10.50
 -13   1  11  321.27    8.57
 -13   1  11  335.11    8.79
  13   1 -11  293.10   10.06
 -11  -1  11  964.56   20.53
 -11  -1  11 1016.18   21.31
 -11  -1  11 1004.34   25.61
  11  -1 -11 1010.08   25.72
 -11   1  11 1009.38   21.81
 -11   1  11  994.04   25.43
  11   1 -11  977.98   25.71
 -11   1  11  961.56   20.63
   9  -1 -11  721.50   20.10
  -9  -1  11  798.15   16.71
  -9  -1  11  773.28   20.01
  -9  -1  11  758.81   16.09
  -9   1  11  749.94   16.16
  -9   1  11  778.64   17.13
  -9   1  11  755.29   19.85
   9   1 -11  754.62   20.32
   7  -1 -11 1331.01   33.35
  -7  -1  11 1313.13   32.44
  -7  -1  11 1357.65   27.70
   7   1 -11 1320.24   33.22
  -7   1  11 1334.68   28.05
  -7   1  11 1306.67   32.42
   5  -1 -11  623.87   16.78
  -5  -1  11  594.79   15.98
   5   1 -11  612.87   16.63
  -5   1  11  584.31   16.00
  -5   1  11  623.58   14.05
  -3  -1  11  972.33   24.69
   3  -1 -11 1058.42   25.90
   3   1 -11 1002.47   25.53
  -3   1  11  958.92   24.80
  -1  -1  11  154.77    5.81
   1  -1 -11  183.72    6.61
  -1   1  11  162.26    6.05
   1   1 -11  178.22    6.34
   1   1 -11  189.58    5.56
  -1  -1 -11 1099.21   28.12
   1  -1  11 1085.47   27.08
   1   1  11 1111.15   27.42
  -1   1 -11 1103.52   25.71
  -1   1 -11 1074.08   27.69
   3  -1  11  373.90   10.97
  -3  -1 -11  381.54   11.52
   3   1  11  362.31   11.18
  -3   1 -11  383.77   10.76
  -3   1 -11  384.16   11.19
  -5  -1 -11  317.85   10.23
   5  -1  11  328.27    9.99
  -5   1 -11  315.42    9.83
  -5   1 -11  313.63    9.94
   5   1  11  339.70   10.39
  -7  -1 -11  666.98   18.80
   7  -1  11  715.65   18.81
  -7   1 -11  694.05   18.36
  -7   1 -11  684.45   18.61
   7   1  11  694.36   19.10
   7   1  11  685.59   19.81
  -9  -1 -11  565.19   15.88
   9  -1  11  546.43   15.98
   9   1  11  551.51   16.39
  -9   1 -11  579.07   16.46
   9   1  11  542.84   16.58
  11  -1  11  705.19   20.01
  11   1  11  713.81   20.47
 -11   1 -11  722.54   20.45
  13  -1  11  274.58   10.16
  13   1  11  275.05   10.46
 -13   1 -11  263.41   10.82
 -13   1 -11  267.88    9.22
 -15   1 -11  157.90    8.51
  15   1  11  157.14    7.88
 -15   1 -11  170.42    7.52
  20  -2 -11  191.07    9.28
 -20  -2  11  181.74    8.71
 -20  -2  11  188.16    6.96
 -20   2  11  184.84    8.02
 -20   2  11  196.14    7.20
 -20   2  11  190.19    7.06
  20   2 -11  190.62    9.61
 -18  -2  11  227.89    9.54
  18  -2 -11  236.78   10.16
 -18  -2  11  234.85    7.56
 -18   2  11  232.48    7.71
 -18   2  11  239.12    9.02
 -18   2  11  230.64    7.68
  18   2 -11  238.75   10.50
 -16  -2  11  336.25    9.18
 -16  -2  11  345.73   11.68
  16  -2 -11  339.21   10.44
 -16  -2  11  333.31    8.42
 -16   2  11  338.96   11.06
  16   2 -11  329.21   12.64
 -16   2  11  321.20    9.23
 -16   2  11  319.47    9.47
  14  -2 -11  189.18    7.15
 -14  -2  11  213.38    8.09
 -14  -2  11  203.76    6.31
 -14  -2  11  212.85    5.75
  14   2 -11  190.27    8.61
 -14   2  11  207.05    6.64
 -14   2  11  198.87    6.41
 -14   2  11  210.29    7.65
 -12  -2  11  251.20    8.72
 -12  -2  11  249.47    6.84
  12  -2 -11  227.88    8.10
 -12  -2  11  262.91    6.47
 -12   2  11  240.01    6.95
 -12   2  11  263.40    8.44
 -12   2  11  243.97    7.27
  12   2 -11  206.24    9.13
 -10  -2  11  153.15    4.47
  10  -2 -11  160.29    6.11
 -10  -2  11  151.13    4.78
 -10  -2  11  156.11    6.12
  10   2 -11  151.87    6.78
 -10   2  11  150.93    5.18
 -10   2  11  157.35    5.01
 -10   2  11  156.03    5.94
  10   2 -11  157.46    6.22
   8  -2 -11 1174.47   29.37
  -8  -2  11 1143.02   23.01
  -8  -2  11 1144.54   23.98
  -8  -2  11 1138.48   28.64
   8   2 -11 1174.37   29.39
  -8   2  11 1117.39   23.19
  -8   2  11 1157.98   24.87
  -8   2  11 1150.55   28.53
  -6  -2  11  681.13   18.08
   6  -2 -11  714.74   19.01
  -6  -2  11  703.17   15.30
   6   2 -11  729.33   18.90
  -6   2  11  672.69   18.10
  -6   2  11  683.77   15.85
   4  -2 -11  638.90   17.44
  -4  -2  11  621.80   16.39
  -4   2  11  600.16   16.51
  -4   2  11  645.51   14.63
   4   2 -11  637.40   17.17
  -2  -2  11  211.36    6.84
   2  -2 -11  217.97    7.72
   2   2 -11  214.90    7.30
  -2   2  11  214.79    7.19
   2   2 -11  212.70    6.40
   2   2 -11  218.37    6.98
   0  -2  11  322.66    9.54
   0  -2 -11  340.32   10.63
   0   2 -11  338.19   10.13
   0   2 -11  341.07    9.38
   0   2  11  320.49   10.01
   2  -2  11  495.38   13.61
  -2  -2 -11  508.35   14.65
  -2   2 -11  508.98   13.48
  -2   2 -11  507.93   14.06
   2   2  11  497.27   14.18
  -4  -2 -11  133.96    5.90
   4  -2  11  139.68    5.33
   4   2  11  143.97    5.87
   4   2  11  134.42    5.91
  -4   2 -11  141.19    5.75
  -4   2 -11  136.27    5.32
  -6  -2 -11  155.80    6.56
   6  -2  11  165.48    6.15
  -6   2 -11  154.16    6.61
   6   2  11  155.84    6.63
   6   2  11  172.78    6.77
  -6   2 -11  163.32    5.91
  -8  -2 -11  460.94   13.83
   8  -2  11  446.47   13.30
   8   2  11  459.54   14.06
  -8   2 -11  463.25   13.97
   8   2  11  449.66   14.40
  10  -2  11  442.28   13.41
 -10  -2 -11  440.49   13.56
  10   2  11  434.01   14.10
  10   2  11  437.10   14.28
 -10   2 -11  465.28   14.35
  12   2  11  229.10    8.99
 -12   2 -11  217.45    9.57
 -12   2 -11  216.53    7.93
  12   2  11  229.84    9.27
 -14   2 -11   65.80    4.83
  14   2  11   62.81    5.02
 -14   2 -11   64.11    5.63
  21  -3 -11   30.17    4.27
 -21  -3  11   28.93    4.18
 -21  -3  11   31.75    3.33
 -21   3  11   29.69    3.39
  21   3 -11   32.68    4.71
 -21   3  11   29.57    3.43
 -19  -3  11   37.88    4.24
 -19  -3  11   33.08    3.09
 -19   3  11   29.84    3.19
 -19   3  11   32.52    3.25
 -19   3  11   35.22    3.53
  19   3 -11   38.10    4.63
 -17  -3  11   68.88    4.99
 -17  -3  11   56.18    3.52
 -17   3  11   65.47    4.32
  17   3 -11   62.18    5.19
 -17   3  11   62.25    3.94
 -17   3  11   61.40    3.77
 -15  -3  11   41.72    3.99
  15  -3 -11   52.74    3.42
 -15  -3  11   57.79    3.18
 -15   3  11   52.68    3.81
 -15   3  11   50.99    3.26
 -15   3  11   53.78    3.46
  15   3 -11   49.33    4.43
 -13  -3  11   17.05    1.91
  13  -3 -11   17.85    2.37
 -13  -3  11   15.87    2.39
 -13  -3  11   15.82    1.47
  13   3 -11   13.69    2.50
 -13   3  11   23.65    2.29
 -13   3  11   17.54    2.28
 -13   3  11   15.78    2.07
  11  -3 -11  112.00    5.13
 -11  -3  11  114.60    5.31
 -11  -3  11  120.15    3.55
 -11  -3  11  109.53    4.03
 -11   3  11  114.36    4.30
 -11   3  11  117.57    5.01
 -11   3  11  109.16    4.54
  11   3 -11  109.91    5.85
  -9  -3  11  124.95    4.05
   9  -3 -11  115.57    5.30
  -9  -3  11  123.75    3.65
  -9  -3  11  124.78    5.24
  -9   3  11  122.60    4.99
   9   3 -11  119.40    5.80
  -9   3  11  120.87    4.60
  -9   3  11  119.98    4.24
  -7  -3  11  195.21    5.18
  -7  -3  11  192.05    5.25
   7  -3 -11  196.31    7.26
  -7  -3  11  186.66    6.64
   7   3 -11  194.61    7.53
  -7   3  11  198.26    6.09
   7   3 -11  197.38    7.15
  -7   3  11  182.37    6.52
   5  -3 -11   69.48    4.00
  -5  -3  11   70.94    3.42
   5   3 -11   71.88    3.84
   5   3 -11   71.44    3.17
  -5   3  11   69.39    3.25
  -5   3  11   69.59    3.50
  -3  -3  11   28.89    2.10
   3  -3 -11   30.03    2.77
   3   3 -11   29.05    2.47
  -3   3  11   29.31    2.22
   3   3 -11   28.78    2.25
  -3   3  11   28.67    2.32
   1  -3 -11  436.90   13.17
  -1  -3  11  426.96   11.78
   1   3 -11  434.09   11.57
  -1   3  11  422.02   12.34
   1   3 -11  439.31   12.52
   1  -3  11   29.88    2.15
  -1  -3 -11   31.40    2.97
  -1   3 -11   32.12    2.68
  -1   3 -11   28.40    2.47
   1   3  11   29.20    2.52
   3  -3  11   42.10    2.58
  -3  -3 -11   44.82    3.51
  -3   3 -11   38.46    2.77
   3   3  11   38.09    3.12
   3   3  11   39.32    3.01
  -3   3 -11   34.96    2.97
   5  -3  11  215.17    7.05
  -5  -3 -11  205.02    7.96
   5   3  11  210.98    7.83
  -5   3 -11  210.13    7.75
   5   3  11  203.35    8.14
  -5   3 -11  202.65    6.92
  -7  -3 -11  175.06    7.36
   7  -3  11  179.75    6.52
   7   3  11  182.55    7.36
  -7   3 -11  181.08    7.49
   7   3  11  166.55    7.36
  -9  -3 -11  106.24    5.72
   9  -3  11  109.91    5.10
   9   3  11  109.43    5.79
  -9   3 -11  112.79    6.14
   9   3  11  112.20    5.86
  11  -3  11  107.31    5.39
 -11  -3 -11  113.70    5.99
  11   3  11  111.96    6.17
  11   3  11  110.47    5.99
 -11   3 -11  112.47    6.52
  13   3  11    3.14    1.75
  13   3  11    2.90    1.91
 -13   3 -11    1.27    1.87
 -13   3 -11    4.88    2.68
 -20  -4  11  170.28    8.83
 -20  -4  11  184.67    6.80
  20  -4 -11  181.56    9.02
  20   4 -11  181.63    9.79
 -20   4  11  177.54    7.01
 -20   4  11  197.81    7.60
 -18  -4  11   77.10    4.04
 -18  -4  11   75.77    5.43
 -18   4  11   70.64    4.22
 -18   4  11   75.72    4.52
 -18   4  11   73.99    4.47
  18   4 -11   78.73    6.10
  16  -4 -11  215.51    8.18
 -16  -4  11  225.81    6.91
 -16  -4  11  227.65    9.17
 -16   4  11  218.55    7.95
 -16   4  11  220.03    7.69
  16   4 -11  208.09    9.79
 -16   4  11  222.05    7.22
 -14  -4  11  247.50    7.10
  14  -4 -11  250.62    8.55
 -14  -4  11  257.47    9.56
 -14   4  11  242.37    7.45
  14   4 -11  257.75   10.51
 -14   4  11  257.74    8.57
 -14   4  11  247.21    8.03
 -12  -4  11  131.34    4.48
  12  -4 -11  147.38    5.91
 -12  -4  11  126.18    5.97
 -12   4  11  128.21    5.39
 -12   4  11  132.48    5.29
 -12   4  11  129.65    4.79
  12   4 -11  137.02    6.80
  10  -4 -11  296.05   10.02
 -10  -4  11  317.03    7.76
 -10  -4  11  320.94   10.15
 -10  -4  11  323.59    7.15
  10   4 -11  302.30   11.19
 -10   4  11  304.90    9.46
 -10   4  11  306.31    8.09
 -10   4  11  306.81    8.89
  -8  -4  11 1005.73   20.06
   8  -4 -11  968.99   26.12
  -8  -4  11 1012.86   25.34
  -8  -4  11 1004.87   20.58
  -8   4  11  986.79   22.23
  -8   4  11 1000.81   20.54
   8   4 -11  972.35   28.02
  -8   4  11  991.12   24.94
  -6  -4  11 1275.05   31.81
   6  -4 -11 1338.25   33.47
   6   4 -11 1363.36   35.44
  -6   4  11 1259.38   31.80
  -6   4  11 1270.53   28.11
   4  -4 -11  339.67   11.13
  -4  -4  11  339.63    9.86
  -4   4  11  333.35   10.13
   4   4 -11  350.67   10.78
   4   4 -11  351.23   11.04
  -4   4  11  346.83    9.23
   4   4 -11  334.62    9.60
  -2  -4  11  303.44    8.62
   2  -4 -11  284.91    9.95
   2   4 -11  275.84    9.26
  -2   4  11  304.38    8.28
   2   4 -11  280.17    9.29
   2   4 -11  282.32    8.66
   2   4 -11  285.68    7.73
  -2   4  11  311.37    9.30
   0  -4 -11  190.09    7.44
   0  -4  11  164.78    5.79
   0   4 -11  197.79    6.65
   0   4 -11  192.25    6.71
   0   4  11  167.24    6.52
   0   4  11  165.71    5.83
   0   4 -11  188.57    6.23
   2  -4  11  213.01    6.49
  -2  -4 -11  185.23    7.71
  -2   4 -11  191.73    6.16
  -2   4 -11  184.05    6.78
   2   4  11  202.91    8.12
   2   4  11  214.01    7.47
  -2   4 -11  189.87    7.05
   4  -4  11  423.96   11.43
  -4  -4 -11  390.61   12.95
   4   4  11  425.13   12.63
  -4   4 -11  401.52   11.68
  -4   4 -11  385.47   12.02
   4   4  11  402.36   13.60
  -6  -4 -11  646.22   18.53
   6  -4  11  622.43   16.55
  -6   4 -11  642.08   17.62
   6   4  11  599.48   17.76
   6   4  11  608.90   19.25
   8  -4  11  434.10   12.42
  -8  -4 -11  437.38   13.96
   8   4  11  416.97   13.60
  -8   4 -11  431.46   13.64
   8   4  11  409.04   14.38
  10  -4  11  684.65   18.40
 -10  -4 -11  657.24   19.78
 -10   4 -11  657.33   19.58
  10   4  11  668.50   21.04
  10   4  11  691.35   19.93
 -12  -4 -11  188.07    8.34
 -12   4 -11  196.02    9.05
  12   4  11  169.98    8.39
  12   4  11  190.04    8.57
  14   4  11   66.70    5.40
 -14   4 -11   87.38    6.44
 -14   4 -11   82.78    5.16
  14   4  11   68.07    5.35
 -19  -5  11   17.97    2.45
 -19  -5  11   16.10    3.25
  19   5 -11   11.67    3.34
 -19   5  11   16.12    2.73
 -19   5  11   15.77    2.55
 -17  -5  11  100.58    4.49
 -17  -5  11  111.10    6.49
 -17   5  11  100.67    4.87
  17   5 -11  106.95    7.05
 -17   5  11  104.56    5.39
 -15  -5  11  272.03    7.72
 -15  -5  11  284.97   10.54
  15  -5 -11  278.65    9.31
 -15   5  11  271.77    8.21
  15   5 -11  281.69   11.68
 -15   5  11  280.43    9.01
 -15   5  11  274.66    8.96
 -13  -5  11  342.94   11.63
  13  -5 -11  359.91   11.14
 -13  -5  11  343.49    8.71
 -13   5  11  339.83   10.10
  13   5 -11  349.56   13.03
 -13   5  11  350.30   10.42
 -13   5  11  332.13    9.17
  11  -5 -11  221.56    8.02
 -11  -5  11  209.27    5.86
 -11  -5  11  208.13    7.95
 -11   5  11  203.18    7.06
 -11   5  11  205.91    6.30
 -11   5  11  205.85    7.06
  11   5 -11  216.10    9.05
   9  -5 -11  526.32   15.65
  -9  -5  11  527.56   11.61
  -9  -5  11  541.85   15.17
  -9  -5  11  554.68   11.52
  -9   5  11  508.04   12.09
  -9   5  11  523.98   13.47
   9   5 -11  528.67   16.87
  -9   5  11  526.91   14.41
  -7  -5  11  150.24    4.35
   7  -5 -11  151.07    6.52
  -7  -5  11  154.77    5.87
  -7   5  11  145.10    5.41
  -7   5  11  144.64    5.54
   7   5 -11  164.74    6.87
  -7   5  11  145.20    4.77
  -5  -5  11  161.32    5.82
   5  -5 -11  170.40    7.06
   5   5 -11  166.59    6.73
  -5   5  11  159.50    5.89
  -5   5  11  153.83    5.60
   5   5 -11  163.69    5.98
   3  -5 -11  264.42    9.80
  -3  -5  11  293.38    8.42
   3   5 -11  267.60    8.63
   3   5 -11  270.58    9.28
  -3   5  11  288.61    8.91
  -3   5  11  294.45    8.20
   3   5 -11  273.34    7.23
  -1  -5  11  270.42    8.22
   1  -5 -11  294.67   10.26
   1   5 -11  288.46    9.01
  -1   5  11  273.07    9.06
  -1   5  11  283.92    8.25
   1   5 -11  292.14    9.13
  -1  -5 -11  158.01    7.00
   1  -5  11  150.30    5.21
  -1   5 -11  165.70    6.43
  -1   5 -11  156.57    5.35
   1   5  11  146.14    6.09
   1   5  11  139.43    6.88
   1   5  11  155.48    5.58
  -3  -5 -11  437.55   14.16
   3  -5  11  450.91   11.98
   3   5  11  425.31   14.74
   3   5  11  438.80   13.30
  -3   5 -11  447.39   13.10
   5  -5  11  533.59   14.09
  -5  -5 -11  533.08   16.43
   5   5  11  518.66   17.11
  -5   5 -11  530.63   15.41
   5   5  11  509.23   15.49
   7  -5  11  132.58    5.17
  -7  -5 -11  128.39    6.74
   7   5  11  135.38    6.91
  -7   5 -11  133.42    6.63
   7   5  11  125.64    6.26
  -9  -5 -11  225.00    9.38
   9   5  11  220.34    9.65
   9   5  11  223.56    9.07
  -9   5 -11  217.76    9.24
 -11  -5 -11  113.01    6.59
  11   5  11  115.78    6.47
 -11   5 -11  106.13    6.71
  11   5  11  116.44    6.79
 -13  -5 -11   42.33    4.84
  13   5  11   41.81    4.54
 -13   5 -11   33.48    4.70
  13   5  11   44.03    4.52
 -18  -6  11   63.41    3.74
 -18  -6  11   67.64    5.71
 -18   6  11   68.60    4.76
 -18   6  11   68.61    4.32
  18   6 -11   81.00    6.54
 -16  -6  11    2.30    1.24
 -16  -6  11    0.64    1.75
 -16   6  11   -0.18    1.50
 -16   6  11    0.41    1.32
  16   6 -11    3.66    2.36
 -14  -6  11   15.33    2.79
 -14  -6  11   13.70    1.81
  14  -6 -11   11.36    2.36
 -14   6  11   15.30    2.11
  14   6 -11    9.61    2.73
 -14   6  11   13.21    2.29
  12  -6 -11   21.03    2.93
 -12  -6  11   25.38    2.03
 -12  -6  11   23.18    2.96
 -12   6  11   24.57    2.75
 -12   6  11   22.38    2.29
  12   6 -11   19.34    3.18
 -12   6  11   26.31    2.35
 -10  -6  11   96.21    4.95
 -10  -6  11   97.68    3.44
  10  -6 -11   92.78    5.17
 -10   6  11  100.88    4.68
 -10   6  11   92.98    3.92
 -10   6  11   96.02    4.19
  10   6 -11   87.52    5.55
   8  -6 -11  120.63    5.88
  -8  -6  11  115.75    3.62
  -8  -6  11  112.59    5.11
   8   6 -11  110.13    5.90
  -8   6  11  101.51    4.70
  -8   6  11  107.35    4.53
  -8   6  11  105.78    4.05
   6  -6 -11   75.19    4.75
  -6  -6  11   81.36    2.83
  -6  -6  11   78.58    3.91
  -6   6  11   82.74    4.01
  -6   6  11   77.77    3.77
   6   6 -11   73.64    4.53
  -4  -6  11  378.54   11.04
   4  -6 -11  396.04   12.97
  -4   6  11  367.91   10.43
   4   6 -11  401.64   11.63
   4   6 -11  399.89   12.65
  -4   6  11  398.84   11.41
   2  -6 -11  195.86    8.15
  -2  -6  11  188.73    6.22
  -2   6  11  190.45    6.86
   2   6 -11  192.22    7.13
  -2   6  11  187.16    6.38
   2   6 -11  194.40    7.23
   0  -6 -11   10.22    2.41
   0  -6  11   13.57    1.54
   0   6 -11   10.35    2.20
   0   6 -11    8.97    1.56
   0   6  11   12.08    1.94
   0   6  11   11.28    2.35
   0   6  11   13.37    1.91
  -2  -6 -11   18.45    3.01
   2  -6  11   15.54    1.69
   2   6  11   16.91    2.40
  -2   6 -11   20.65    2.95
   2   6  11   17.06    2.89
   2   6  11   16.57    2.22
   4  -6  11    7.11    1.33
  -4  -6 -11    3.62    2.12
   4   6  11    6.15    1.62
   4   6  11    6.33    2.05
  -4   6 -11    6.77    2.24
   4   6  11    4.68    1.63
  -6  -6 -11   92.08    5.90
   6   6  11   94.82    5.94
  -6   6 -11   90.02    5.57
   6   6  11   99.18    5.38
  -8  -6 -11  227.80    9.77
  -8   6 -11  217.61    9.36
   8   6  11  229.65    9.17
   8   6  11  235.94   10.21
 -10  -6 -11   69.69    5.60
 -10   6 -11   65.52    5.44
  10   6  11   72.41    5.58
  10   6  11   71.62    5.16
 -12  -6 -11   59.00    5.41
 -12   6 -11   58.23    5.52
  12   6  11   59.05    5.34
  12   6  11   63.18    5.16
 -17  -7  11  175.44    8.89
 -17  -7  11  185.41    6.15
 -17   7  11  192.47    6.89
  17   7 -11  189.56   10.13
 -17   7  11  181.44    7.66
 -15  -7  11  352.44    9.04
 -15  -7  11  351.63   12.75
 -15   7  11  351.13   11.14
  15   7 -11  361.52   14.31
 -15   7  11  345.49    9.76
 -13  -7  11  381.43   12.86
  13  -7 -11  387.56   12.50
 -13  -7  11  378.96    9.18
  13   7 -11  379.56   14.52
 -13   7  11  380.01   11.37
 -13   7  11  369.25    9.92
 -11  -7  11  235.24    6.14
  11  -7 -11  233.49    9.01
 -11  -7  11  236.13    8.84
  11   7 -11  224.13   10.02
 -11   7  11  227.38    7.97
 -11   7  11  234.64    6.93
  -9  -7  11  609.28   12.99
  -9  -7  11  615.26   17.46
   9  -7 -11  630.72   18.48
   9   7 -11  621.18   19.83
  -9   7  11  617.18   15.81
  -9   7  11  621.11   16.15
  -9   7  11  618.99   13.98
   7  -7 -11  789.52   22.60
  -7  -7  11  811.53   21.03
  -7  -7  11  804.27   15.99
  -7   7  11  781.70   19.03
   7   7 -11  757.12   23.56
  -7   7  11  802.98   20.22
  -7   7  11  795.98   16.99
  -5  -7  11  273.00    8.63
   5  -7 -11  278.48   10.40
  -5  -7  11  278.52    6.37
  -5   7  11  265.75    8.34
   5   7 -11  267.19   10.00
  -5   7  11  273.76    8.52
   3  -7 -11  125.86    6.65
  -3  -7  11  120.67    4.78
  -3   7  11  131.33    5.27
   3   7 -11  126.33    5.78
   3   7 -11  125.58    5.93
  -3   7  11  127.20    5.14
   1  -7 -11  511.94   16.43
  -1  -7  11  511.15   13.52
  -1   7  11  507.43   17.26
   1   7 -11  529.46   14.98
  -1   7  11  495.12   13.08
  -1   7  11  515.89   14.54
   1   7 -11  507.22   15.19
  -1  -7 -11  850.73   24.25
   1  -7  11  837.51   20.69
   1   7  11  800.55   19.41
  -1   7 -11  849.84   22.07
   1   7  11  828.68   22.15
   1   7  11  819.91   25.45
  -3  -7 -11  492.72   16.16
   3   7  11  475.25   12.63
   3   7  11  476.91   14.46
  -3   7 -11  499.28   14.87
   3   7  11  458.49   16.49
  -5  -7 -11  283.94   11.27
   5   7  11  268.68    8.49
   5   7  11  273.66   11.43
   5   7  11  275.49    9.93
  -5   7 -11  271.84   10.33
  -7  -7 -11  257.77   10.92
  -7   7 -11  254.39   10.21
   7   7  11  252.05    8.30
   7   7  11  257.17   11.15
   7   7  11  252.76    9.74
  -9  -7 -11  148.83    8.08
  -9   7 -11  150.67    7.82
   9   7  11  125.55    5.69
   9   7  11  126.02    6.80
   9   7  11  124.42    7.63
 -11  -7 -11  353.79   13.58
 -11   7 -11  312.31   12.79
  11   7  11  340.45   13.96
  11   7  11  349.36   12.74
 -16  -8  11   47.37    4.90
  16   8 -11   47.38    5.48
 -16   8  11   43.09    3.45
 -16   8  11   43.41    4.08
 -14  -8  11  257.40   10.45
 -14   8  11  268.24    9.38
 -14   8  11  256.15    7.88
  14   8 -11  269.09   12.00
  12  -8 -11   40.53    4.00
 -12  -8  11   37.22    3.79
 -12   8  11   39.25    2.85
 -12   8  11   43.03    3.71
  12   8 -11   42.37    4.66
 -10  -8  11   50.57    3.95
  10  -8 -11   57.16    4.36
 -10   8  11   49.51    3.75
  10   8 -11   55.24    4.84
 -10   8  11   48.48    2.98
   8  -8 -11   66.00    4.86
  -8  -8  11   66.13    4.16
  -8   8  11   69.16    4.16
   8   8 -11   72.97    5.14
  -8   8  11   68.02    3.29
  -6  -8  11   51.23    3.41
   6  -8 -11   49.44    4.36
  -6   8  11   54.10    3.63
  -6   8  11   51.69    2.96
  -6   8  11   53.93    2.83
   6   8 -11   50.31    4.19
  -4  -8  11   33.25    2.65
   4  -8 -11   36.84    4.01
  -4   8  11   36.56    2.70
   4   8 -11   39.45    3.46
  -4   8  11   37.08    3.02
   2  -8 -11  331.14   12.42
  -2  -8  11  334.48   10.19
   2   8 -11  333.77   11.35
  -2   8  11  341.44   10.34
   2   8 -11  332.02   11.25
  -2   8  11  328.50    9.74
   0  -8 -11  241.42   10.38
   0   8 -11  241.50    9.41
   0   8  11  252.51   10.78
   0   8  11  249.82    7.99
   0   8  11  254.88    8.65
  -2  -8 -11  175.27    8.69
  -2   8 -11  173.97    7.90
   2   8  11  179.07    8.90
   2   8  11  181.67    6.49
   2   8  11  178.29    7.17
  -4  -8 -11  118.64    7.19
   4   8  11  112.52    7.04
   4   8  11  115.46    5.06
   4   8  11  115.96    5.84
  -4   8 -11  121.99    6.60
  -6  -8 -11   22.96    3.93
   6   8  11   26.20    2.70
  -6   8 -11   21.06    3.64
   6   8  11   25.66    3.21
   6   8  11   25.47    3.94
  -8  -8 -11   12.69    3.36
   8   8  11   18.27    3.72
  -8   8 -11   12.97    3.34
   8   8  11   13.26    2.69
   8   8  11   15.71    2.37
 -10  -8 -11   -0.46    2.41
  10   8  11    1.22    2.13
 -10   8 -11   -0.79    2.35
  10   8  11    0.62    1.62
 -15  -9  11   61.24    5.39
  15   9 -11   64.11    6.29
 -15   9  11   68.95    5.00
 -15   9  11   67.33    3.97
 -13  -9  11  173.46    8.26
  13  -9 -11  188.70    8.24
 -13   9  11  173.27    6.12
  13   9 -11  175.67    9.56
 -13   9  11  186.05    7.65
 -11  -9  11  182.29    7.86
  11  -9 -11  165.61    7.95
 -11   9  11  168.67    7.06
  11   9 -11  176.07    9.13
 -11   9  11  175.92    5.84
   9  -9 -11  131.73    7.18
  -9  -9  11  135.46    6.38
  -9   9  11  141.15    6.18
   9   9 -11  136.59    7.63
  -9   9  11  136.37    4.88
  -7  -9  11   56.30    3.84
   7  -9 -11   72.85    5.21
[truncated: 203,186 more chars]
