# Supplementary material for: [(1,2,5,6-η)-Cyclo­octa-1,5-diene](1-ethyl-3-isopropyl-1,3-imidazol-2-yl­idene)(tri­phenyl­phosphane)rhodium(I) tetra­fluorido­borate
Source: IUCrdata. 2021 Jun 11;6(Pt 6):x210597. doi: 10.1107/S2414314621005976 (PMC9462349; doi:10.1107/S2414314621005976)
Supplement: Supplementary file 2 [file x-06-x210597-Isup2.hkl]

data_I                                                                          
_shelx_title ' mo_Rajaseelan_cs14_0m in Cc No9' 
_shelx_refln_list_code          4                                               
_shelx_F_calc_maximum      373.69                                               
_exptl_crystal_F_000      1440.00                                               
_reflns_d_resolution_high  0.7782                                               
                                                                                
loop_                                                                           
 _space_group_symop_operation_xyz                                               
 'x, y, z'                                                                      
 'x, -y, z+1/2'                                                                 
 'x+1/2, y+1/2, z'                                                              
 'x+1/2, -y+1/2, z+1/2'                                                         
                                                                                
_cell_length_a    17.4184                                                       
_cell_length_b    10.2177                                                       
_cell_length_c    18.5136                                                       
_cell_angle_alpha  90.000                                                       
_cell_angle_beta  109.164                                                       
_cell_angle_gamma  90.000                                                       
                                                                                
_shelx_F_squared_multiplier     1.000                                           
                                                                                
loop_                                                                           
 _refln_index_h                                                                 
 _refln_index_k                                                                 
 _refln_index_l                                                                 
 _refln_F_squared_calc                                                          
 _refln_F_squared_meas                                                          
 _refln_F_squared_sigma                                                         
 _refln_observed_status                                                         
   3   1 -23       4258.51       4386.84       129.41 o                         
   5   1 -23       1458.57       1409.96        70.08 o                         
   7   1 -23        288.87        270.59        39.39 o                         
   9   1 -23       1873.63       1862.32        80.29 o                         
  11   1 -23       3773.84       3923.22       122.58 o                         
   4   2 -23       1705.92       1647.92        76.59 o                         
   6   2 -23       2453.15       2517.17        94.37 o                         
   8   2 -23        309.14        315.43        41.55 o                         
  10   2 -23       1559.94       1400.07        70.81 o                         
   7   3 -23        150.56        106.81        31.76 o                         
   9   3 -23        155.07         94.09        31.11 o                         
   0   0 -22       2948.73       2883.35       138.95 o                         
   2   0 -22       5382.62       5438.88       206.74 o                         
   4   0 -22       1744.93       1709.83       106.44 o                         
   6   0 -22       1583.78       1351.26        95.61 o                         
   8   0 -22       2157.35       2121.26       117.72 o                         
  10   0 -22       4358.40       4116.31       175.11 o                         
  12   0 -22       5051.81       4853.36       196.34 o                         
  14   0 -22       7904.71       7666.14       267.79 o                         
   1   1 -22        552.98        542.51        48.59 o                         
   3   1 -22       1061.86       1001.62        58.53 o                         
   5   1 -22        489.35        476.37        44.26 o                         
   7   1 -22       1252.78       1184.26        70.28 o                         
   9   1 -22        591.10        583.19        48.14 o                         
  11   1 -22        342.18        350.32        41.50 o                         
  13   1 -22        380.95        357.79        42.22 o                         
   0   2 -22       1704.07       1751.66        77.02 o                         
   2   2 -22       1384.13       1373.24       100.73 o                         
   4   2 -22        790.57        739.86        52.23 o                         
   6   2 -22         29.24         33.61        24.62 o                         
   8   2 -22        779.34        805.38        53.78 o                         
  10   2 -22       1523.55       1448.63        70.45 o                         
  12   2 -22       2595.77       2619.88        95.76 o                         
  14   2 -22       4678.16       4646.40       133.66 o                         
   1   3 -22        624.13        579.88        48.79 o                         
   3   3 -22       1182.89       1077.62        62.31 o                         
   5   3 -22       3306.32       3237.95       107.11 o                         
   7   3 -22       2468.40       2316.99        90.39 o                         
   9   3 -22       1056.84       1026.73        60.55 o                         
  11   3 -22       2844.04       2937.07        84.03 o                         
  13   3 -22       5767.53       5832.13       130.07 o                         
   4   4 -22       1344.64       1258.59        68.65 o                         
   6   4 -22        699.59        661.96        42.38 o                         
   8   4 -22        544.86        448.79        38.32 o                         
  10   4 -22        415.40        342.42        34.91 o                         
  -3   1 -21       4884.40       4804.36        88.72 o                         
  -1   1 -21       2502.72       2551.44        71.03 o                         
   1   1 -21       3766.43       3885.31       115.90 o                         
   3   1 -21       1237.65       1262.87        62.89 o                         
   5   1 -21       2533.06       2566.80        88.31 o                         
   7   1 -21       5532.25       5509.71       194.22 o                         
   9   1 -21       4756.05       4863.54       134.07 o                         
  11   1 -21       4758.57       4720.12       161.06 o                         
  13   1 -21       3447.11       3407.93       109.03 o                         
  15   1 -21       3776.55       3689.12       116.67 o                         
  -2   2 -21       4187.57       4165.64        95.92 o                         
   0   2 -21       1718.33       1717.42        57.54 o                         
   2   2 -21       1049.92       1021.58        58.61 o                         
   4   2 -21       1864.45       1963.57        77.61 o                         
   6   2 -21       5635.17       5728.33       147.06 o                         
   8   2 -21       2272.42       2214.32        85.43 o                         
  10   2 -21       2319.57       2290.13        85.00 o                         
  12   2 -21       3470.24       3430.95       108.14 o                         
  14   2 -21       2351.54       2361.11        88.83 o                         
  -1   3 -21        260.88        274.85        30.39 o                         
   1   3 -21       1250.17       1125.85        48.50 o                         
   3   3 -21        439.98        358.52        54.91 o                         
   5   3 -21        262.21        249.55        35.52 o                         
   7   3 -21        944.53        950.28        56.43 o                         
   9   3 -21       2081.64       1976.63        98.61 o                         
  11   3 -21       1083.61        993.43        49.40 o                         
  13   3 -21       1314.54       1328.72        55.76 o                         
  15   3 -21        155.16         97.58        29.25 o                         
   0   4 -21       2353.00       2353.15        69.54 o                         
   2   4 -21        891.11        852.82        43.41 o                         
   4   4 -21       1509.84       1520.20        71.08 o                         
   6   4 -21       4843.56       4746.69       109.47 o                         
   8   4 -21       2503.90       2508.21        74.38 o                         
  10   4 -21       6450.00       6401.92       136.54 o                         
  12   4 -21       3277.26       3470.07       114.72 o                         
  14   4 -21       2348.31       2464.75       141.29 o                         
   1   5 -21       1742.11       1739.34        61.74 o                         
   3   5 -21        765.81        688.94        42.29 o                         
   5   5 -21       2575.28       2523.32       138.80 o                         
   7   5 -21       2518.20       2467.01        91.74 o                         
   9   5 -21       1086.25       1000.39        62.67 o                         
  11   5 -21        865.68        772.72        77.01 o                         
   6   6 -21        659.46        588.00        77.60 o                         
   8   6 -21       2286.83       2303.94        90.91 o                         
  -4   0 -20       3339.56       3622.30       103.95 o                         
  -2   0 -20       5045.27       5095.98       125.39 o                         
   0   0 -20       4614.59       4454.13       113.46 o                         
   2   0 -20       1757.13       1785.82        98.39 o                         
   4   0 -20       2538.78       2532.54       119.62 o                         
   6   0 -20       4179.34       4139.00       161.50 o                         
   8   0 -20       9233.14       9300.57       294.59 o                         
  10   0 -20       6352.34       6199.94       221.09 o                         
  12   0 -20       5644.17       5290.56       200.44 o                         
  14   0 -20       2847.35       2606.48       127.38 o                         
  16   0 -20       2143.45       2094.32       113.33 o                         
  -5   1 -20        647.52        622.57        34.66 o                         
  -3   1 -20       1236.13       1126.35        40.08 o                         
  -1   1 -20       1123.69       1143.51        38.59 o                         
   1   1 -20        476.11        472.30        33.24 o                         
   3   1 -20        567.12        543.05        44.09 o                         
   5   1 -20       1214.64       1135.88        57.82 o                         
   7   1 -20       3220.79       3178.34       103.88 o                         
   9   1 -20        445.40        443.10        42.54 o                         
  11   1 -20        244.47        219.89        32.48 o                         
  13   1 -20       1026.83        987.61        56.42 o                         
  15   1 -20       2148.14       2058.57        80.90 o                         
  17   1 -20        927.70        849.59        46.66 o                         
  -4   2 -20       2221.50       2238.49        56.67 o                         
  -2   2 -20       1158.39       1123.84        39.92 o                         
   0   2 -20        212.44        204.34        24.92 o                         
   2   2 -20        391.68        346.79        38.51 o                         
   4   2 -20        439.39        418.80        41.06 o                         
   6   2 -20       2763.06       2703.08        90.01 o                         
   8   2 -20       5342.11       5285.14       138.52 o                         
  10   2 -20       6816.90       6804.83       167.15 o                         
  12   2 -20       2436.04       2410.64        86.39 o                         
  14   2 -20       1179.08       1022.48        57.88 o                         
  16   2 -20        442.57        419.95        36.64 o                         
  -3   3 -20       5027.19       5028.26        91.03 o                         
  -1   3 -20       3114.61       3138.32        79.12 o                         
   1   3 -20        558.29        574.82        36.02 o                         
   3   3 -20       2893.63       2762.49        93.99 o                         
   5   3 -20       5759.01       5977.29       149.18 o                         
   7   3 -20       5811.68       5919.54       149.44 o                         
   9   3 -20       7006.66       6900.46       168.75 o                         
  11   3 -20       4407.87       4262.34       102.60 o                         
  13   3 -20       5237.59       5327.26       119.54 o                         
  15   3 -20       7300.68       7768.63       225.70 o                         
  -2   4 -20       1122.53        993.64        47.53 o                         
   0   4 -20       1064.73       1006.99        45.95 o                         
   2   4 -20        403.63        337.61        35.82 o                         
   4   4 -20        333.72        325.45        30.44 o                         
   6   4 -20        439.06        328.19        30.66 o                         
   8   4 -20         35.74         46.49        19.12 o                         
  10   4 -20        216.72        202.59        27.38 o                         
  12   4 -20        287.84        296.96        38.97 o                         
  14   4 -20        536.89        438.85        45.72 o                         
  -1   5 -20        737.36        695.35        53.51 o                         
   1   5 -20       1593.48       1473.89        64.93 o                         
   3   5 -20        920.79        849.62        43.43 o                         
   5   5 -20       2852.42       2851.73        95.08 o                         
   7   5 -20       3011.52       2957.78       100.09 o                         
   9   5 -20       4947.53       4906.69       137.49 o                         
  11   5 -20       4425.19       4431.34       131.65 o                         
  13   5 -20       2279.96       2366.93        93.16 o                         
   2   6 -20       1936.74       1910.26        80.07 o                         
   4   6 -20       1627.64       1648.09        72.63 o                         
   6   6 -20       4137.41       3937.64       120.09 o                         
   8   6 -20       2335.58       2243.83        87.95 o                         
  10   6 -20        647.70        730.46        54.18 o                         
  12   6 -20       3126.61       3101.46       108.00 o                         
   5   7 -20        677.15        623.87        58.35 o                         
   7   7 -20        191.81        166.77        53.00 o                         
  -5   1 -19       2884.81       3039.90        83.94 o                         
  -3   1 -19       1612.68       1576.48        45.30 o                         
  -1   1 -19       1273.52       1253.71        38.81 o                         
   1   1 -19       1120.17       1209.30        43.35 o                         
   3   1 -19       4269.86       4349.23       115.76 o                         
   5   1 -19       6409.23       6289.76       152.55 o                         
   7   1 -19       6619.81       6527.22       156.64 o                         
   9   1 -19       3818.29       3950.07       111.65 o                         
  11   1 -19       4862.23       4819.34       157.69 o                         
  13   1 -19        651.89        639.19        45.84 o                         
  15   1 -19       1875.67       1794.31        70.96 o                         
  17   1 -19       2125.83       2160.58        68.16 o                         
  -6   2 -19       1338.18       1369.04        53.10 o                         
  -4   2 -19       1907.29       1924.69        51.52 o                         
  -2   2 -19       2813.30       2822.10        60.15 o                         
   0   2 -19       1255.75       1202.52        45.85 o                         
   2   2 -19       2402.50       2343.66        61.30 o                         
   4   2 -19       5657.83       5792.98       141.72 o                         
   6   2 -19       4370.95       4369.94       120.38 o                         
   8   2 -19       2418.31       2471.29        84.00 o                         
  10   2 -19       3738.26       3652.65       105.86 o                         
  12   2 -19       3206.15       3145.89        99.49 o                         
  14   2 -19       2316.85       2273.39        68.63 o                         
  16   2 -19       2998.56       2960.22        81.46 o                         
  18   2 -19       1267.62       1257.13        67.07 o                         
  -5   3 -19        144.13        133.55        25.19 o                         
  -3   3 -19        109.29         85.42        18.44 o                         
  -1   3 -19        282.76        262.76        23.19 o                         
   1   3 -19        421.51        380.29        30.36 o                         
   3   3 -19        103.43        116.28        20.73 o                         
   5   3 -19         37.40         30.70        21.69 o                         
   7   3 -19       1729.78       1638.71        68.48 o                         
   9   3 -19       1797.34       1740.44        71.41 o                         
  11   3 -19        273.07        224.96        26.68 o                         
  13   3 -19         44.52         32.16        18.26 o                         
  15   3 -19        135.25        100.45        27.43 o                         
  17   3 -19         87.59         68.19        25.91 o                         
  -4   4 -19       5450.72       5742.93       117.79 o                         
  -2   4 -19       2968.18       2905.23        76.31 o                         
   0   4 -19       1826.91       1820.20        57.53 o                         
   2   4 -19       9532.53       9383.15       164.49 o                         
   4   4 -19       5001.74       4913.38        88.19 o                         
   6   4 -19       4862.58       4795.30       104.32 o                         
   8   4 -19       8301.03       8150.53       155.31 o                         
  10   4 -19       4747.90       4865.62       110.35 o                         
  12   4 -19        853.24        864.61        55.14 o                         
  14   4 -19       3424.91       3324.22       144.51 o                         
  16   4 -19       1393.63       1284.66       105.13 o                         
  -3   5 -19       1758.26       1677.52        75.01 o                         
  -1   5 -19       3296.49       3223.96       100.84 o                         
   1   5 -19       2695.49       2534.07        71.62 o                         
   3   5 -19       2670.23       2524.42        70.64 o                         
   5   5 -19       1161.78       1088.43        44.85 o                         
   7   5 -19       2325.88       2209.20        82.34 o                         
   9   5 -19       1793.46       1670.36        72.98 o                         
  11   5 -19       1063.47        950.55        74.82 o                         
  13   5 -19       3516.12       3638.20       114.71 o                         
  15   5 -19       1334.10       1336.27        96.27 o                         
  -2   6 -19        132.55        131.06        34.21 o                         
   0   6 -19        283.37        240.80        37.20 o                         
   2   6 -19       1497.42       1497.92        68.68 o                         
   4   6 -19       1722.13       1770.53        71.37 o                         
   6   6 -19       2371.74       2372.82        69.03 o                         
   8   6 -19       1135.58       1096.00        61.77 o                         
  10   6 -19       2421.98       2249.64        87.48 o                         
  12   6 -19       1385.27       1471.02       103.59 o                         
  14   6 -19        452.18        435.42        47.02 o                         
   1   7 -19       2988.01       2874.98       100.73 o                         
   3   7 -19       1330.94       1281.82        66.64 o                         
   5   7 -19       5593.84       5605.95       143.34 o                         
   7   7 -19       3364.81       3139.56       106.63 o                         
   9   7 -19       2956.44       2953.77       105.42 o                         
  11   7 -19       1935.20       1913.20       106.44 o                         
  -8   0 -18       2401.38       2360.79       122.70 o                         
  -6   0 -18       3366.50       3523.04       101.56 o                         
  -4   0 -18       1463.90       1418.60        59.68 o                         
  -2   0 -18       4504.66       4370.59       109.17 o                         
   0   0 -18       2751.46       2734.85        77.26 o                         
   2   0 -18       9618.60      10313.60       209.45 o                         
   4   0 -18       8212.62       8347.55       253.88 o                         
   6   0 -18      13677.89      13623.18       373.36 o                         
   8   0 -18       4402.10       4591.87       168.67 o                         
  10   0 -18       3587.49       3532.99       142.32 o                         
  12   0 -18       3908.38       3750.42       151.69 o                         
  14   0 -18       3036.83       2798.72       123.13 o                         
  16   0 -18       7144.88       7416.21       241.00 o                         
  18   0 -18       3121.50       3068.71       135.29 o                         
  -7   1 -18        598.68        563.36        37.65 o                         
  -5   1 -18        905.93        839.56        34.82 o                         
  -3   1 -18        683.96        677.09        30.78 o                         
  -1   1 -18       1391.23       1389.24        39.10 o                         
   1   1 -18        422.91        430.11        23.56 o                         
   3   1 -18        345.46        325.34        34.46 o                         
   5   1 -18        690.78        661.68        43.48 o                         
   7   1 -18       1457.63       1438.75        61.19 o                         
   9   1 -18        472.53        446.31        38.25 o                         
  11   1 -18        641.03        587.07        41.39 o                         
  13   1 -18       1722.10       1648.44        66.05 o                         
  15   1 -18       1347.77       1235.07        58.03 o                         
  17   1 -18        393.13        338.40        31.14 o                         
  19   1 -18         45.18         66.35        25.83 o                         
  -6   2 -18        223.65        219.82        27.14 o                         
  -4   2 -18        291.09        283.63        23.95 o                         
  -2   2 -18       1024.36        937.85        34.32 o                         
   0   2 -18        491.34        480.17        29.23 o                         
   2   2 -18       5181.78       5339.88       100.31 o                         
   4   2 -18       5971.58       6173.31       144.78 o                         
   6   2 -18       4724.19       4775.20       122.47 o                         
   8   2 -18       1132.06       1173.30        56.16 o                         
  10   2 -18       2271.56       2269.86        79.77 o                         
  12   2 -18        572.66        530.68        40.84 o                         
  14   2 -18        269.60        271.28        28.12 o                         
  16   2 -18       1926.83       1896.95        76.78 o                         
  18   2 -18       1852.81       1750.35        75.58 o                         
  -7   3 -18       2190.44       2120.23        82.76 o                         
  -5   3 -18       2030.75       1991.70        60.56 o                         
  -3   3 -18       4421.39       4497.21        95.05 o                         
  -1   3 -18        983.95        979.19        41.88 o                         
   1   3 -18       3478.90       3387.56        77.30 o                         
   3   3 -18       3649.16       3610.64        79.27 o                         
   5   3 -18       8488.49       8640.05       190.15 o                         
   7   3 -18      17238.90      17477.56       336.78 o                         
   9   3 -18       4953.63       4943.70       129.62 o                         
  11   3 -18       1331.34       1349.03        50.62 o                         
  13   3 -18        949.54       1019.35        44.57 o                         
  15   3 -18       3956.38       4051.00       120.07 o                         
  17   3 -18       2087.66       2077.76        81.60 o                         
  -6   4 -18         39.38         53.66        27.59 o                         
  -4   4 -18        828.49        798.99        40.77 o                         
  -2   4 -18        221.47        209.60        25.98 o                         
   0   4 -18       1887.44       1772.35        55.93 o                         
   2   4 -18        265.09        241.85        21.10 o                         
   4   4 -18        113.05         96.50        16.60 o                         
   6   4 -18        226.89        214.97        25.05 o                         
   8   4 -18        568.68        531.45        34.33 o                         
  10   4 -18        253.77        208.06        24.59 o                         
  12   4 -18       1800.10       1836.85        74.15 o                         
  14   4 -18        540.96        554.45        45.65 o                         
  16   4 -18        146.50        148.21        30.05 o                         
  -5   5 -18       1265.14       1148.25        64.09 o                         
  -3   5 -18       1103.52       1057.25        59.27 o                         
  -1   5 -18        412.03        392.04        56.74 o                         
   1   5 -18       2059.92       1912.09        59.18 o                         
   3   5 -18       3419.94       3346.21        68.15 o                         
   5   5 -18       6636.97       6669.27       125.34 o                         
   7   5 -18       4815.23       4575.79       127.90 o                         
   9   5 -18       4296.13       3996.62       116.91 o                         
  11   5 -18       1033.29       1038.30        58.30 o                         
  13   5 -18       1536.26       1618.47        80.53 o                         
  15   5 -18        961.78       1045.27        60.54 o                         
  -4   6 -18       2792.11       2839.49        99.23 o                         
  -2   6 -18       6543.71       6427.49       250.81 o                         
   0   6 -18       3841.96       4030.21       115.76 o                         
   2   6 -18        651.68        591.85        47.37 o                         
   4   6 -18       3309.69       3257.07        89.85 o                         
   6   6 -18       7059.59       7039.27       132.57 o                         
   8   6 -18       2306.18       2368.78        85.93 o                         
  10   6 -18       2262.68       2308.77        86.50 o                         
  12   6 -18       3269.80       3346.41       107.31 o                         
  14   6 -18       3114.46       3213.02       108.42 o                         
  -1   7 -18        863.38        836.79        90.70 o                         
   1   7 -18        267.88        199.99        36.31 o                         
   3   7 -18        157.90        128.22        31.14 o                         
   5   7 -18        130.71         89.42        28.33 o                         
   7   7 -18       1486.28       1402.09        67.57 o                         
   9   7 -18         96.16         62.60        41.36 o                         
  11   7 -18         46.75         40.70        24.58 o                         
  13   7 -18        203.12        243.75        37.74 o                         
   2   8 -18       1873.08       1856.20        80.73 o                         
   4   8 -18       2325.49       2212.10       103.37 o                         
   6   8 -18       3614.38       3637.97       171.60 o                         
   8   8 -18       2754.26       2761.16        99.47 o                         
  10   8 -18       2679.63       2695.73       100.06 o                         
  -9   1 -17       3385.82       3396.68       105.34 o                         
  -7   1 -17       2391.27       2342.69        65.74 o                         
  -5   1 -17       2191.34       2141.71        51.43 o                         
  -3   1 -17       7463.68       7523.21       112.21 o                         
  -1   1 -17       6119.92       6359.29        96.92 o                         
   1   1 -17       3945.33       4147.64        69.06 o                         
   3   1 -17      13009.37      13272.33       203.02 o                         
   5   1 -17      14668.10      15336.20       292.00 o                         
   7   1 -17       7569.84       7948.60       170.87 o                         
   9   1 -17       3279.04       3331.10        92.70 o                         
  11   1 -17       3132.32       3247.12        91.47 o                         
  13   1 -17        867.60        850.55        47.00 o                         
  15   1 -17       4125.41       4233.38       112.74 o                         
  17   1 -17       3861.57       4121.25        94.87 o                         
  19   1 -17       5146.53       5406.03       241.44 o                         
  -8   2 -17        850.52        856.32        44.27 o                         
  -6   2 -17       1153.72       1194.01        39.64 o                         
  -4   2 -17       1718.45       1828.74        46.61 o                         
  -2   2 -17       4885.34       4732.77        80.49 o                         
   0   2 -17       7629.90       7789.75       113.14 o                         
   2   2 -17       4816.62       4950.81        94.47 o                         
   4   2 -17       3777.96       3766.03        75.98 o                         
   6   2 -17       2765.16       2792.28        83.95 o                         
   8   2 -17       2922.59       2893.30        93.27 o                         
  10   2 -17        984.05        963.94        48.92 o                         
  12   2 -17       3330.72       3359.30        95.71 o                         
  14   2 -17       3546.18       3634.57       114.06 o                         
  16   2 -17        823.84        880.82        51.95 o                         
  18   2 -17       1600.29       1583.85        69.75 o                         
  -7   3 -17       1358.73       1342.40        64.71 o                         
  -5   3 -17        385.68        358.19        30.02 o                         
  -3   3 -17        720.94        647.18        35.62 o                         
  -1   3 -17        275.74        243.42        24.98 o                         
   1   3 -17       2556.43       2514.49        63.11 o                         
   3   3 -17       4421.76       4592.76        90.01 o                         
   5   3 -17       3291.52       3271.95        71.15 o                         
   7   3 -17          0.03          5.32        17.80 o                         
   9   3 -17        212.41        218.23        30.07 o                         
  11   3 -17         44.60         33.86        15.78 o                         
  13   3 -17       2870.75       2897.11        74.41 o                         
  15   3 -17       2262.81       2189.80        80.05 o                         
  17   3 -17       1788.72       1616.80        71.15 o                         
  19   3 -17        446.45        378.18        41.19 o                         
  -6   4 -17       2371.80       2422.52        87.83 o                         
  -4   4 -17       1985.21       1873.35        62.06 o                         
  -2   4 -17       3897.88       3848.23        86.62 o                         
   0   4 -17       8696.05       8548.66       149.50 o                         
   2   4 -17       4788.01       4905.97        84.46 o                         
   4   4 -17       5738.62       5786.21        94.91 o                         
   6   4 -17       6095.09       6049.98        97.64 o                         
   8   4 -17       4846.35       4916.53       104.12 o                         
  10   4 -17       2090.54       2051.87        76.76 o                         
  12   4 -17        692.42        713.73        48.16 o                         
  14   4 -17       4464.18       4580.31       126.97 o                         
  16   4 -17       2893.40       2987.75        98.09 o                         
  18   4 -17       2424.24       2393.09        88.98 o                         
  -7   5 -17       1236.44       1218.22        66.39 o                         
  -5   5 -17       2397.77       2425.01        88.00 o                         
  -3   5 -17       2694.27       2673.51        90.22 o                         
  -1   5 -17       3645.45       3504.27       102.64 o                         
   1   5 -17        110.50         68.15        19.25 o                         
   3   5 -17        233.90        204.89        23.03 o                         
   5   5 -17       4040.38       4002.99        86.28 o                         
   7   5 -17       1939.29       1923.85        72.04 o                         
   9   5 -17       4359.02       4369.75       121.59 o                         
  11   5 -17       1198.59       1190.86        60.40 o                         
  13   5 -17       2799.09       2666.07        92.88 o                         
  15   5 -17       3850.96       3833.06       116.76 o                         
  17   5 -17        683.76        679.02        51.69 o                         
  -4   6 -17        498.87        429.12        45.38 o                         
  -2   6 -17        884.72        878.55        56.59 o                         
   0   6 -17       2775.09       2751.05       102.86 o                         
   2   6 -17       4685.57       4702.82       123.04 o                         
   4   6 -17        850.94        835.29        38.70 o                         
   6   6 -17       2314.39       2289.01        82.74 o                         
   8   6 -17        500.17        453.97        41.64 o                         
  10   6 -17         77.85         61.68        23.50 o                         
  12   6 -17        476.13        488.12        47.29 o                         
  14   6 -17        539.12        552.48        47.11 o                         
  16   6 -17        757.02        750.85        54.11 o                         
  -3   7 -17       4388.17       4372.26       127.54 o                         
  -1   7 -17       5944.91       5805.32       174.82 o                         
   1   7 -17       2949.79       2833.35        95.86 o                         
   3   7 -17       1280.99       1268.96        62.03 o                         
   5   7 -17       3661.89       3676.32        86.15 o                         
   7   7 -17       6101.19       5917.53       153.72 o                         
   9   7 -17       4286.44       4396.16       128.07 o                         
  11   7 -17       3084.30       3354.86       107.69 o                         
  13   7 -17       4403.08       4613.93       173.50 o                         
   0   8 -17        330.56        325.98        43.41 o                         
   2   8 -17       1125.43       1023.73        80.24 o                         
   4   8 -17        626.54        613.39        50.16 o                         
   6   8 -17        874.31        786.42        52.74 o                         
   8   8 -17       1361.92       1270.38       134.63 o                         
  10   8 -17       1549.80       1598.64        75.33 o                         
  12   8 -17        682.70        617.91        52.90 o                         
   3   9 -17       1712.27       1706.74        78.94 o                         
   5   9 -17       2432.62       2497.55       142.46 o                         
   7   9 -17       1226.02       1295.92        70.96 o                         
 -10   0 -16       3023.62       2949.38       138.22 o                         
  -8   0 -16       3633.32       3615.72       145.98 o                         
  -6   0 -16        990.74        972.39        48.92 o                         
  -4   0 -16       2484.22       2535.82        75.71 o                         
  -2   0 -16       9846.95       9793.27       211.13 o                         
   0   0 -16      13028.18      13747.67       251.86 o                         
   2   0 -16      18824.91      19534.29       337.81 o                         
   4   0 -16       5530.18       5495.98       181.12 o                         
   6   0 -16       4026.14       4067.11       149.20 o                         
   8   0 -16       6195.55       6370.37       206.45 o                         
  10   0 -16      13846.13      14180.29       385.22 o                         
  12   0 -16       9287.67       9453.28       277.16 o                         
  14   0 -16       6272.46       6347.97       204.69 o                         
  16   0 -16      12105.09      12471.33       350.08 o                         
  18   0 -16       7002.11       7288.52       177.44 o                         
  20   0 -16       4583.54       4940.77       211.42 o                         
  -9   1 -16        633.49        524.96        46.91 o                         
  -7   1 -16        538.50        469.02        27.67 o                         
  -5   1 -16       1469.61       1523.44        41.65 o                         
  -3   1 -16       2781.07       2773.55        55.60 o                         
  -1   1 -16       2077.37       2125.37        45.99 o                         
   1   1 -16        656.93        656.90        25.38 o                         
   3   1 -16       1173.71       1064.19        36.51 o                         
   5   1 -16       1414.88       1343.45        53.87 o                         
   7   1 -16       6253.15       6327.84       142.14 o                         
   9   1 -16        235.93        283.67        32.06 o                         
  11   1 -16        121.25        146.69        24.22 o                         
  13   1 -16        380.13        363.78        32.96 o                         
  15   1 -16       2068.78       2013.10        70.50 o                         
  17   1 -16        615.77        567.49        44.33 o                         
  19   1 -16         27.40         38.03        18.71 o                         
 -10   2 -16       1276.65       1280.84        95.02 o                         
  -8   2 -16       1863.83       1953.10        74.06 o                         
  -6   2 -16        745.46        754.70        36.11 o                         
  -4   2 -16       3070.22       3090.07        71.18 o                         
  -2   2 -16       5335.11       5450.46       103.62 o                         
   0   2 -16       2321.63       2342.54        48.78 o                         
   2   2 -16      14552.80      14986.92       189.89 o                         
   4   2 -16       7595.65       7592.07       127.49 o                         
   6   2 -16       1516.64       1629.91        60.62 o                         
   8   2 -16        288.59        299.15        34.41 o                         
  10   2 -16        776.75        874.87        45.28 o                         
  12   2 -16        563.11        568.64        39.08 o                         
  14   2 -16       8309.51       8270.54       149.56 o                         
  16   2 -16       8299.33       8289.27       192.95 o                         
  18   2 -16       2028.25       2030.93        77.93 o                         
  20   2 -16       1011.79       1123.73        98.39 o                         
  -9   3 -16       1036.10       1048.35        58.44 o                         
  -7   3 -16       2300.96       2217.35        80.02 o                         
  -5   3 -16       1495.05       1605.99        51.26 o                         
  -3   3 -16       4545.08       4785.30        95.95 o                         
  -1   3 -16      13491.01      13925.41       214.86 o                         
   1   3 -16      10308.23      10633.49       171.84 o                         
   3   3 -16       3929.19       4006.29        82.87 o                         
   5   3 -16       4576.37       4735.69        90.53 o                         
   7   3 -16      10683.43      10839.44       219.99 o                         
   9   3 -16       2670.57       2618.99        79.87 o                         
  11   3 -16       1274.25       1281.18        46.26 o                         
  13   3 -16       6505.36       6750.38       159.95 o                         
  15   3 -16       7490.25       7727.69       178.28 o                         
  17   3 -16       6522.51       6592.64       163.08 o                         
  19   3 -16       2645.37       2740.90        92.58 o                         
  -8   4 -16        235.50        176.14        33.62 o                         
  -6   4 -16       1055.02        927.54        54.88 o                         
  -4   4 -16        655.77        575.71        33.71 o                         
  -2   4 -16        364.59        337.04        28.19 o                         
   0   4 -16        175.66        154.24        16.93 o                         
   2   4 -16        300.35        264.32        20.48 o                         
   4   4 -16        399.98        361.91        22.87 o                         
   6   4 -16       1116.91       1034.43        33.38 o                         
   8   4 -16       2597.31       2619.55        67.50 o                         
  10   4 -16         93.46         71.71        21.55 o                         
  12   4 -16        272.42        212.40        29.81 o                         
  14   4 -16         60.27         67.14        22.82 o                         
  16   4 -16        391.41        349.98        37.70 o                         
  18   4 -16         38.05         28.39        22.34 o                         
  -7   5 -16        708.72        640.06        51.30 o                         
  -5   5 -16        664.18        633.28        47.80 o                         
  -3   5 -16       1638.50       1712.34        68.89 o                         
  -1   5 -16       4334.50       4085.49       109.33 o                         
   1   5 -16       5094.01       4846.79       120.45 o                         
   3   5 -16       2987.25       2967.81        70.66 o                         
   5   5 -16       3616.73       3636.44        80.00 o                         
   7   5 -16       4015.63       4085.76       113.88 o                         
   9   5 -16       1793.73       1716.47        67.61 o                         
  11   5 -16       3149.37       3203.06        97.15 o                         
  13   5 -16       2734.05       2846.42        92.30 o                         
  15   5 -16       4178.21       4388.09       125.25 o                         
  17   5 -16       4787.58       5284.44       180.60 o                         
  -6   6 -16       1101.91       1086.76        62.80 o                         
  -4   6 -16       5362.07       5206.81       138.69 o                         
  -2   6 -16       4501.33       4351.07       120.11 o                         
   0   6 -16       4345.97       4173.72       114.68 o                         
   2   6 -16       4159.89       4274.83       114.32 o                         
   4   6 -16       5788.66       5672.25       109.22 o                         
   6   6 -16       5333.58       5257.38       133.76 o                         
   8   6 -16       3481.51       3480.91       103.67 o                         
  10   6 -16       1498.77       1585.93        76.43 o                         
  12   6 -16        791.55        880.60        53.35 o                         
  14   6 -16       3493.99       3440.43       107.88 o                         
  16   6 -16       3389.95       3411.52       107.98 o                         
  -5   7 -16         74.52         32.97        27.70 o                         
  -3   7 -16        396.29        414.00        53.30 o                         
  -1   7 -16        689.36        563.60        47.50 o                         
   1   7 -16        230.75        301.32        38.30 o                         
   3   7 -16         71.96         63.68        25.49 o                         
   5   7 -16        689.28        609.95        35.66 o                         
   7   7 -16         29.53         39.39        21.98 o                         
   9   7 -16        129.35        105.79        26.39 o                         
  11   7 -16        666.47        669.91        49.42 o                         
  13   7 -16         30.34         32.21        22.51 o                         
  15   7 -16         54.59         61.17        25.68 o                         
  -2   8 -16       3685.52       3719.77       114.47 o                         
   0   8 -16       4546.86       4648.81       131.49 o                         
   2   8 -16       2345.75       2350.69       100.59 o                         
   4   8 -16       2657.77       2627.35       117.50 o                         
   6   8 -16       3553.74       3578.54       108.82 o                         
   8   8 -16       5077.05       5327.51       145.23 o                         
  10   8 -16       2686.49       2758.87        98.01 o                         
  12   8 -16       3190.34       3360.16       110.54 o                         
   1   9 -16        828.10        677.73        56.07 o                         
   3   9 -16        601.55        583.41        77.16 o                         
   5   9 -16       1938.73       2061.82       125.18 o                         
   7   9 -16       4062.91       3912.86       120.31 o                         
   9   9 -16       4706.59       4777.35       138.93 o                         
 -11   1 -15       2239.15       2227.21        85.50 o                         
  -9   1 -15       2335.94       2279.86        80.84 o                         
  -7   1 -15       1618.11       1546.37        42.26 o                         
  -5   1 -15       6083.11       6093.73        95.27 o                         
  -3   1 -15      14197.70      14836.87       190.61 o                         
  -1   1 -15       7449.57       7893.25       112.01 o                         
   1   1 -15       4155.98       4365.43        69.19 o                         
   3   1 -15       7276.50       7577.10       123.42 o                         
   5   1 -15       3453.93       3399.30        92.27 o                         
   7   1 -15        436.36        431.05        33.13 o                         
   9   1 -15       3301.77       3298.27        89.71 o                         
  11   1 -15       7334.24       7489.89       161.25 o                         
  13   1 -15       4144.50       4250.70       107.51 o                         
  15   1 -15       5843.01       5909.89       136.90 o                         
  17   1 -15       3833.73       3895.74       110.24 o                         
  19   1 -15       4339.07       4645.92       141.32 o                         
 -10   2 -15       2631.28       2503.84       125.62 o                         
  -8   2 -15        977.19        938.39        51.27 o                         
  -6   2 -15       1988.94       2116.64        59.51 o                         
  -4   2 -15       2991.65       3044.60        71.25 o                         
  -2   2 -15      11051.14      11210.83       176.39 o                         
   0   2 -15       8296.99       8509.69       141.37 o                         
   2   2 -15       2756.01       2836.85        50.48 o                         
   4   2 -15       5168.33       5382.37        94.49 o                         
   6   2 -15       7409.86       7656.84       125.45 o                         
   8   2 -15       5933.59       6134.83       136.39 o                         
  10   2 -15       2595.17       2637.65        76.15 o                         
  12   2 -15       1873.49       1953.70        65.68 o                         
  14   2 -15       2405.26       2521.17        66.49 o                         
  16   2 -15       7520.80       7639.95       175.51 o                         
  18   2 -15       4293.96       4268.62       119.11 o                         
  20   2 -15       1882.16       1908.90        85.66 o                         
  -9   3 -15        607.42        508.53        44.71 o                         
  -7   3 -15        297.01        267.13        34.27 o                         
  -5   3 -15        517.62        457.67        29.98 o                         
  -3   3 -15       1767.68       1679.84        50.37 o                         
  -1   3 -15        694.56        657.79        32.35 o                         
   1   3 -15       5724.95       5742.92       103.75 o                         
   3   3 -15       1159.80       1180.09        38.64 o                         
   5   3 -15        210.03        174.31        18.84 o                         
   7   3 -15          7.81         22.91        16.83 o                         
   9   3 -15        552.10        511.58        36.13 o                         
  11   3 -15        309.55        298.36        26.04 o                         
  13   3 -15       1404.02       1426.81        59.49 o                         
  15   3 -15       2109.88       2062.54        75.56 o                         
  17   3 -15       1726.69       1721.30        69.50 o                         
  19   3 -15        106.38         83.31        40.12 o                         
 -10   4 -15       2829.20       2882.92        98.59 o                         
  -8   4 -15       2586.46       2655.41        88.98 o                         
  -6   4 -15       2454.55       2434.07       111.49 o                         
  -4   4 -15       3329.15       3329.06        75.81 o                         
  -2   4 -15       6025.09       5888.53       110.82 o                         
   0   4 -15      10283.08      10444.91       145.70 o                         
   2   4 -15      13048.44      13528.50       180.65 o                         
   4   4 -15       4362.95       4516.75        77.09 o                         
   6   4 -15       5306.64       5613.15        88.83 o                         
   8   4 -15       1046.14       1085.12        40.40 o                         
  10   4 -15       1479.25       1486.53        60.73 o                         
  12   4 -15       6681.65       6819.77       163.29 o                         
  14   4 -15       6219.81       6357.54       155.66 o                         
  16   4 -15       5538.44       5556.12       142.20 o                         
  18   4 -15       3966.59       4079.85       115.73 o                         
  -9   5 -15       3003.10       2782.51       104.25 o                         
  -7   5 -15        218.67        195.60        33.67 o                         
  -5   5 -15       3634.95       3681.87       107.28 o                         
  -3   5 -15       2450.23       2447.31        87.63 o                         
  -1   5 -15       1497.17       1512.13       106.37 o                         
   1   5 -15       3729.24       3860.97        79.10 o                         
   3   5 -15       2034.91       2046.83        54.65 o                         
   5   5 -15       4051.57       4128.89        85.11 o                         
   7   5 -15      12777.33      12665.52       258.09 o                         
   9   5 -15       4057.79       4026.24       112.01 o                         
  11   5 -15        240.96        220.24        29.93 o                         
  13   5 -15       1379.66       1442.67        62.77 o                         
  15   5 -15        995.76        955.48        53.53 o                         
  17   5 -15       1439.45       1401.45        64.02 o                         
  -8   6 -15        356.66        250.86        39.12 o                         
  -6   6 -15       1735.52       1692.31        73.17 o                         
  -4   6 -15       2106.17       2145.90        80.07 o                         
  -2   6 -15       3733.66       3861.40       108.17 o                         
   0   6 -15       1938.07       1874.11        70.65 o                         
   2   6 -15       1046.08        964.45        39.03 o                         
   4   6 -15       1157.28       1125.70        41.96 o                         
   6   6 -15        729.43        719.71        44.81 o                         
   8   6 -15        380.49        357.45        36.50 o                         
  10   6 -15       2168.76       2155.15        79.58 o                         
  12   6 -15       1219.57       1188.24        58.24 o                         
  14   6 -15       1781.73       1800.99        72.41 o                         
  16   6 -15       1991.95       1977.79        77.37 o                         
  -7   7 -15       4051.15       4052.86       123.86 o                         
  -5   7 -15       4542.08       4540.58       130.32 o                         
  -3   7 -15       4899.64       4838.61       130.84 o                         
  -1   7 -15       3944.31       3670.31       107.59 o                         
   1   7 -15       3591.80       3544.72       102.48 o                         
   3   7 -15       3052.25       3184.82        75.48 o                         
   5   7 -15       4405.73       4464.28       129.94 o                         
   7   7 -15       5763.13       5613.03       145.24 o                         
   9   7 -15       6997.38       7031.06       170.68 o                         
  11   7 -15       2672.29       2894.27        94.94 o                         
  13   7 -15       1490.93       1495.19        67.77 o                         
  15   7 -15       4383.92       4597.33       129.37 o                         
  -4   8 -15       1607.33       1486.31        74.24 o                         
  -2   8 -15        140.47         93.01        28.98 o                         
   0   8 -15        108.40         85.92        28.77 o                         
   2   8 -15        429.54        422.36        43.79 o                         
   4   8 -15       3131.40       2979.11        76.15 o                         
   6   8 -15        621.24        518.53        43.35 o                         
   8   8 -15       1103.45        981.98        56.04 o                         
  10   8 -15       2366.00       2348.58        87.88 o                         
  12   8 -15         82.16         81.24        26.21 o                         
  14   8 -15        396.90        334.38        40.33 o                         
  -1   9 -15       1061.32       1006.85        62.98 o                         
   1   9 -15        844.24        849.29        57.49 o                         
   3   9 -15       1671.37       1600.01        72.70 o                         
   5   9 -15        594.91        537.05        72.18 o                         
   7   9 -15       1436.66       1354.32        66.71 o                         
   9   9 -15       1021.51        912.27        57.54 o                         
  11   9 -15       1238.33       1146.15        64.41 o                         
   2  10 -15       3696.01       3689.67       117.74 o                         
   4  10 -15       6957.18       7248.86       262.23 o                         
   6  10 -15       6128.18       6477.98       247.29 o                         
 -12   0 -14       2227.97       2151.42       120.06 o                         
 -10   0 -14       4590.51       4340.32       166.18 o                         
  -8   0 -14       2785.82       2919.64        82.51 o                         
  -6   0 -14      12353.06      12684.24       234.22 o                         
  -4   0 -14       9565.49       9434.67       183.28 o                         
  -2   0 -14       5411.89       5602.75       119.34 o                         
   0   0 -14       8439.61       8616.25       167.79 o                         
   2   0 -14      10013.87      10125.13       184.78 o                         
   4   0 -14       8625.44       8927.65       251.10 o                         
   6   0 -14       1597.66       1846.44        80.82 o                         
   8   0 -14       7469.11       7790.74       227.24 o                         
  10   0 -14       7168.82       7163.94       209.23 o                         
  12   0 -14       7181.76       7216.35       222.26 o                         
  14   0 -14       8888.22       9357.82       269.70 o                         
  16   0 -14      12832.28      13024.19       357.25 o                         
  18   0 -14       1629.17       1626.38       103.52 o                         
  20   0 -14       2136.69       1920.09       116.55 o                         
 -11   1 -14        960.82        845.51        53.78 o                         
  -9   1 -14        348.00        418.64        37.84 o                         
  -7   1 -14        516.70        499.98        29.16 o                         
  -5   1 -14       1915.91       1825.88        50.08 o                         
  -3   1 -14       1791.74       1768.51        47.87 o                         
  -1   1 -14       2783.31       2841.25        51.59 o                         
   1   1 -14       2225.05       2260.50        43.75 o                         
   3   1 -14        315.77        261.36        19.17 o                         
   5   1 -14       1140.77       1129.61        45.70 o                         
   7   1 -14       5635.68       5681.28       128.06 o                         
   9   1 -14       3405.10       3341.47        87.74 o                         
  11   1 -14       1071.13       1125.54        46.68 o                         
  13   1 -14        571.91        608.08        36.14 o                         
  15   1 -14       1285.05       1253.31        43.80 o                         
  17   1 -14        885.44        882.33        48.60 o                         
  19   1 -14        207.65        184.07        32.44 o                         
  21   1 -14        379.42        324.80        41.51 o                         
 -12   2 -14        324.79        307.62        57.10 o                         
 -10   2 -14        801.69        823.51        52.18 o                         
  -8   2 -14       1429.24       1450.24        60.14 o                         
  -6   2 -14       1351.31       1362.64        43.17 o                         
  -4   2 -14       2808.60       2803.94        63.91 o                         
  -2   2 -14       7685.82       7957.21       133.82 o                         
   0   2 -14       7335.82       7441.13       124.92 o                         
   2   2 -14       1406.88       1299.50        38.48 o                         
   4   2 -14        130.34        140.80        15.91 o                         
   6   2 -14        869.57        830.89        39.90 o                         
   8   2 -14       1675.55       1622.03        71.52 o                         
  10   2 -14       6044.36       6056.19       135.78 o                         
  12   2 -14       4842.16       4872.05       116.03 o                         
  14   2 -14       4196.68       3971.31       108.84 o                         
  16   2 -14       1095.18       1108.34        52.65 o                         
  18   2 -14       2041.61       2087.00        95.68 o                         
  20   2 -14        303.71        233.78        37.63 o                         
 -11   3 -14       2533.79       2705.46       133.53 o                         
  -9   3 -14       4258.77       4450.43       118.24 o                         
  -7   3 -14       5608.03       5641.63       135.85 o                         
  -5   3 -14       9149.49       9402.00       170.82 o                         
  -3   3 -14      11551.55      11813.52       184.66 o                         
  -1   3 -14      14786.01      15059.91       240.98 o                         
   1   3 -14       1864.50       1939.28        48.58 o                         
   3   3 -14       3484.80       3462.54        87.10 o                         
   5   3 -14       7673.10       7429.58       122.48 o                         
   7   3 -14       8916.75       8836.96       178.53 o                         
   9   3 -14       8310.16       8291.83       144.66 o                         
  11   3 -14      13440.59      13753.76       220.42 o                         
  13   3 -14       8204.85       8175.15       183.28 o                         
  15   3 -14       8525.20       8840.61       190.33 o                         
  17   3 -14       3380.36       3412.21       101.58 o                         
  19   3 -14       2172.60       2104.86       124.31 o                         
 -10   4 -14        728.25        723.54        52.18 o                         
  -8   4 -14        430.65        428.05        42.28 o                         
  -6   4 -14        771.18        761.51        50.07 o                         
  -4   4 -14        669.52        591.40        31.29 o                         
  -2   4 -14        215.14        222.75        22.65 o                         
   0   4 -14       3942.64       3870.19        67.30 o                         
   2   4 -14        394.63        406.07        21.48 o                         
   4   4 -14        524.71        466.82        22.66 o                         
   6   4 -14       3651.41       3486.70        62.58 o                         
   8   4 -14       1174.89       1084.58        49.75 o                         
  10   4 -14         90.13         89.29        21.11 o                         
  12   4 -14        147.45        134.15        24.17 o                         
  14   4 -14        674.09        589.36        41.55 o                         
  16   4 -14        435.14        402.55        37.72 o                         
  18   4 -14        380.00        337.05        57.98 o                         
  20   4 -14        731.34        833.10        87.41 o                         
  -9   5 -14        607.71        552.34        48.86 o                         
  -7   5 -14       3191.54       3290.97       100.55 o                         
  -5   5 -14       5261.88       5273.36       131.58 o                         
  -3   5 -14      14705.97      14956.71       282.68 o                         
  -1   5 -14       5237.59       5083.18       152.86 o                         
   1   5 -14       1498.45       1464.47        43.44 o                         
   3   5 -14       1202.51       1208.65        40.53 o                         
   5   5 -14       2333.23       2226.34        56.28 o                         
   7   5 -14       3734.39       3893.87       104.51 o                         
   9   5 -14       7020.72       6988.34       158.15 o                         
  11   5 -14       8989.24       8861.12       197.01 o                         
  13   5 -14       6148.94       6118.09       150.57 o                         
  15   5 -14       3655.52       3717.61       107.38 o                         
  17   5 -14       2537.84       2512.29        88.78 o                         
  19   5 -14       1425.80       1510.27       111.42 o                         
  -8   6 -14       2037.73       1917.77       126.58 o                         
  -6   6 -14       1974.15       1883.14        76.30 o                         
  -4   6 -14       2388.85       2430.60        83.98 o                         
  -2   6 -14       3647.46       3602.72       102.81 o                         
   0   6 -14       5560.42       5571.76       191.14 o                         
   2   6 -14       6924.83       7008.33       126.07 o                         
   4   6 -14       3784.13       3883.53        81.43 o                         
   6   6 -14       5409.34       5470.92       133.81 o                         
   8   6 -14       6424.86       6508.87       155.63 o                         
  10   6 -14       2999.94       2893.78        91.67 o                         
  12   6 -14       1632.43       1620.29        67.38 o                         
  14   6 -14       4184.58       4147.82       116.76 o                         
  16   6 -14       3094.47       3137.75        98.01 o                         
  18   6 -14       3684.33       3864.33       180.68 o                         
  -7   7 -14       1876.54       1919.67        80.67 o                         
  -5   7 -14        237.03        200.07        46.78 o                         
  -3   7 -14         58.01         43.17        24.20 o                         
  -1   7 -14        478.91        444.31        41.25 o                         
   1   7 -14        231.62        222.74        33.75 o                         
   3   7 -14       1181.47       1120.26        42.36 o                         
   5   7 -14        443.95        433.99        36.81 o                         
   7   7 -14        775.87        726.71        46.46 o                         
   9   7 -14        121.03        142.90        27.02 o                         
  11   7 -14        935.85        843.62        51.03 o                         
  13   7 -14        313.04        262.58        33.79 o                         
  15   7 -14        248.68        218.10        32.97 o                         
  17   7 -14        577.98        465.75        72.77 o                         
  -6   8 -14       4194.91       4224.38       127.45 o                         
  -4   8 -14       2582.80       2493.00        92.10 o                         
  -2   8 -14       1882.13       1897.51        90.56 o                         
   0   8 -14       3426.35       3429.50       103.93 o                         
   2   8 -14       5343.53       5270.49       133.87 o                         
   4   8 -14       4250.27       4275.68        93.45 o                         
   6   8 -14       4368.62       4412.37       122.30 o                         
   8   8 -14       3717.44       3626.55       110.16 o                         
  10   8 -14       1490.12       1487.60        67.50 o                         
  12   8 -14       1669.04       1745.52        74.04 o                         
  14   8 -14       3496.29       3321.31       106.50 o                         
  -3   9 -14        574.12        535.40        51.49 o                         
  -1   9 -14       1827.12       1618.46        91.66 o                         
   1   9 -14       1400.69       1377.13        89.09 o                         
   3   9 -14       2600.39       2563.81        88.69 o                         
   5   9 -14       6674.56       6801.17       169.18 o                         
   7   9 -14       3081.24       2984.81       100.22 o                         
   9   9 -14       2679.14       2504.15        91.66 o                         
  11   9 -14        590.35        587.23        48.99 o                         
  13   9 -14        549.10        501.19        48.75 o                         
   0  10 -14         95.10         78.49        31.22 o                         
   2  10 -14        715.01        645.10        83.90 o                         
   4  10 -14          4.96         14.93        37.19 o                         
   6  10 -14        210.91        172.33        32.31 o                         
   8  10 -14        225.94        214.85        35.32 o                         
  10  10 -14         48.88         35.58        35.29 o                         
 -13   1 -13       1176.81       1185.93        76.28 o                         
 -11   1 -13       3924.47       4056.57       159.30 o                         
  -9   1 -13       6478.95       6596.88       145.41 o                         
  -7   1 -13       6837.26       7081.57       120.63 o                         
  -5   1 -13      12069.03      12483.15       189.87 o                         
  -3   1 -13      15681.66      16470.11       237.18 o                         
  -1   1 -13      10535.57      11009.07       167.71 o                         
   1   1 -13       1090.20       1131.46        28.04 o                         
   3   1 -13       4431.16       4350.50        98.31 o                         
   5   1 -13       2037.58       1809.72        56.01 o                         
   7   1 -13      12619.60      12473.73       237.96 o                         
   9   1 -13       7277.58       7055.70       145.77 o                         
  11   1 -13      13779.18      13836.18       250.90 o                         
  13   1 -13       8055.42       8103.26       166.94 o                         
  15   1 -13        702.02        659.12        32.37 o                         
  17   1 -13       1463.34       1436.95        59.73 o                         
  19   1 -13        993.04       1102.71        60.94 o                         
  21   1 -13       2279.67       2439.68        93.83 o                         
 -12   2 -13       1943.83       1656.69       102.34 o                         
 -10   2 -13       5646.59       5569.06       133.04 o                         
  -8   2 -13       5849.47       6190.66       144.73 o                         
  -6   2 -13       2858.97       2950.03        65.28 o                         
  -4   2 -13       1927.46       1769.33        47.27 o                         
  -2   2 -13       9366.37       9391.43       148.35 o                         
   0   2 -13       6375.47       6407.43       109.31 o                         
   2   2 -13       4398.94       4435.35        80.05 o                         
   4   2 -13       3296.60       3256.54        62.38 o                         
   6   2 -13      10908.95      11361.94       214.25 o                         
   8   2 -13       6740.53       6527.94       141.27 o                         
  10   2 -13       1984.34       1920.59        59.92 o                         
  12   2 -13       9859.74      10046.33       193.31 o                         
  14   2 -13       5917.88       5867.26       141.21 o                         
  16   2 -13       6975.16       7038.61       159.88 o                         
  18   2 -13       2043.77       1957.69        70.47 o                         
  20   2 -13        684.63        659.59        52.72 o                         
 -11   3 -13        149.08        156.19        30.18 o                         
  -9   3 -13       1025.09       1003.42        63.84 o                         
  -7   3 -13       2509.36       2456.53        78.11 o                         
  -5   3 -13        438.52        421.67        27.16 o                         
  -3   3 -13       1771.94       1804.04        48.19 o                         
  -1   3 -13       3770.77       3751.31        74.78 o                         
   1   3 -13          1.43          3.76        10.62 o                         
   3   3 -13        813.93        773.57        42.05 o                         
   5   3 -13        955.69        859.30        29.95 o                         
   7   3 -13       1070.71       1064.65        44.18 o                         
   9   3 -13       6632.00       6609.46       126.34 o                         
  11   3 -13       2963.10       2993.03        86.03 o                         
  13   3 -13        131.27        110.98        21.19 o                         
  15   3 -13        413.91        390.78        34.01 o                         
  17   3 -13        244.64        242.94        29.96 o                         
  19   3 -13         85.76         52.56        35.43 o                         
  21   3 -13        417.50        455.56        48.22 o                         
 -12   4 -13       2525.42       2553.92       131.19 o                         
 -10   4 -13       2229.11       2185.62        79.94 o                         
  -8   4 -13       7368.43       7685.81       172.56 o                         
  -6   4 -13       6041.86       6184.45       141.17 o                         
  -4   4 -13      11338.91      11284.21       178.28 o                         
  -2   4 -13      24031.79      24780.48       310.47 o                         
   0   4 -13       4682.37       4696.25        76.28 o                         
   2   4 -13       4986.15       5170.62        80.96 o                         
   4   4 -13       7088.77       6947.09        90.53 o                         
   6   4 -13       4765.96       4775.36        76.07 o                         
   8   4 -13       5499.14       5438.22       126.25 o                         
  10   4 -13       4404.54       4533.07       134.04 o                         
  12   4 -13       4245.74       4300.08       113.75 o                         
  14   4 -13       8789.32       9066.62       227.02 o                         
  16   4 -13       6579.45       6621.60       156.68 o                         
  18   4 -13       1577.74       1411.15        99.71 o                         
  20   4 -13       1484.64       1488.60       108.93 o                         
 -11   5 -13       2129.95       2004.38        80.80 o                         
  -9   5 -13        305.24        240.02        35.04 o                         
  -7   5 -13       1452.16       1465.02        64.47 o                         
  -5   5 -13        137.31         73.07        23.34 o                         
  -3   5 -13       6953.17       7107.90       188.51 o                         
  -1   5 -13       8897.83       8942.26       146.08 o                         
   1   5 -13       1912.43       1797.90        47.84 o                         
   3   5 -13       2204.06       2147.26        54.55 o                         
   5   5 -13       2224.99       2170.09        54.23 o                         
   7   5 -13       4612.89       4569.61       116.58 o                         
   9   5 -13       2136.72       2119.50        72.11 o                         
  11   5 -13       2016.49       1910.82        69.62 o                         
  13   5 -13       5268.13       5263.11       129.31 o                         
  15   5 -13       5041.80       4979.38       151.61 o                         
  17   5 -13       2803.39       2633.71       138.07 o                         
  19   5 -13       2060.82       2160.06       130.60 o                         
 -10   6 -13       1339.33       1302.13        68.12 o                         
  -8   6 -13       1561.92       1579.89        69.97 o                         
  -6   6 -13       4804.91       4860.42       127.45 o                         
  -4   6 -13       3924.04       3878.94       107.69 o                         
  -2   6 -13       1281.40       1349.88        63.98 o                         
   0   6 -13       1235.99       1159.43        39.77 o                         
   2   6 -13       1042.30        981.66        37.08 o                         
   4   6 -13       1129.89       1211.03        40.61 o                         
   6   6 -13       4827.20       4865.79       120.63 o                         
   8   6 -13        194.02        177.06        26.39 o                         
  10   6 -13       2741.16       2621.10        83.47 o                         
  12   6 -13       4262.12       4302.03       116.65 o                         
  14   6 -13       2084.03       2000.48        74.63 o                         
  16   6 -13        356.62        314.50        56.37 o                         
  18   6 -13        123.65        172.77        50.22 o                         
  -9   7 -13       3505.85       3373.93       144.44 o                         
  -7   7 -13       2354.70       2353.42        86.83 o                         
  -5   7 -13       3428.91       3309.02       103.69 o                         
  -3   7 -13       3472.72       3508.42       102.00 o                         
  -1   7 -13       4007.16       3849.91       104.81 o                         
   1   7 -13       7636.92       7594.56       135.88 o                         
   3   7 -13       1091.84       1111.52        41.09 o                         
   5   7 -13       4301.24       4473.89       134.63 o                         
   7   7 -13      11592.78      11503.40       245.52 o                         
   9   7 -13       4982.56       5000.50       131.15 o                         
  11   7 -13       2430.09       2455.31        82.82 o                         
  13   7 -13       7225.72       7455.05       172.69 o                         
  15   7 -13       6738.58       6693.37       165.35 o                         
  17   7 -13       2479.08       2790.23       147.73 o                         
  -8   8 -13        356.97        291.58        42.70 o                         
  -6   8 -13        564.58        570.67        52.51 o                         
  -4   8 -13        255.38        217.86        34.84 o                         
  -2   8 -13        817.87        804.39        52.44 o                         
   0   8 -13       1550.13       1352.28        64.47 o                         
   2   8 -13       2134.87       2130.07        76.85 o                         
   4   8 -13        592.48        597.25        46.12 o                         
   6   8 -13       2565.21       2480.10        84.69 o                         
   8   8 -13        800.56        732.71        47.36 o                         
  10   8 -13         89.63         82.69        23.35 o                         
  12   8 -13        388.26        326.03        51.03 o                         
  14   8 -13        402.00        383.99        40.55 o                         
  16   8 -13        975.22       1048.33        96.05 o                         
  -5   9 -13       1536.43       1411.67        72.11 o                         
  -3   9 -13       1104.45        950.28        61.04 o                         
  -1   9 -13       2945.61       3001.89        99.79 o                         
   1   9 -13       1778.52       1743.79        74.21 o                         
   3   9 -13        886.37        849.79        81.55 o                         
   5   9 -13        987.25        939.19        53.18 o                         
   7   9 -13       1765.85       1597.51        70.81 o                         
   9   9 -13        546.16        480.89        43.01 o                         
  11   9 -13       1793.84       1675.21        73.33 o                         
  13   9 -13       1057.10       1025.67        60.21 o                         
  -2  10 -13       1654.75       1599.99        76.43 o                         
   0  10 -13       3185.53       3078.76       105.27 o                         
   2  10 -13       2537.98       2554.50       139.97 o                         
   4  10 -13       9272.47       9533.22       316.40 o                         
   6  10 -13       4821.71       4954.94       139.09 o                         
   8  10 -13       1596.44       1519.33        71.95 o                         
  10  10 -13        736.31        719.77        53.07 o                         
 -14   0 -12       1537.04       1449.95        99.56 o                         
 -12   0 -12       3501.60       3522.45       147.29 o                         
 -10   0 -12       9792.21       9850.50       280.09 o                         
  -8   0 -12       6806.30       6786.75       141.10 o                         
  -6   0 -12      17058.18      17392.61       309.70 o                         
  -4   0 -12       7458.36       7699.18       155.06 o                         
  -2   0 -12       5118.07       5508.44       126.06 o                         
   0   0 -12      16684.39      18189.36       307.98 o                         
   2   0 -12       9628.45       9729.42       262.38 o                         
   4   0 -12       8120.08       7934.37       221.97 o                         
   6   0 -12      37563.40      36736.39       889.76 o                         
   8   0 -12      38539.33      38435.39       927.10 o                         
  10   0 -12      16797.00      17017.08       415.23 o                         
  12   0 -12       8740.03       9003.05       249.49 o                         
  14   0 -12       7891.19       7765.12       230.02 o                         
  16   0 -12       8689.50       7870.97       264.13 o                         
  18   0 -12       4866.55       4930.67       190.05 o                         
  20   0 -12       5945.11       6530.84       237.49 o                         
 -13   1 -12       1417.22       1319.20        92.39 o                         
 -11   1 -12       1256.00       1362.24        85.95 o                         
  -9   1 -12       3454.03       3401.79        89.89 o                         
  -7   1 -12       2237.04       2202.04        53.03 o                         
  -5   1 -12       2623.39       2530.47        57.26 o                         
  -3   1 -12       1010.83       1017.46        32.78 o                         
  -1   1 -12       2350.77       2404.14        51.89 o                         
   1   1 -12       6249.32       6438.37       105.86 o                         
   3   1 -12       2630.45       2620.87       113.62 o                         
   5   1 -12         18.55         16.82        11.69 o                         
   7   1 -12       1079.47       1077.29        41.46 o                         
   9   1 -12       2428.75       2325.40        66.21 o                         
  11   1 -12        815.47        792.53        37.15 o                         
  13   1 -12       2039.50       2169.75        64.49 o                         
  15   1 -12       2421.29       2453.90        73.39 o                         
  17   1 -12       1104.61       1014.92        47.53 o                         
  19   1 -12        408.37        424.04        42.24 o                         
  21   1 -12        616.53        613.19        51.69 o                         
 -14   2 -12        880.00        845.55        80.97 o                         
 -12   2 -12        375.63        362.08        57.39 o                         
 -10   2 -12       5312.15       5338.32       127.37 o                         
  -8   2 -12       6766.16       6771.29       147.79 o                         
  -6   2 -12       4035.02       3924.68        77.51 o                         
  -4   2 -12       2021.85       2033.62        49.91 o                         
  -2   2 -12       3518.63       3699.26        71.71 o                         
   0   2 -12       1854.25       1782.98        44.74 o                         
   2   2 -12       3481.64       3314.88        62.03 o                         
   4   2 -12       6633.23       6549.38       136.95 o                         
   6   2 -12       7647.69       7366.57       149.75 o                         
   8   2 -12      10246.31       9902.89       194.22 o                         
  10   2 -12      12400.34      12637.59       238.58 o                         
  12   2 -12       8390.17       8393.97       145.63 o                         
  14   2 -12        266.87        238.81        26.13 o                         
  16   2 -12       4395.74       4373.92       109.81 o                         
  18   2 -12       1372.47       1385.96        92.53 o                         
  20   2 -12       1908.18       2016.04        81.18 o                         
 -13   3 -12       3037.57       3034.89       142.46 o                         
 -11   3 -12       4338.11       4554.48       117.62 o                         
  -9   3 -12       7598.41       7767.22       169.17 o                         
  -7   3 -12       5402.99       5454.85       126.20 o                         
  -5   3 -12       7899.88       7867.02       132.70 o                         
  -3   3 -12       9789.23       9714.37       154.87 o                         
  -1   3 -12       3876.85       3665.14        70.83 o                         
   1   3 -12       5658.54       5637.21        95.64 o                         
   3   3 -12       5531.38       5412.09        94.58 o                         
   5   3 -12      11489.20      11226.89       167.94 o                         
   7   3 -12      15683.95      15813.21       240.46 o                         
   9   3 -12      20581.72      20398.88       313.12 o                         
  11   3 -12      13226.19      13444.04       266.51 o                         
  13   3 -12       4900.45       4711.84       110.05 o                         
  15   3 -12       5541.18       5790.44       134.60 o                         
  17   3 -12       2283.99       2323.98        74.89 o                         
  19   3 -12       1609.78       1610.71       105.57 o                         
  21   3 -12       2551.98       2642.96        98.77 o                         
 -12   4 -12        923.62        856.41        55.31 o                         
 -10   4 -12        966.28        947.62        54.39 o                         
  -8   4 -12        110.43         63.97        22.99 o                         
  -6   4 -12       1392.72       1393.64        42.91 o                         
  -4   4 -12        231.25        193.03        24.10 o                         
  -2   4 -12       1323.58       1247.68        30.80 o                         
   0   4 -12       5621.03       5527.62        83.95 o                         
   2   4 -12        447.40        418.92        19.61 o                         
   4   4 -12       1019.56        905.82        27.13 o                         
   6   4 -12        487.78        468.51        31.29 o                         
   8   4 -12        763.68        741.42        39.21 o                         
  10   4 -12        452.50        370.12        31.14 o                         
  12   4 -12        399.27        407.16        35.73 o                         
  14   4 -12        675.62        623.16        38.90 o                         
  16   4 -12       1241.13       1223.64        53.64 o                         
  18   4 -12        176.01        174.82        45.24 o                         
  20   4 -12        412.34        379.80        65.01 o                         
 -11   5 -12       3886.70       3905.08       150.51 o                         
  -9   5 -12       2804.80       2818.37        90.54 o                         
  -7   5 -12       2922.37       2982.65        90.66 o                         
  -5   5 -12       4180.90       4254.43       109.49 o                         
  -3   5 -12       6421.76       6232.20       141.74 o                         
  -1   5 -12       3687.85       3558.05        73.92 o                         
   1   5 -12       2327.62       2498.23        56.29 o                         
   3   5 -12       4037.04       4191.67       105.59 o                         
   5   5 -12       5941.40       5895.28       104.48 o                         
   7   5 -12      10219.05      10301.25       212.60 o                         
   9   5 -12      12076.34      12028.83       245.20 o                         
  11   5 -12       6758.62       6731.32       160.47 o                         
  13   5 -12       2989.00       3098.60        90.06 o                         
  15   5 -12       3338.89       3398.42        96.00 o                         
  17   5 -12        963.70       1069.56        87.41 o                         
  19   5 -12        941.72        947.16        88.73 o                         
 -10   6 -12       2936.40       2904.80       117.06 o                         
  -8   6 -12       2878.87       2780.55       132.65 o                         
  -6   6 -12       2991.59       2823.07        89.82 o                         
  -4   6 -12       5378.07       5178.63       124.73 o                         
  -2   6 -12       3020.77       3098.47       137.34 o                         
   0   6 -12       7892.05       8037.58       134.28 o                         
   2   6 -12       5297.30       5228.89        98.91 o                         
   4   6 -12       2518.89       2468.81        59.45 o                         
   6   6 -12       6328.32       6547.87       149.76 o                         
   8   6 -12       3029.53       2976.26        86.48 o                         
  10   6 -12       2873.85       2978.58        90.15 o                         
  14   6 -12       7005.70       7029.40       162.58 o                         
  16   6 -12       5961.50       6430.54       236.61 o                         
  18   6 -12       3314.33       3476.62       168.82 o                         
  -9   7 -12        505.18        427.70        45.52 o                         
  -7   7 -12       1299.77       1210.14        62.65 o                         
  -5   7 -12       1022.59        928.68        53.77 o                         
  -3   7 -12       1208.32       1137.98        57.22 o                         
  -1   7 -12        602.61        626.34        43.25 o                         
   1   7 -12        755.04        634.00        31.23 o                         
   3   7 -12        533.61        477.41        28.10 o                         
   5   7 -12        451.13        420.69        34.77 o                         
   7   7 -12        500.65        463.07        48.54 o                         
   9   7 -12         59.05         55.47        19.46 o                         
  11   7 -12        585.75        585.99        41.70 o                         
  13   7 -12       1482.43       1548.37        64.85 o                         
  15   7 -12        946.45        952.43        85.07 o                         
  17   7 -12        152.87         98.68        41.44 o                         
  -8   8 -12       4123.90       3896.91       120.11 o                         
  -6   8 -12       4015.23       3846.20       116.52 o                         
  -4   8 -12       2111.36       1927.53        77.39 o                         
  -2   8 -12       2396.29       2380.84        83.63 o                         
   0   8 -12       7365.82       7318.50       165.89 o                         
   2   8 -12       8045.73       8171.56       146.03 o                         
   4   8 -12       3698.79       3985.19       180.16 o                         
   6   8 -12       7501.48       7557.05       173.04 o                         
   8   8 -12       3786.58       3645.60       106.47 o                         
  10   8 -12       1070.26       1026.39        53.70 o                         
  12   8 -12       4812.10       5127.48       134.71 o                         
  14   8 -12       4184.07       4278.68       121.49 o                         
  16   8 -12       2405.43       2695.65       146.27 o                         
  -7   9 -12        859.93        836.78        60.36 o                         
  -5   9 -12        502.13        415.87        45.09 o                         
  -3   9 -12       3037.51       2934.09       102.05 o                         
  -1   9 -12       5698.45       5691.82       143.68 o                         
   1   9 -12       4961.41       4808.48       127.94 o                         
   3   9 -12       1656.20       1589.54        66.31 o                         
   5   9 -12       1980.02       1980.37        76.01 o                         
   7   9 -12        679.91        592.58        45.25 o                         
   9   9 -12       1120.65       1085.80        57.74 o                         
  11   9 -12       2450.76       2421.11        86.76 o                         
  13   9 -12       1798.74       1762.86        74.34 o                         
  -4  10 -12        416.67        341.56        44.31 o                         
  -2  10 -12        239.95        179.82        49.42 o                         
   0  10 -12         29.36         15.84        25.32 o                         
   2  10 -12        750.23        601.33        74.38 o                         
   4  10 -12        246.29        180.05        41.00 o                         
   6  10 -12        124.38        114.91        27.62 o                         
   8  10 -12       1264.84       1309.74        65.43 o                         
  10  10 -12       1055.97       1043.71        95.68 o                         
  12  10 -12        771.96        748.57        54.28 o                         
   1  11 -12       3305.96       3689.66       176.28 o                         
   3  11 -12       3678.53       3529.33       173.36 o                         
   5  11 -12       1194.33       1191.67        99.12 o                         
   7  11 -12       1935.33       1916.86        81.43 o                         
 -15   1 -11       2402.43       2418.25        91.66 o                         
 -13   1 -11       3885.27       3894.90       102.75 o                         
 -11   1 -11      10191.69      10579.07       299.42 o                         
  -9   1 -11       8027.78       8374.43       167.33 o                         
  -7   1 -11       9564.98       9988.73       157.12 o                         
  -5   1 -11       4512.50       4620.84        84.50 o                         
  -3   1 -11       5855.17       5610.72        94.20 o                         
  -1   1 -11      15249.41      16002.14       229.17 o                         
   1   1 -11       2747.30       2701.38        51.73 o                         
   3   1 -11      15456.71      15092.48       409.60 o                         
   5   1 -11       9483.05       9053.85       172.94 o                         
   7   1 -11      19408.66      19409.14       344.60 o                         
   9   1 -11      11348.24      10809.10       242.46 o                         
  11   1 -11      14083.14      14557.79       266.23 o                         
  13   1 -11       4496.93       4441.87       116.04 o                         
  15   1 -11       3125.67       3067.78        81.21 o                         
  17   1 -11       3530.57       3477.01       105.32 o                         
  19   1 -11       4086.69       4307.53       123.46 o                         
  21   1 -11       3617.22       3638.80       115.69 o                         
 -14   2 -11        983.09        953.08        53.67 o                         
 -12   2 -11       3215.40       3175.82        89.40 o                         
 -10   2 -11       6491.34       6625.61       181.48 o                         
  -8   2 -11       6563.69       6765.63       143.90 o                         
  -6   2 -11       2434.43       2317.52        53.55 o                         
  -4   2 -11       2122.36       2008.92        47.68 o                         
  -2   2 -11       7654.54       7444.30       118.68 o                         
   0   2 -11       5089.89       4976.88        84.59 o                         
   2   2 -11       3438.54       3159.41        51.61 o                         
   4   2 -11       9488.64       9343.31       179.14 o                         
   6   2 -11      10821.26      10573.37       196.24 o                         
   8   2 -11      16812.97      17195.26       304.17 o                         
  10   2 -11       2481.32       2297.52        53.68 o                         
  12   2 -11       3192.48       3204.69       158.42 o                         
  14   2 -11       2860.12       2776.41        80.54 o                         
  16   2 -11       4873.52       4908.22       117.86 o                         
  18   2 -11       3518.45       3480.82       106.90 o                         
  20   2 -11       2842.21       2794.37        97.74 o                         
 -13   3 -11         47.13         40.32        26.43 o                         
 -11   3 -11       1686.91       1656.54        64.58 o                         
  -9   3 -11       1622.44       1601.50        61.28 o                         
  -7   3 -11       2548.83       2607.18        76.86 o                         
  -5   3 -11       3120.26       3012.28        63.41 o                         
  -3   3 -11        589.22        573.87        36.56 o                         
  -1   3 -11        551.80        447.34        22.69 o                         
   1   3 -11       6557.54       6392.84       104.54 o                         
   3   3 -11        484.35        427.68        20.88 o                         
   5   3 -11       1109.48       1040.28        30.54 o                         
   7   3 -11       3017.23       2872.01        61.78 o                         
   9   3 -11       1925.23       1718.09        57.29 o                         
  11   3 -11       1700.81       1626.69        56.47 o                         
  13   3 -11        280.98        236.50        30.45 o                         
  15   3 -11        833.06        754.32        39.64 o                         
  17   3 -11       1026.82        910.41        75.99 o                         
  19   3 -11        573.10        557.84        67.79 o                         
  21   3 -11        407.38        459.04        46.32 o                         
 -14   4 -11       1220.43       1239.23        58.96 o                         
 -12   4 -11       2645.88       2808.28        89.80 o                         
 -10   4 -11       9370.95       9623.64       203.74 o                         
  -8   4 -11       6130.32       6359.85       142.84 o                         
  -6   4 -11       9593.15       9429.89       186.95 o                         
  -4   4 -11       5730.07       5753.04       102.98 o                         
  -2   4 -11       2701.78       2754.01        50.21 o                         
   0   4 -11       2640.25       2814.38        49.17 o                         
   2   4 -11       4260.33       4130.06        58.14 o                         
   4   4 -11       5282.71       5030.75        77.46 o                         
   6   4 -11      19041.52      19769.01       356.28 o                         
   8   4 -11      13852.20      14210.38       279.74 o                         
  10   4 -11       4497.28       4375.81       109.29 o                         
  12   4 -11       2159.04       2095.29        75.84 o                         
  14   4 -11       3725.30       3711.73        97.11 o                         
  16   4 -11       3026.13       3111.64        91.91 o                         
  18   4 -11       1209.01       1152.72        89.31 o                         
  20   4 -11       2458.59       2658.78        97.13 o                         
 -13   5 -11        569.50        560.67        64.79 o                         
 -11   5 -11       1732.29       1606.76        68.84 o                         
  -9   5 -11       3396.32       3241.40        96.38 o                         
  -7   5 -11       1939.92       1917.96        69.20 o                         
  -5   5 -11       7643.11       7786.04       164.57 o                         
  -3   5 -11       6438.45       6484.81       140.79 o                         
  -1   5 -11       2396.46       2339.95        51.92 o                         
   1   5 -11       4147.94       4268.46        79.62 o                         
   3   5 -11       3934.48       3948.53        62.67 o                         
   5   5 -11       2405.62       2438.81        55.30 o                         
   7   5 -11       2278.52       2311.07       100.07 o                         
   9   5 -11       7659.41       7722.06       167.99 o                         
  11   5 -11       3147.94       3209.30        87.88 o                         
  13   5 -11       5235.92       5206.70       123.97 o                         
  15   5 -11       4245.22       4097.26       106.59 o                         
  17   5 -11       1428.16       1565.91       103.22 o                         
  19   5 -11        180.19        170.87        48.90 o                         
 -12   6 -11        900.99        858.36        56.57 o                         
 -10   6 -11       1064.15        989.90        57.13 o                         
  -8   6 -11       3446.83       3259.24        98.96 o                         
  -6   6 -11       1399.07       1332.41        59.30 o                         
  -4   6 -11         75.14         75.51        23.06 o                         
  -2   6 -11        285.10        287.47        30.85 o                         
   0   6 -11        136.27        141.28        16.48 o                         
   2   6 -11       2845.19       2840.79        63.09 o                         
   4   6 -11       5808.32       5847.75       104.62 o                         
   6   6 -11       1172.31       1089.13        48.00 o                         
   8   6 -11       1737.02       1693.09        76.87 o                         
  10   6 -11       1269.06       1323.77        55.39 o                         
  12   6 -11        308.40        297.06        31.55 o                         
  14   6 -11        168.20        156.40        26.14 o                         
  16   6 -11         44.46         53.59        34.55 o                         
  18   6 -11       1129.59       1185.96        95.76 o                         
 -11   7 -11       5252.87       4877.08       303.66 o                         
  -9   7 -11       2216.61       2193.09        82.27 o                         
  -7   7 -11       3783.98       3747.90       109.20 o                         
  -5   7 -11       4027.07       4062.95       111.50 o                         
  -3   7 -11       7075.57       7266.48       160.21 o                         
  -1   7 -11      12567.85      12448.83       238.98 o                         
   1   7 -11       7437.83       7565.80       130.99 o                         
   3   7 -11       1911.21       1843.89        51.45 o                         
   5   7 -11       4030.18       3993.18       105.54 o                         
   7   7 -11      11191.69      11337.38       238.79 o                         
   9   7 -11       8955.89       9170.29       197.94 o                         
  11   7 -11       3241.69       3358.76        98.09 o                         
  13   7 -11       5575.21       5625.20       138.70 o                         
  15   7 -11       5103.42       5293.19       209.52 o                         
  17   7 -11       2573.11       2775.44       148.32 o                         
 -10   8 -11          0.10         -9.18        24.63 o                         
  -8   8 -11        205.38        187.88        34.68 o                         
  -6   8 -11        454.01        321.79        39.10 o                         
  -4   8 -11       1799.58       1764.02        71.19 o                         
  -2   8 -11       2564.54       2555.83        85.59 o                         
   0   8 -11       3640.29       3535.39       102.08 o                         
   2   8 -11       4684.42       4866.53        98.39 o                         
   4   8 -11        571.40        561.93        38.36 o                         
   6   8 -11        775.06        730.55        44.23 o                         
   8   8 -11       1044.09       1017.07        51.70 o                         
  10   8 -11        800.49        824.55        47.43 o                         
  12   8 -11        589.10        605.14        44.44 o                         
  14   8 -11       3662.50       3939.88       175.70 o                         
  16   8 -11        699.12        693.71        80.24 o                         
  -7   9 -11        916.29        808.81        57.27 o                         
  -5   9 -11       2142.30       2099.55        82.78 o                         
  -3   9 -11       1461.57       1210.98        63.48 o                         
  -1   9 -11       2109.96       2126.45        80.09 o                         
   1   9 -11       1825.10       1730.45        86.97 o                         
   3   9 -11       2112.57       2046.28        74.25 o                         
   5   9 -11       3924.56       3926.17       112.36 o                         
   7   9 -11        974.78        974.57        94.29 o                         
   9   9 -11       2026.86       1962.79        76.56 o                         
  11   9 -11       2564.01       2493.13        87.78 o                         
  13   9 -11       2570.06       2684.85        95.39 o                         
  15   9 -11        957.46        938.67        92.09 o                         
  -6  10 -11       2380.54       2383.18        95.50 o                         
  -4  10 -11       3707.34       3798.71       118.03 o                         
  -2  10 -11       8659.33       8683.19       200.07 o                         
   0  10 -11       6826.79       7006.29       170.74 o                         
   2  10 -11       3503.37       3286.28       154.32 o                         
   4  10 -11       3675.34       3776.56       112.23 o                         
   6  10 -11       1594.24       1628.93        69.62 o                         
   8  10 -11       1824.91       1715.24        73.39 o                         
  10  10 -11       5309.94       5626.87       148.57 o                         
  12  10 -11       4162.44       4518.13       129.58 o                         
  -1  11 -11        462.25        487.24        51.27 o                         
   1  11 -11        536.70        481.41        71.60 o                         
   3  11 -11        278.48        297.52        58.13 o                         
   5  11 -11        557.19        477.52        46.22 o                         
   7  11 -11         96.61         67.98        25.98 o                         
   9  11 -11        730.24        672.58        56.52 o                         
 -16   0 -10       2889.66       2982.25       191.29 o                         
 -14   0 -10       9327.04       9205.67       192.10 o                         
 -12   0 -10      14378.56      14787.62       334.56 o                         
 -10   0 -10       9048.22       9174.21       225.04 o                         
  -8   0 -10       5949.84       6458.07       186.09 o                         
  -6   0 -10       2858.75       2939.28       101.17 o                         
  -4   0 -10       1492.53       1501.49        63.40 o                         
  -2   0 -10       9780.45      10154.60       180.38 o                         
   0   0 -10      25236.39      27350.02       668.53 o                         
   2   0 -10      10737.27      10381.70       265.89 o                         
   4   0 -10      37020.24      37401.40       878.93 o                         
   6   0 -10      49994.87      49435.83      1172.78 o                         
   8   0 -10      22882.82      23524.34       548.18 o                         
  10   0 -10       2850.06       2773.39        98.68 o                         
  12   0 -10      10950.29      10916.70       295.61 o                         
  14   0 -10       4778.39       4706.51       148.61 o                         
  16   0 -10      14944.35      14454.38       420.94 o                         
  18   0 -10       6974.14       7082.68       244.07 o                         
  20   0 -10       5164.97       5332.14       207.62 o                         
  22   0 -10       2139.24       2028.43       120.50 o                         
 -15   1 -10        598.43        596.11        36.75 o                         
 -13   1 -10       1551.31       1616.90        55.93 o                         
 -11   1 -10       1644.97       1579.81        45.96 o                         
  -9   1 -10        680.64        620.73        28.67 o                         
  -7   1 -10       1495.79       1629.11        41.23 o                         
  -5   1 -10       3191.30       3200.70        63.63 o                         
  -3   1 -10        488.27        533.92        22.50 o                         
  -1   1 -10       3095.19       3207.61        59.97 o                         
   1   1 -10       8135.50       8244.79       180.90 o                         
   3   1 -10       2127.91       2063.81        54.39 o                         
   5   1 -10        913.19       1031.00        37.98 o                         
   7   1 -10       4077.60       4100.20       128.55 o                         
   9   1 -10       3466.79       3057.13        75.77 o                         
  11   1 -10        962.39        881.17        35.19 o                         
  13   1 -10        469.41        430.39        28.31 o                         
  15   1 -10        753.46        781.58        38.26 o                         
  17   1 -10        189.79        148.86        25.87 o                         
  19   1 -10        789.67        770.31        49.28 o                         
  21   1 -10       1137.21       1069.72        60.95 o                         
 -14   2 -10       1164.85       1034.03        42.89 o                         
 -12   2 -10       2147.29       2249.68        56.37 o                         
 -10   2 -10       4947.73       5119.21        92.34 o                         
  -8   2 -10       4534.65       4478.61       106.50 o                         
  -6   2 -10       2011.35       1915.35        45.99 o                         
  -4   2 -10        485.58        431.80        21.13 o                         
  -2   2 -10       3399.06       3402.45        64.68 o                         
   0   2 -10        727.26        785.10        25.22 o                         
   2   2 -10      14585.48      14157.76       256.66 o                         
   4   2 -10      24685.95      25954.50       442.85 o                         
   6   2 -10      11476.42      11642.86       216.28 o                         
   8   2 -10       1562.95       1523.29        48.55 o                         
  10   2 -10       2418.30       2395.54        52.65 o                         
  12   2 -10        357.69        363.10        26.77 o                         
  14   2 -10        216.72        201.44        22.26 o                         
  16   2 -10       1495.48       1551.67        55.55 o                         
  18   2 -10       5662.09       5578.69       146.06 o                         
  20   2 -10       2601.60       2632.83        93.00 o                         
  22   2 -10       1257.63       1177.49        65.66 o                         
 -15   3 -10       1769.38       1824.79        70.74 o                         
 -13   3 -10       4507.72       4579.44       115.23 o                         
 -11   3 -10       8604.88       8657.90       138.87 o                         
  -9   3 -10       7165.65       7414.12       119.81 o                         
  -7   3 -10       2827.68       2884.96        58.62 o                         
  -5   3 -10       2346.72       2209.33        50.65 o                         
  -3   3 -10       7696.44       7517.50       121.92 o                         
  -1   3 -10      18668.84      18968.60       262.90 o                         
   1   3 -10       8601.78       8648.72       113.01 o                         
   3   3 -10      18255.96      18348.79       252.98 o                         
   5   3 -10       5176.68       5007.84        89.31 o                         
   7   3 -10       7847.84       7756.04       130.35 o                         
   9   3 -10      17120.77      16728.74       318.01 o                         
  11   3 -10      11105.00      10691.47       208.26 o                         
  13   3 -10       6610.91       6620.79       142.52 o                         
  15   3 -10       2735.43       2882.34        77.12 o                         
  17   3 -10       7541.95       7341.25       249.64 o                         
  19   3 -10       2438.16       2442.16        88.00 o                         
  21   3 -10       2277.26       2379.20        91.64 o                         
 -14   4 -10         90.89         66.67        24.55 o                         
 -12   4 -10        115.06         96.12        19.65 o                         
 -10   4 -10         12.76          4.26        14.05 o                         
  -8   4 -10        400.61        334.72        39.09 o                         
  -6   4 -10       1606.80       1482.28        55.43 o                         
  -4   4 -10       4265.36       4287.46       101.19 o                         
  -2   4 -10       4706.20       4572.63        69.43 o                         
   0   4 -10        442.77        417.50        18.79 o                         
   2   4 -10       2037.69       2088.99        33.97 o                         
   4   4 -10       1286.76       1295.82        35.54 o                         
   6   4 -10        527.98        491.75        35.51 o                         
   8   4 -10       4835.51       4854.01       110.96 o                         
  10   4 -10        269.92        243.79        24.66 o                         
  12   4 -10        740.13        738.11        37.19 o                         
  14   4 -10       2905.24       2839.09        79.43 o                         
  16   4 -10       1059.85       1012.61        79.65 o                         
  18   4 -10        121.30         52.42        32.50 o                         
  20   4 -10        152.79        140.12        29.50 o                         
 -13   5 -10       3902.05       3887.62        87.34 o                         
 -11   5 -10       5722.35       5926.59       107.23 o                         
  -9   5 -10       2521.93       2584.55        82.87 o                         
  -7   5 -10        986.08       1018.02        49.42 o                         
  -5   5 -10       1838.64       1797.66        63.39 o                         
  -3   5 -10       4383.38       4159.02       100.95 o                         
  -1   5 -10       1577.81       1603.47        41.26 o                         
   1   5 -10       5218.52       5383.19        92.34 o                         
   3   5 -10       6626.45       6529.31       109.97 o                         
   5   5 -10      12489.12      12532.14       244.13 o                         
   7   5 -10      14373.30      14303.91       280.74 o                         
   9   5 -10       4573.27       4368.73       106.71 o                         
  11   5 -10       5625.28       5565.56       127.01 o                         
  13   5 -10       4723.74       4564.31       111.93 o                         
  15   5 -10       3914.36       3915.28       163.25 o                         
  17   5 -10       3152.70       3115.71       145.24 o                         
  19   5 -10       1974.19       2032.24       123.87 o                         
 -12   6 -10       2068.54       2058.91        81.06 o                         
 -10   6 -10       3216.91       3222.68       228.92 o                         
  -8   6 -10       4134.31       4076.33       111.47 o                         
  -6   6 -10       3819.78       3718.68       113.62 o                         
  -4   6 -10       9111.05       9426.54       192.21 o                         
  -2   6 -10       8827.36       9292.83       152.07 o                         
   0   6 -10       8238.56       8398.96       138.49 o                         
   2   6 -10       8011.43       8059.22       133.41 o                         
   4   6 -10       4919.82       4885.23        92.43 o                         
   6   6 -10       3392.82       3336.74        90.52 o                         
   8   6 -10      10090.54       9717.38       239.46 o                         
  10   6 -10       4436.29       4409.24       110.61 o                         
  12   6 -10       4073.14       4111.58       107.48 o                         
  14   6 -10       3823.96       3906.60       103.60 o                         
  16   6 -10       1773.86       1732.97       108.49 o                         
  18   6 -10       2369.19       2560.80       139.83 o                         
 -11   7 -10        171.03        155.44        33.02 o                         
  -9   7 -10        162.58        158.91        31.27 o                         
  -7   7 -10        627.56        649.50        46.43 o                         
  -5   7 -10       1684.65       1613.25        65.19 o                         
  -3   7 -10       1680.34       1720.22        65.06 o                         
  -1   7 -10       1220.49       1216.60        38.92 o                         
   1   7 -10        756.38        700.55        30.91 o                         
   3   7 -10        900.13        862.61        33.98 o                         
   5   7 -10        221.12        194.48        24.81 o                         
   7   7 -10         39.01         26.90        16.40 o                         
   9   7 -10       2146.62       2174.32        73.08 o                         
  11   7 -10        621.07        531.39        38.33 o                         
  13   7 -10        486.38        461.33        37.77 o                         
  15   7 -10       1009.29        951.55        83.60 o                         
  17   7 -10         41.29         33.82        34.70 o                         
 -10   8 -10       1920.48       1850.88        80.23 o                         
  -8   8 -10       2047.79       1943.32        78.71 o                         
  -6   8 -10       3550.61       3646.42       108.02 o                         
  -4   8 -10       4698.48       4710.85       123.22 o                         
  -2   8 -10       4915.61       4841.93       124.42 o                         
   0   8 -10       6232.03       6354.44       118.32 o                         
   2   8 -10       5698.13       6040.08       114.76 o                         
   4   8 -10       6046.94       6182.97       146.07 o                         
   6   8 -10       5982.43       5828.84       142.42 o                         
   8   8 -10       6348.85       6390.20       151.67 o                         
  10   8 -10       5692.68       5747.76       142.83 o                         
  12   8 -10       3490.77       3609.22       105.02 o                         
  14   8 -10       2503.06       2545.86       134.41 o                         
  16   8 -10       4254.93       4431.25       196.78 o                         
  -9   9 -10        542.99        394.95        71.60 o                         
  -7   9 -10       1845.84       1739.65        76.68 o                         
  -5   9 -10       3422.35       3239.38       103.57 o                         
  -3   9 -10       8032.79       7797.53       181.39 o                         
  -1   9 -10       3413.05       3466.68       104.27 o                         
   1   9 -10       3401.24       3513.96        91.28 o                         
   3   9 -10       1361.54       1339.83        80.16 o                         
   5   9 -10       1811.43       1707.44        67.38 o                         
   7   9 -10       1531.42       1408.13        62.17 o                         
   9   9 -10       4042.75       4114.15       127.82 o                         
  11   9 -10       5208.67       5457.10       202.64 o                         
  13   9 -10       4326.10       4263.60       189.90 o                         
  15   9 -10       3320.13       3480.58       174.23 o                         
  -6  10 -10       1118.14       1032.70        64.33 o                         
  -4  10 -10        553.30        494.72        48.14 o                         
  -2  10 -10        431.72        389.25        43.26 o                         
   0  10 -10         77.12         59.22        26.16 o                         
   2  10 -10        932.82        893.73        52.21 o                         
   4  10 -10       3055.79       3040.63        96.78 o                         
   6  10 -10       1097.61       1032.58        56.18 o                         
   8  10 -10        688.47        598.35        45.66 o                         
  10  10 -10         15.88         22.85        21.44 o                         
  12  10 -10        485.65        456.42        44.35 o                         
  -3  11 -10       4959.90       5216.69       146.89 o                         
  -1  11 -10       6394.79       6402.50       172.77 o                         
   1  11 -10       5157.85       5239.75       213.33 o                         
   3  11 -10       2034.80       2095.78       122.40 o                         
   5  11 -10       1722.28       1740.28        74.21 o                         
   7  11 -10       2220.91       2272.75       104.76 o                         
   9  11 -10       3931.01       4099.46       124.55 o                         
 -15   1  -9       5955.92       6370.59       117.80 o                         
 -13   1  -9       6217.81       6579.21       109.68 o                         
 -11   1  -9       7974.94       7993.93       134.51 o                         
  -9   1  -9      13717.93      14042.80       166.40 o                         
  -7   1  -9       4872.17       5167.47        74.93 o                         
  -5   1  -9       2948.03       3021.97        56.19 o                         
  -3   1  -9       7284.72       6862.63       104.52 o                         
  -1   1  -9      20563.08      21364.18       291.33 o                         
   1   1  -9      24340.04      24513.11       413.85 o                         
   3   1  -9       6365.34       6037.06        93.02 o                         
   5   1  -9      11398.28      11050.29       199.40 o                         
   7   1  -9       9881.95       9779.30       186.25 o                         
   9   1  -9       3282.42       3181.98        78.52 o                         
  11   1  -9       3769.54       3852.08        83.94 o                         
  13   1  -9       2633.82       2547.93        67.16 o                         
  15   1  -9       5951.65       6044.27       199.34 o                         
  17   1  -9       6551.40       6476.37       158.74 o                         
  19   1  -9       4559.72       4694.38       129.81 o                         
  21   1  -9       2987.61       3023.01       102.55 o                         
 -16   2  -9       2639.07       2786.53       118.88 o                         
 -14   2  -9       3810.17       3848.27        79.27 o                         
 -12   2  -9       2083.08       2017.20        52.23 o                         
 -10   2  -9       5276.26       5309.55        78.24 o                         
  -8   2  -9       1589.24       1550.61        40.71 o                         
  -6   2  -9       3890.10       4027.33        73.64 o                         
  -4   2  -9       9596.65       9611.86       145.52 o                         
  -2   2  -9      12168.36      12553.91       175.64 o                         
   0   2  -9      25479.61      26714.82       359.54 o                         
   2   2  -9       9742.64       9815.17       181.46 o                         
   4   2  -9      14509.61      15047.05       211.84 o                         
   6   2  -9      27756.98      28661.75       480.95 o                         
   8   2  -9       7185.50       7066.56       139.71 o                         
  10   2  -9       1055.32        946.88        36.22 o                         
  12   2  -9       3627.49       3557.90       172.62 o                         
  14   2  -9       4611.69       4756.62       113.54 o                         
  16   2  -9       9449.59       9778.62       196.02 o                         
  18   2  -9       4032.95       3831.15       121.96 o                         
  20   2  -9       4961.47       5018.55       139.14 o                         
  22   2  -9       1021.48        949.59        59.42 o                         
 -15   3  -9       1670.28       1648.99        52.33 o                         
 -13   3  -9       1180.55       1098.70        40.77 o                         
 -11   3  -9        589.23        578.84        25.78 o                         
  -9   3  -9       1707.93       1722.34        49.67 o                         
  -7   3  -9       3158.06       3240.35        53.17 o                         
  -5   3  -9        204.48        190.95        16.06 o                         
  -3   3  -9       3098.70       2959.72        57.57 o                         
  -1   3  -9       1934.01       1827.23        41.12 o                         
   1   3  -9       6216.63       6194.80        82.88 o                         
   3   3  -9      12543.62      13091.37       166.14 o                         
   5   3  -9       2393.75       2296.32        41.30 o                         
   7   3  -9        132.49        120.18        20.35 o                         
   9   3  -9        125.38        114.25        16.92 o                         
  11   3  -9        255.23        266.66        23.67 o                         
  13   3  -9       1837.18       1805.63        78.84 o                         
  15   3  -9        102.55         78.89        17.00 o                         
  17   3  -9         77.80         93.85        33.68 o                         
  19   3  -9        526.03        501.17        42.82 o                         
  21   3  -9        827.06        822.12        55.14 o                         
 -14   4  -9       6464.85       6926.21       138.51 o                         
 -12   4  -9       6252.90       6465.50       113.20 o                         
 -10   4  -9      13213.42      13185.95       191.50 o                         
  -8   4  -9      12448.72      12529.75       180.03 o                         
  -6   4  -9       2031.50       1997.39        66.05 o                         
  -4   4  -9       3264.06       3351.99        81.20 o                         
  -2   4  -9      19706.92      20155.33       280.10 o                         
   0   4  -9      12354.32      12253.43       271.92 o                         
   2   4  -9      10685.75      10974.25       138.46 o                         
   4   4  -9      13680.80      14132.45       175.55 o                         
   6   4  -9      14178.77      14105.27       210.21 o                         
   8   4  -9       8948.22       9264.41       182.68 o                         
  10   4  -9       2407.92       2414.20        67.35 o                         
  12   4  -9        187.72        199.70        32.36 o                         
  14   4  -9       4189.63       4187.94       102.69 o                         
  16   4  -9      11093.79      10967.50       353.45 o                         
  18   4  -9       5463.46       5389.68       209.81 o                         
  20   4  -9       4505.65       4593.21       132.14 o                         
 -15   5  -9        466.64        439.87        41.19 o                         
 -13   5  -9        907.30        897.86        40.65 o                         
 -11   5  -9       1170.75       1128.36        41.17 o                         
  -9   5  -9       4799.70       4870.01        89.94 o                         
  -7   5  -9       1254.58       1321.42        54.50 o                         
  -5   5  -9       1770.09       1751.00        60.67 o                         
  -3   5  -9       4542.24       4625.44       108.61 o                         
  -1   5  -9       2698.57       2514.84        55.83 o                         
   1   5  -9       3912.65       3861.32        75.35 o                         
   3   5  -9       3236.70       3297.31        73.50 o                         
   5   5  -9       2990.73       3090.88        60.48 o                         
   7   5  -9      11174.83      11025.10       218.10 o                         
   9   5  -9      10188.00       9944.93       294.15 o                         
  11   5  -9       3907.09       3687.13        94.47 o                         
  13   5  -9       2347.08       2236.70        67.12 o                         
  15   5  -9       4382.01       4076.92       170.57 o                         
  17   5  -9        537.66        620.80        69.11 o                         
  19   5  -9        596.71        588.15        71.45 o                         
 -14   6  -9       2007.82       1845.71        58.43 o                         
 -12   6  -9       2868.54       2872.60        70.09 o                         
 -10   6  -9       1908.52       1977.99        60.86 o                         
  -8   6  -9        306.21        294.36        34.52 o                         
  -6   6  -9       3913.41       3876.22       101.85 o                         
  -4   6  -9       2235.23       2320.55        73.16 o                         
  -2   6  -9       4268.66       4352.03        79.88 o                         
   0   6  -9       6918.08       6937.14       116.62 o                         
   2   6  -9       4434.11       4196.08        79.10 o                         
   4   6  -9       2107.32       2031.17        62.71 o                         
   6   6  -9       1680.67       1553.58        55.60 o                         
   8   6  -9       2495.92       2641.91        96.63 o                         
  10   6  -9       2389.96       2367.93        71.37 o                         
  12   6  -9       1454.65       1456.45        88.29 o                         
  14   6  -9       1945.12       1960.20       108.93 o                         
  16   6  -9       2004.79       2013.64       115.67 o                         
  18   6  -9       2405.77       2384.51       133.97 o                         
 -13   7  -9       1079.92       1058.92        45.97 o                         
 -11   7  -9       3668.18       3741.43       173.14 o                         
  -9   7  -9       3410.93       3564.96       104.49 o                         
  -7   7  -9       4509.70       4589.42       120.46 o                         
  -5   7  -9       5025.48       5056.30       124.57 o                         
  -3   7  -9       3628.19       3779.50       101.69 o                         
  -1   7  -9       8413.29       8748.01       145.14 o                         
   1   7  -9      13250.53      13497.60       208.78 o                         
   3   7  -9       3389.97       3320.45        72.31 o                         
   5   7  -9       5972.72       6010.06       137.47 o                         
   7   7  -9       6975.17       7008.30       157.08 o                         
   9   7  -9       6946.15       7000.72       160.53 o                         
  11   7  -9       4758.53       4695.90       121.91 o                         
  13   7  -9       6485.73       6683.87       152.81 o                         
  15   7  -9       7392.65       7216.06       260.77 o                         
  17   7  -9       1880.91       1878.80       119.04 o                         
 -10   8  -9        350.29        387.78        43.43 o                         
  -8   8  -9       1097.26       1037.67        57.93 o                         
  -6   8  -9       1602.31       1620.08        68.58 o                         
  -4   8  -9        913.65       1007.77        52.59 o                         
  -2   8  -9       1943.32       1934.37        71.05 o                         
   0   8  -9       2615.03       2431.42        60.59 o                         
   2   8  -9       1329.65       1207.66        42.21 o                         
   4   8  -9        492.90        444.15        34.42 o                         
   6   8  -9       3984.00       3993.28       108.90 o                         
   8   8  -9       1234.04       1208.28        54.34 o                         
  10   8  -9       1964.22       1927.57        79.80 o                         
  12   8  -9        456.34        404.03        36.05 o                         
  14   8  -9       1663.94       1618.18       106.44 o                         
  16   8  -9        393.01        281.41        57.39 o                         
  -9   9  -9       1153.50       1122.20        65.06 o                         
  -7   9  -9        609.12        582.54        48.73 o                         
  -5   9  -9       2704.56       2631.11        90.97 o                         
  -3   9  -9       2136.57       2095.06        78.73 o                         
  -1   9  -9       1576.41       1605.36        66.62 o                         
   1   9  -9         33.32         32.48        14.67 o                         
   3   9  -9       2630.55       2427.45        80.15 o                         
   5   9  -9        903.84        930.40        50.24 o                         
   7   9  -9       1565.05       1489.51        62.84 o                         
   9   9  -9       1951.39       1972.76        74.85 o                         
  11   9  -9       1858.56       1850.62        89.17 o                         
  13   9  -9       1887.77       2084.95       123.57 o                         
  15   9  -9        340.83        298.69        59.15 o                         
  -8  10  -9       4880.12       4645.79       137.57 o                         
  -6  10  -9       2752.65       2648.69        97.99 o                         
  -4  10  -9       4263.58       4230.45       124.00 o                         
  -2  10  -9       4646.46       4382.24       135.36 o                         
   0  10  -9       5314.76       5244.21       140.27 o                         
   2  10  -9       2874.78       2837.50        92.58 o                         
   4  10  -9       6258.87       6490.04       156.88 o                         
   6  10  -9       8554.21       8716.28       200.19 o                         
   8  10  -9       3906.95       3867.49       113.70 o                         
  10  10  -9       5782.23       6034.88       153.84 o                         
  12  10  -9       3574.99       3786.29       177.16 o                         
  -5  11  -9        278.35        246.69        40.59 o                         
  -3  11  -9        509.14        503.17        76.28 o                         
  -1  11  -9        700.00        647.59        80.24 o                         
   1  11  -9        111.20        104.98        41.87 o                         
   3  11  -9        258.63        285.28        35.99 o                         
   5  11  -9        247.34        219.05        32.83 o                         
   7  11  -9        868.85        909.65        56.26 o                         
   9  11  -9        356.92        368.78        42.24 o                         
  11  11  -9        348.35        326.18        40.37 o                         
   0  12  -9       1432.73       1466.93       112.01 o                         
   2  12  -9        950.43        917.58        91.36 o                         
   4  12  -9       1637.91       1678.94        76.28 o                         
 -16   0  -8       7174.67       7538.27       158.59 o                         
 -14   0  -8       3987.62       4263.16       135.29 o                         
 -12   0  -8       2219.39       2333.85        89.17 o                         
 -10   0  -8       3494.47       3490.39       110.98 o                         
  -8   0  -8       7699.24       7672.01       232.51 o                         
  -6   0  -8      12681.85      12779.31       209.49 o                         
  -4   0  -8       5332.61       5083.97       145.24 o                         
  -2   0  -8      38338.37      38842.42       895.91 o                         
   0   0  -8      52751.33      55031.49      1300.46 o                         
   2   0  -8      21210.11      20609.93       347.54 o                         
   4   0  -8      27755.74      27298.11       452.02 o                         
   6   0  -8      32921.32      31914.36       756.38 o                         
   8   0  -8      21538.44      22102.80       535.88 o                         
  10   0  -8       2465.35       2152.89        73.21 o                         
  12   0  -8      16742.94      17405.22       426.80 o                         
  14   0  -8      10105.48      10146.85       307.03 o                         
  16   0  -8       6457.44       6259.39       212.74 o                         
  18   0  -8      12767.71      12679.53       385.22 o                         
  20   0  -8       4237.96       4367.56       173.50 o                         
  22   0  -8       1391.35       1396.21        96.05 o                         
 -17   1  -8       1060.18        993.47        44.14 o                         
 -15   1  -8       1207.67       1276.38        44.81 o                         
 -13   1  -8       3113.12       3077.44        65.70 o                         
 -11   1  -8        558.77        543.18        27.17 o                         
  -9   1  -8        280.19        276.71        17.54 o                         
  -7   1  -8       1970.89       1943.19        32.21 o                         
  -5   1  -8       3312.96       3366.34        62.11 o                         
  -3   1  -8       3058.09       3186.36        59.08 o                         
  -1   1  -8      11504.58      11717.22       206.11 o                         
   1   1  -8       8034.26       8111.96       151.07 o                         
   3   1  -8       2649.81       2542.58        58.63 o                         
   5   1  -8       2219.26       2152.34        53.99 o                         
   7   1  -8      11703.38      12276.01       221.81 o                         
   9   1  -8       1399.57       1278.59        40.32 o                         
  11   1  -8        599.01        553.42        27.61 o                         
  13   1  -8       6340.04       6430.34       135.96 o                         
  15   1  -8       1165.48       1076.96        47.93 o                         
  17   1  -8       1893.84       1978.85        69.80 o                         
  19   1  -8        296.83        247.96        31.91 o                         
  21   1  -8         34.36         10.02        20.34 o                         
 -16   2  -8       2498.99       2550.21        65.07 o                         
 -14   2  -8       2455.71       2462.56        59.65 o                         
 -12   2  -8        958.25       1002.97        38.68 o                         
 -10   2  -8       1189.79       1094.30        30.18 o                         
  -8   2  -8       1677.71       1678.73        30.36 o                         
  -6   2  -8        171.99        152.13        17.52 o                         
  -4   2  -8       3644.88       3613.02        63.71 o                         
  -2   2  -8       9989.36      10589.75       156.51 o                         
   0   2  -8      14975.11      15287.89       269.59 o                         
   2   2  -8       6354.22       6393.15        98.81 o                         
   4   2  -8      15450.85      16003.28       275.95 o                         
   6   2  -8       1326.51       1264.24        40.48 o                         
   8   2  -8       2647.27       2751.77        54.69 o                         
  10   2  -8       8952.94       9247.06       262.89 o                         
  12   2  -8       7146.47       7014.32       138.77 o                         
  14   2  -8       3105.88       3150.74        78.31 o                         
  16   2  -8       4297.43       4274.33       113.86 o                         
  18   2  -8       3970.01       3889.25       111.24 o                         
  20   2  -8       1023.96       1072.06        57.30 o                         
  22   2  -8        527.96        511.49        49.85 o                         
 -15   3  -8       4312.46       4604.10        88.69 o                         
 -13   3  -8       2889.13       2952.74        81.82 o                         
 -11   3  -8      10006.75       9976.79       127.24 o                         
  -9   3  -8       8846.27       9164.92       115.77 o                         
  -7   3  -8       5856.00       6263.09        85.32 o                         
  -5   3  -8       7496.81       7463.54       118.02 o                         
  -3   3  -8      11568.37      11537.11       166.74 o                         
  -1   3  -8      28467.56      29698.56       354.68 o                         
   1   3  -8      16825.20      17058.54       185.02 o                         
   3   3  -8      33518.73      34837.14       415.49 o                         
   5   3  -8       9869.26      10230.76       262.81 o                         
   7   3  -8      14780.45      15545.38       280.96 o                         
   9   3  -8      20676.88      20308.88       369.51 o                         
  11   3  -8       6452.46       5963.91       125.21 o                         
  13   3  -8       4739.36       4958.74       112.79 o                         
  15   3  -8      12854.80      13002.82       389.32 o                         
  17   3  -8       8641.30       8858.25       287.85 o                         
  19   3  -8       3167.09       3100.71        98.72 o                         
  21   3  -8       2721.81       2701.33        95.98 o                         
 -16   4  -8        402.24        380.27        30.90 o                         
 -14   4  -8        204.05        193.83        22.55 o                         
 -12   4  -8       1579.07       1505.11        38.86 o                         
 -10   4  -8       3974.39       3820.55        63.14 o                         
  -8   4  -8       1415.62       1240.86        36.83 o                         
  -6   4  -8       1190.23       1106.80        38.73 o                         
  -4   4  -8       2832.88       2823.11        73.87 o                         
  -2   4  -8        497.74        508.86        18.92 o                         
   0   4  -8        573.31        553.32        20.86 o                         
   2   4  -8       1223.04       1292.32        25.13 o                         
   4   4  -8        945.22        911.95        22.07 o                         
   6   4  -8       4307.17       4501.97        76.89 o                         
   8   4  -8       3754.81       3789.17        90.63 o                         
  10   4  -8       1443.96       1380.97        48.44 o                         
  12   4  -8        513.39        494.18        29.69 o                         
  14   4  -8       1550.91       1479.32        50.59 o                         
  16   4  -8        225.58        248.03        45.83 o                         
  18   4  -8         90.59        103.37        37.04 o                         
  20   4  -8        338.47        328.48        37.58 o                         
 -15   5  -8       2557.11       2577.90        68.37 o                         
 -13   5  -8       4857.78       4909.97        85.89 o                         
 -11   5  -8       7948.47       8119.90       131.71 o                         
  -9   5  -8       3018.41       3067.91        64.53 o                         
  -7   5  -8        678.42        673.11        35.09 o                         
  -5   5  -8       1748.56       1685.84        57.04 o                         
  -3   5  -8      13169.20      13216.13       243.02 o                         
  -1   5  -8      18963.35      19209.12       281.17 o                         
   1   5  -8      12496.82      12026.33       181.28 o                         
   3   5  -8      15909.87      16272.53       234.07 o                         
   5   5  -8      11901.05      12141.85       181.33 o                         
   7   5  -8       7991.45       7961.76       164.03 o                         
   9   5  -8       4851.75       4694.27       110.40 o                         
  11   5  -8       4384.83       4379.54       108.20 o                         
  13   5  -8       8037.09       7825.68       186.02 o                         
  15   5  -8       6752.51       6684.57       234.41 o                         
  17   5  -8       3549.35       3479.11       160.03 o                         
  19   5  -8       3209.72       3426.21       107.33 o                         
 -14   6  -8        643.04        585.07        36.70 o                         
 -12   6  -8       4529.61       4652.63        90.61 o                         
 -10   6  -8       4825.30       4856.10        90.84 o                         
  -8   6  -8       3387.20       3399.88        68.66 o                         
  -6   6  -8       6230.08       6257.02       140.65 o                         
  -4   6  -8       4629.96       4669.93       123.57 o                         
  -2   6  -8       9584.39       9784.43       154.99 o                         
   0   6  -8       1381.59       1394.51        37.60 o                         
   2   6  -8       5248.25       5191.05        93.24 o                         
   4   6  -8       6496.27       6225.90       138.61 o                         
   6   6  -8      11489.28      11719.43       225.80 o                         
   8   6  -8      13153.63      12998.32       294.73 o                         
  10   6  -8       4069.51       3882.54       100.00 o                         
  12   6  -8       1862.97       1809.89        63.89 o                         
  14   6  -8       1568.40       1581.72        97.07 o                         
  16   6  -8       1605.97       1623.16       104.39 o                         
  18   6  -8       2925.89       2962.71       148.90 o                         
 -13   7  -8       1945.20       1971.10        58.08 o                         
 -11   7  -8        336.60        273.20        25.44 o                         
  -9   7  -8       1550.28       1567.89        40.08 o                         
  -7   7  -8       1867.70       1921.35        64.89 o                         
  -5   7  -8       1782.90       1675.92        47.65 o                         
  -3   7  -8        151.39        143.57        28.11 o                         
  -1   7  -8        506.20        507.61        25.25 o                         
   1   7  -8       2770.36       2722.58        61.60 o                         
   3   7  -8       2837.57       2750.40       105.86 o                         
   5   7  -8       1620.01       1609.98        56.62 o                         
   7   7  -8        720.97        630.80        37.57 o                         
   9   7  -8       2506.35       2310.21        73.63 o                         
  11   7  -8       2533.56       2555.41        77.96 o                         
  13   7  -8        764.16        794.89        71.16 o                         
  15   7  -8       1357.13       1316.71        94.58 o                         
  17   7  -8        260.86        225.48        50.37 o                         
 -12   8  -8       1430.04       1409.90        51.50 o                         
 -10   8  -8       1585.88       1595.46        54.69 o                         
  -8   8  -8       3428.67       3433.29        78.89 o                         
  -6   8  -8       7137.25       7419.88       128.46 o                         
  -4   8  -8       6052.52       6248.48       110.48 o                         
  -2   8  -8       1889.85       1871.21        67.82 o                         
   0   8  -8       8919.38       9214.08       150.47 o                         
   2   8  -8       6880.65       7052.41       155.65 o                         
   4   8  -8       2788.13       2939.34        84.89 o                         
   6   8  -8       6072.38       6087.08       141.36 o                         
   8   8  -8       5802.60       5789.79       140.09 o                         
  10   8  -8       2849.64       2822.34        86.78 o                         
  12   8  -8       2496.60       2623.52        82.35 o                         
  14   8  -8       1841.36       1905.88       115.23 o                         
  16   8  -8       2492.34       2716.44       145.54 o                         
 -11   9  -8       1089.87        969.41        47.75 o                         
  -9   9  -8       2692.51       2571.87       139.81 o                         
  -7   9  -8       5609.08       5529.19       109.24 o                         
  -5   9  -8       3090.36       3146.49        73.24 o                         
  -3   9  -8       2010.61       1996.92        54.78 o                         
  -1   9  -8       1402.99       1380.80        60.85 o                         
   1   9  -8       1105.85       1093.79        41.12 o                         
   3   9  -8       3739.29       3592.54        97.57 o                         
   5   9  -8       7311.92       7179.04       164.16 o                         
   7   9  -8       6364.67       6280.87       156.68 o                         
   9   9  -8       3274.70       3161.87        98.51 o                         
  11   9  -8       3084.95       3146.46        96.80 o                         
  13   9  -8       2511.35       2426.10       135.58 o                         
  15   9  -8        253.31        207.76        52.71 o                         
  -8  10  -8         69.65         83.28        21.98 o                         
  -6  10  -8       1029.64        918.83        42.27 o                         
  -4  10  -8        234.83        195.19        23.83 o                         
  -2  10  -8        164.20        110.89        31.11 o                         
   0  10  -8        240.51        265.01        53.44 o                         
   2  10  -8        222.28        179.66        28.30 o                         
   4  10  -8        542.47        439.56        39.40 o                         
   6  10  -8         90.01         68.42        21.99 o                         
   8  10  -8          8.84          7.03        17.88 o                         
  10  10  -8        178.26        149.18        28.00 o                         
  12  10  -8       1466.03       1428.13       103.52 o                         
  14  10  -8        360.88        320.94        60.91 o                         
  -5  11  -8       3258.26       3224.80        80.04 o                         
  -3  11  -8       3416.58       3605.14       114.23 o                         
  -1  11  -8       1529.68       1416.42       102.78 o                         
   1  11  -8       2084.03       2057.42       121.52 o                         
   3  11  -8       2218.31       2253.19       109.45 o                         
   5  11  -8       3506.87       3633.89       110.72 o                         
   7  11  -8       2645.50       2676.94        92.85 o                         
   9  11  -8       5792.84       6100.74       158.95 o                         
  11  11  -8       3916.05       4238.42       192.83 o                         
  -2  12  -8       1378.11       1299.58       108.35 o                         
   0  12  -8       1414.17       1450.24       107.61 o                         
   2  12  -8        187.75        124.31        46.27 o                         
   4  12  -8       1167.54       1172.80        62.93 o                         
   6  12  -8       1866.00       1952.99        81.89 o                         
 -17   1  -7       4820.60       5264.75       160.07 o                         
 -15   1  -7       3128.12       3311.72        70.94 o                         
 -13   1  -7       4612.97       4666.00        84.45 o                         
 -11   1  -7       1328.97       1339.14        32.75 o                         
  -9   1  -7      10630.05      10954.50       131.76 o                         
  -7   1  -7      10012.90      10307.80       108.42 o                         
  -5   1  -7       8816.75       8795.02        92.77 o                         
  -3   1  -7       7893.07       7655.96       116.21 o                         
  -1   1  -7      58329.24      60709.15       799.59 o                         
   1   1  -7      38871.34      39840.79       532.30 o                         
   3   1  -7       6941.75       7233.61       102.82 o                         
   5   1  -7        551.25        707.43        20.94 o                         
   9   1  -7       6872.46       6765.80       130.86 o                         
  11   1  -7      12828.94      13052.03       240.06 o                         
  13   1  -7      13525.64      13376.70       267.72 o                         
  15   1  -7       8586.01       8587.88       193.74 o                         
  17   1  -7      11841.88      11534.37       247.58 o                         
  19   1  -7       1912.48       1749.69        69.50 o                         
  21   1  -7        876.81        859.13        53.07 o                         
 -16   2  -7       2052.95       2072.01        56.91 o                         
 -14   2  -7       4168.73       4199.66        80.17 o                         
 -12   2  -7       2117.19       2138.78        43.65 o                         
 -10   2  -7       2463.87       2408.31        44.01 o                         
  -8   2  -7       3936.69       3915.33        58.23 o                         
  -6   2  -7       7787.19       7805.45        96.08 o                         
  -4   2  -7      22801.62      23178.90       257.00 o                         
  -2   2  -7      21915.61      21876.59       292.67 o                         
   0   2  -7       7467.28       7389.75       185.00 o                         
   2   2  -7       4866.54       4700.40        74.77 o                         
   4   2  -7      11952.08      12256.86       220.72 o                         
   6   2  -7      10408.36      10571.10       138.53 o                         
   8   2  -7      14499.13      15327.15       273.55 o                         
  10   2  -7       9337.96       9057.42       177.96 o                         
  12   2  -7      11464.71      11563.87       347.44 o                         
  14   2  -7       4733.73       4803.53       107.26 o                         
  16   2  -7       9246.07       9397.21       208.47 o                         
  18   2  -7       4575.66       4586.26       125.08 o                         
  20   2  -7       1143.88       1144.38        58.42 o                         
  22   2  -7       1211.26       1193.74        62.45 o                         
 -17   3  -7        211.20        194.11        24.82 o                         
 -15   3  -7       2068.55       2038.86        54.95 o                         
 -13   3  -7        989.39        969.30        31.06 o                         
 -11   3  -7        133.11        120.70        13.94 o                         
  -9   3  -7        840.01        848.19        25.34 o                         
  -7   3  -7       3188.16       3227.84        64.98 o                         
  -5   3  -7       2202.63       2203.04        37.19 o                         
  -3   3  -7       1245.21       1018.72        27.64 o                         
  -1   3  -7       6396.04       6669.90        88.27 o                         
   1   3  -7       4222.38       4437.47        77.35 o                         
   3   3  -7       2720.13       2670.18        48.15 o                         
   5   3  -7       1386.10       1478.58        43.52 o                         
   7   3  -7        448.10        464.45        24.83 o                         
   9   3  -7        542.79        573.16        28.03 o                         
  11   3  -7        958.07        962.40        36.23 o                         
  13   3  -7       1588.38       1437.78        46.31 o                         
  15   3  -7       2612.33       2469.43       115.67 o                         
  17   3  -7       3381.57       3449.23       122.18 o                         
  19   3  -7        705.25        709.79        46.43 o                         
  21   3  -7        115.84        127.35        27.76 o                         
 -16   4  -7       6975.92       7237.22       121.61 o                         
 -14   4  -7       4223.15       4583.06        76.40 o                         
 -12   4  -7       2870.00       3029.75        55.77 o                         
 -10   4  -7       4576.58       4523.67        69.09 o                         
  -8   4  -7       1900.89       1880.52        39.81 o                         
  -6   4  -7      11985.25      12264.71       167.80 o                         
  -4   4  -7      21926.65      22186.49       372.70 o                         
  -2   4  -7      20740.10      21048.33       291.34 o                         
   0   4  -7      16144.59      16432.32       229.88 o                         
   2   4  -7      18664.97      19181.45       232.72 o                         
   4   4  -7       5957.16       6049.68       100.69 o                         
   6   4  -7       2937.91       2742.77        52.40 o                         
   8   4  -7      14038.09      14438.17       266.53 o                         
  10   4  -7       3481.19       3256.77        82.04 o                         
  12   4  -7       1871.23       1864.90        78.19 o                         
  14   4  -7       5498.83       5492.02       196.64 o                         
  16   4  -7      10417.83      10341.87       337.19 o                         
  18   4  -7       4364.22       4510.07       125.62 o                         
  20   4  -7       4195.72       4278.12       126.97 o                         
 -15   5  -7        621.68        565.72        33.93 o                         
 -13   5  -7       1660.48       1567.64        40.80 o                         
 -11   5  -7       7452.35       7444.03        91.35 o                         
  -9   5  -7       3214.43       3312.79        57.33 o                         
  -7   5  -7       4733.33       4814.69        69.50 o                         
  -5   5  -7       1206.88       1113.54        34.07 o                         
  -3   5  -7       5787.58       5741.73        93.86 o                         
  -1   5  -7       4549.08       4658.19        95.29 o                         
   1   5  -7      10284.76      10770.30       163.84 o                         
   3   5  -7       3799.27       3837.00        71.52 o                         
   5   5  -7       7253.95       6967.81       108.83 o                         
   7   5  -7      11335.35      11096.19       217.19 o                         
   9   5  -7       7720.30       7258.99       155.82 o                         
  11   5  -7       3731.93       3493.53       116.62 o                         
  13   5  -7        536.36        546.42        54.91 o                         
  15   5  -7       6498.15       6157.77       222.70 o                         
  17   5  -7       1953.52       1995.78       113.18 o                         
  19   5  -7       1200.24       1252.58        94.73 o                         
 -14   6  -7       1057.94       1064.51        36.17 o                         
 -12   6  -7       1374.64       1393.80        39.56 o                         
 -10   6  -7        602.39        577.14        25.90 o                         
  -8   6  -7       1062.92        991.26        29.32 o                         
  -6   6  -7       3453.64       3551.46        59.17 o                         
  -4   6  -7       5646.85       5665.98        95.32 o                         
  -2   6  -7       6810.39       6964.22        94.68 o                         
   0   6  -7       2189.36       2265.02        51.96 o                         
   2   6  -7        368.81        341.92        20.10 o                         
   4   6  -7       1166.29       1034.12        42.01 o                         
   6   6  -7       1325.37       1280.82        48.16 o                         
   8   6  -7        118.12        125.10        23.35 o                         
  10   6  -7        923.68        909.09        40.62 o                         
  12   6  -7       4907.67       4766.91       114.64 o                         
  14   6  -7       4208.13       4140.47       172.04 o                         
  16   6  -7       2101.63       1946.00       113.18 o                         
  18   6  -7       1437.45       1412.61       103.95 o                         
 -13   7  -7       4882.56       4927.93        83.19 o                         
 -11   7  -7       4542.16       4668.90        97.25 o                         
  -9   7  -7       4330.76       4490.52        72.46 o                         
  -7   7  -7      10469.00      10621.09       163.13 o                         
  -5   7  -7      10377.12      10592.31       163.66 o                         
  -3   7  -7       4848.36       4949.65        74.93 o                         
  -1   7  -7       6469.53       6758.54        91.95 o                         
   1   7  -7      13641.31      13646.55       247.27 o                         
   3   7  -7       6209.12       6395.94       142.97 o                         
   5   7  -7       3337.63       3272.20        87.78 o                         
   7   7  -7      15182.24      15266.27       292.96 o                         
   9   7  -7       9133.91       9249.27       194.03 o                         
  11   7  -7       8542.55       8441.95       183.81 o                         
  13   7  -7       4793.74       4672.83       185.65 o                         
  15   7  -7       4529.93       4275.90       184.19 o                         
  17   7  -7       3566.28       3679.70       172.04 o                         
 -12   8  -7       1054.91        998.37        44.08 o                         
 -10   8  -7       1388.16       1271.23        37.65 o                         
  -8   8  -7       5102.07       5010.22        98.57 o                         
  -6   8  -7        844.73        807.47        36.42 o                         
  -4   8  -7        473.99        445.36        27.18 o                         
  -2   8  -7       1364.56       1261.94        32.70 o                         
   0   8  -7       2623.10       2629.71        49.38 o                         
   2   8  -7       2186.41       2222.73        70.40 o                         
   4   8  -7       5652.48       5880.02       134.43 o                         
   6   8  -7       4782.13       4715.45       118.84 o                         
   8   8  -7       1006.66        988.56        47.40 o                         
  10   8  -7       2316.04       2278.91        75.29 o                         
  12   8  -7         27.29         44.07        30.02 o                         
  14   8  -7        436.57        363.69        58.13 o                         
  16   8  -7        312.60        199.86        49.63 o                         
 -11   9  -7       2272.20       2171.94        75.99 o                         
  -9   9  -7       1528.37       1488.67        52.70 o                         
  -7   9  -7       2360.35       2302.62        62.82 o                         
  -5   9  -7       1536.12       1535.46        48.39 o                         
  -3   9  -7       2302.36       2331.53        67.64 o                         
  -1   9  -7       2405.28       2489.57        50.05 o                         
   1   9  -7       3034.44       3082.32        88.01 o                         
   3   9  -7       6413.81       6374.18       149.39 o                         
   5   9  -7       2381.44       2469.46        85.43 o                         
   7   9  -7         56.53         49.86        19.31 o                         
   9   9  -7        994.59        882.59        63.91 o                         
  11   9  -7       1385.33       1465.08        61.76 o                         
  13   9  -7       1696.65       1700.46       110.98 o                         
  15   9  -7       1034.33       1019.05        92.53 o                         
 -10  10  -7       3303.23       3082.33       143.78 o                         
  -8  10  -7       6713.10       6978.81       137.89 o                         
  -6  10  -7       3427.22       3605.99        82.86 o                         
  -4  10  -7       3111.95       3012.11        72.26 o                         
  -2  10  -7       3702.11       3711.86        78.63 o                         
   0  10  -7       4275.39       4318.90        83.12 o                         
   2  10  -7       5678.12       5706.63       140.97 o                         
   4  10  -7       8399.58       8586.57       193.84 o                         
   6  10  -7       4101.26       4235.84       118.33 o                         
   8  10  -7       8401.83       8539.99       195.14 o                         
  10  10  -7       4592.84       4654.08       125.80 o                         
  12  10  -7       1653.68       1551.71       108.79 o                         
  14  10  -7        780.83        748.91        83.02 o                         
  -7  11  -7       1210.58       1098.22        48.68 o                         
  -5  11  -7        235.04        275.54        28.65 o                         
  -3  11  -7        165.01        138.76        24.32 o                         
  -1  11  -7        119.33        173.79        48.90 o                         
   1  11  -7        225.63        170.48        31.77 o                         
   3  11  -7        253.26        241.65        33.10 o                         
   5  11  -7        132.32        128.02        27.38 o                         
   7  11  -7        255.40        229.36        44.44 o                         
   9  11  -7        620.67        584.86        47.57 o                         
  11  11  -7        373.69        337.63        62.67 o                         
  -2  12  -7        401.23        273.65        60.18 o                         
   0  12  -7       1717.91       1691.53       114.35 o                         
   2  12  -7       4088.42       4118.86       142.75 o                         
   4  12  -7       3375.22       3413.95       110.34 o                         
   6  12  -7       2963.33       2938.55       134.19 o                         
   8  12  -7       2386.48       2270.60       131.48 o                         
 -18   0  -6       8994.55       9260.94       211.64 o                         
 -16   0  -6       3478.59       3594.63       122.84 o                         
 -14   0  -6       4166.34       4121.43       126.94 o                         
 -12   0  -6       1309.32       1224.32        61.06 o                         
 -10   0  -6       3439.15       3363.47        90.26 o                         
  -8   0  -6       9742.25       9386.68       155.62 o                         
  -6   0  -6      18108.41      18019.47       279.52 o                         
  -4   0  -6      28880.64      28559.65       423.58 o                         
   0   0  -6      91677.05      94330.31      2162.84 o                         
   2   0  -6       3585.28       3461.22        69.62 o                         
   4   0  -6      38433.13      37675.64       898.84 o                         
   6   0  -6      16175.33      15876.50       381.70 o                         
   8   0  -6      25764.09      26830.24       634.27 o                         
  10   0  -6      24584.47      25157.60       579.95 o                         
  12   0  -6      33554.55      32817.01       845.84 o                         
  14   0  -6      13586.51      13958.03       413.33 o                         
  16   0  -6       3225.18       3106.05       126.36 o                         
  18   0  -6       5921.56       5607.55       200.88 o                         
  20   0  -6       4802.11       5078.11       188.73 o                         
  22   0  -6       1818.58       1724.77       105.13 o                         
 -17   1  -6        661.29        738.59        36.94 o                         
 -15   1  -6        192.64        205.51        24.11 o                         
 -13   1  -6        417.15        398.57        25.33 o                         
 -11   1  -6       2643.63       2463.34        44.55 o                         
  -9   1  -6       5326.32       5364.05        81.49 o                         
  -7   1  -6       1350.95       1170.87        28.34 o                         
  -5   1  -6       1502.14       1399.87        34.36 o                         
  -3   1  -6       2978.13       3173.13        59.33 o                         
  -1   1  -6      15721.99      16322.34       394.59 o                         
   1   1  -6        656.74        709.07        22.15 o                         
   3   1  -6       1509.41       1527.52        31.65 o                         
   5   1  -6       8671.31       9494.21       175.23 o                         
   7   1  -6       1516.02       1569.94        38.55 o                         
   9   1  -6       2101.13       2128.77        55.03 o                         
  11   1  -6        813.82        719.14        28.83 o                         
  13   1  -6       1040.00       1108.53        44.87 o                         
  15   1  -6       2971.42       2875.94        82.91 o                         
  17   1  -6       1064.94       1008.54        48.74 o                         
  19   1  -6        716.79        644.25        43.04 o                         
  21   1  -6        563.83        534.45        43.78 o                         
 -18   2  -6       3107.17       3279.90        92.37 o                         
 -16   2  -6       1550.81       1616.17        49.04 o                         
 -14   2  -6       3386.86       3398.25        68.91 o                         
 -12   2  -6         56.78         46.30        10.99 o                         
 -10   2  -6       3587.55       3728.79        57.42 o                         
  -8   2  -6       3547.42       3597.79        53.38 o                         
  -6   2  -6       5692.30       5866.16        73.54 o                         
  -4   2  -6       5311.73       5132.88        76.48 o                         
  -2   2  -6      24939.49      25804.17       614.65 o                         
   0   2  -6      16431.58      17101.21       295.91 o                         
   2   2  -6       2714.63       2814.11        45.92 o                         
   4   2  -6       6984.96       7226.86        82.94 o                         
   6   2  -6       5647.74       5665.62        90.65 o                         
   8   2  -6      11412.71      11566.85       214.68 o                         
  10   2  -6       9930.65       9659.09       178.67 o                         
  12   2  -6       6963.75       6896.87       138.32 o                         
  14   2  -6       2926.72       2730.49       121.38 o                         
  16   2  -6       5859.50       5614.78       137.26 o                         
  18   2  -6       3379.23       3355.53        98.98 o                         
  20   2  -6        282.57        293.88        34.21 o                         
  22   2  -6        864.48        797.52        78.04 o                         
 -17   3  -6       4385.63       4667.02        99.50 o                         
 -15   3  -6       2723.76       2877.74        64.72 o                         
 -13   3  -6       3780.88       3791.15        63.11 o                         
 -11   3  -6       6710.69       6790.81        91.49 o                         
  -9   3  -6       8765.91       9123.90       100.78 o                         
  -7   3  -6       4793.47       4923.53        59.59 o                         
  -5   3  -6       8601.51       8489.08       101.22 o                         
  -3   3  -6      19281.36      19376.80       267.49 o                         
  -1   3  -6      15182.46      14781.68       184.00 o                         
   1   3  -6      29041.81      30285.04       405.98 o                         
   3   3  -6      13546.22      12957.30       157.94 o                         
   5   3  -6       7662.18       7216.77       145.50 o                         
   7   3  -6      11027.32      10520.16       197.92 o                         
   9   3  -6       9536.75       9308.09       177.19 o                         
  11   3  -6      10514.49       9973.57       256.23 o                         
  13   3  -6      13312.25      13393.49       395.54 o                         
  15   3  -6       7360.60       7247.25       239.53 o                         
  17   3  -6       5108.78       5064.28       127.16 o                         
  19   3  -6        953.71        879.55        49.92 o                         
  21   3  -6       1511.85       1539.85       104.25 o                         
 -16   4  -6         10.37          8.63        15.38 o                         
 -14   4  -6        474.00        378.59        23.18 o                         
 -12   4  -6       2475.60       2456.48        42.73 o                         
 -10   4  -6       1798.22       1705.90        33.01 o                         
  -8   4  -6       2962.59       3003.03        43.87 o                         
  -6   4  -6       2111.14       2062.77        37.43 o                         
  -4   4  -6       1572.29       1636.37        30.43 o                         
  -2   4  -6       2226.19       2338.33        37.72 o                         
   0   4  -6       1707.33       1736.27        37.05 o                         
   2   4  -6       6335.03       6511.69       102.04 o                         
   4   4  -6       3332.18       3141.92        56.22 o                         
   6   4  -6       5231.00       5322.56       112.12 o                         
   8   4  -6        436.98        391.12        26.21 o                         
  10   4  -6       1881.36       1694.85        52.06 o                         
  12   4  -6        381.77        306.50        25.18 o                         
  14   4  -6        757.58        657.40        58.42 o                         
  16   4  -6       1721.68       1521.54        93.12 o                         
  18   4  -6        167.91        142.10        25.01 o                         
  20   4  -6        360.29        390.20        63.10 o                         
 -15   5  -6       1963.48       1912.66        46.75 o                         
 -13   5  -6        148.41        142.41        14.40 o                         
 -11   5  -6       2854.32       2841.00        46.41 o                         
  -9   5  -6       1487.45       1371.94        29.30 o                         
  -7   5  -6       1811.98       1827.71        36.64 o                         
  -5   5  -6      14630.43      14584.53       163.58 o                         
  -3   5  -6      16057.97      16513.70       195.05 o                         
  -1   5  -6      11832.21      11980.74       149.72 o                         
   1   5  -6       6771.63       6352.94       105.13 o                         
   3   5  -6      12538.19      12824.69       190.20 o                         
   5   5  -6      12721.32      12765.67       186.91 o                         
   7   5  -6       5526.11       5503.52       115.59 o                         
   9   5  -6       1486.71       1453.30        47.07 o                         
  11   5  -6       8108.88       7806.21       166.22 o                         
  13   5  -6      10004.49       9831.32       312.60 o                         
  15   5  -6       7218.46       7034.94       243.20 o                         
  17   5  -6        666.01        683.03        70.28 o                         
  19   5  -6        510.05        479.51        67.20 o                         
 -16   6  -6       3291.01       3487.63        71.22 o                         
 -14   6  -6       2225.70       2309.72        45.37 o                         
 -12   6  -6       7739.87       7891.65        96.26 o                         
 -10   6  -6      10007.79       9942.25       129.65 o                         
  -8   6  -6       3092.82       3031.13        52.45 o                         
  -6   6  -6       2339.01       2293.01        43.01 o                         
  -4   6  -6       9833.46      10188.37       178.78 o                         
  -2   6  -6      11015.69      10836.00       136.96 o                         
   0   6  -6       8905.26       9033.64       112.80 o                         
   2   6  -6       8251.92       8210.93       129.34 o                         
   4   6  -6       5646.00       5386.62       121.06 o                         
   6   6  -6      10723.97      10427.78       212.07 o                         
   8   6  -6       2941.95       2802.65        79.97 o                         
  10   6  -6       7006.10       7002.01       151.91 o                         
  12   6  -6       1365.90       1450.42        52.95 o                         
  14   6  -6       2071.64       1932.53       107.47 o                         
  16   6  -6       5025.30       4894.94       197.07 o                         
  18   6  -6       8720.10       9046.25       313.04 o                         
 -15   7  -6        164.77        172.39        21.23 o                         
 -13   7  -6        358.84        359.78        24.56 o                         
 -11   7  -6       1622.22       1622.52        41.29 o                         
  -9   7  -6       2084.64       2136.78        44.75 o                         
  -7   7  -6          6.65         12.03         9.76 o                         
  -5   7  -6        753.24        714.17        30.43 o                         
  -3   7  -6         99.87         97.73        10.98 o                         
  -1   7  -6         84.58         72.91        10.19 o                         
   1   7  -6       3235.50       3165.95        52.12 o                         
   3   7  -6       1055.32       1069.76        43.82 o                         
   5   7  -6       2407.00       2417.08        72.01 o                         
   7   7  -6       2385.95       2317.08        70.52 o                         
   9   7  -6        270.03        274.82        26.75 o                         
  11   7  -6        797.02        745.15        39.13 o                         
  13   7  -6       1236.73       1213.63        85.65 o                         
  15   7  -6         17.55          9.52        27.97 o                         
  17   7  -6       1667.97       1701.49       113.76 o                         
 -14   8  -6       1814.55       1772.65        79.06 o                         
 -12   8  -6       3313.68       3391.72        89.02 o                         
 -10   8  -6       3703.88       3722.70        65.97 o                         
  -8   8  -6       5118.36       5217.25        79.26 o                         
  -6   8  -6       8085.25       8432.36       138.46 o                         
  -4   8  -6       6716.15       6764.07       114.99 o                         
  -2   8  -6       7794.27       7739.74       117.65 o                         
   0   8  -6      11627.16      12059.96       151.83 o                         
   2   8  -6       8263.75       8679.89       131.88 o                         
   4   8  -6       6541.38       6591.37       152.19 o                         
   6   8  -6       6829.08       6657.10       168.38 o                         
   8   8  -6       6856.99       6884.32       155.40 o                         
  10   8  -6       7040.33       7210.40       159.11 o                         
  12   8  -6       3627.03       3700.78       159.30 o                         
  14   8  -6       3688.19       3830.65       171.45 o                         
  16   8  -6       2596.76       2505.89       141.00 o                         
 -11   9  -6       5456.69       5744.99       136.24 o                         
  -9   9  -6       8658.40       8838.50       152.08 o                         
  -7   9  -6       3750.77       3639.91        81.37 o                         
  -5   9  -6       1515.59       1483.05        46.19 o                         
  -3   9  -6       4546.79       4503.51        87.29 o                         
  -1   9  -6       3561.84       3510.13        62.01 o                         
   1   9  -6       4084.66       4179.82        76.81 o                         
   3   9  -6       4563.65       4308.78       112.47 o                         
   5   9  -6       7394.09       7613.71       174.20 o                         
   7   9  -6       4287.79       4110.37       113.61 o                         
   9   9  -6       3059.39       3039.44        92.35 o                         
  11   9  -6        830.07        853.60        76.72 o                         
  13   9  -6        946.90        882.88        81.41 o                         
  15   9  -6       3321.43       3323.18       165.30 o                         
 -10  10  -6        252.37        192.78        26.78 o                         
  -8  10  -6        348.06        348.85        31.38 o                         
  -6  10  -6        425.39        395.26        30.76 o                         
  -4  10  -6       1235.85       1139.27        42.55 o                         
  -2  10  -6        790.87        734.28        33.82 o                         
   0  10  -6         65.31         58.49        14.02 o                         
   2  10  -6        482.26        433.07        37.12 o                         
   4  10  -6       1963.28       1815.58        69.55 o                         
   6  10  -6       1178.61       1208.02        57.33 o                         
   8  10  -6       1461.78       1501.80        64.32 o                         
  10  10  -6        589.34        536.88        42.66 o                         
  12  10  -6        232.47        235.29        52.12 o                         
  14  10  -6        328.27        326.94        63.54 o                         
  -7  11  -6       2572.20       2534.76        70.78 o                         
  -5  11  -6       2469.65       2403.28        66.24 o                         
  -3  11  -6        800.71        763.12        38.10 o                         
  -1  11  -6       2727.03       2728.74       139.68 o                         
   1  11  -6       5342.09       5520.81       142.94 o                         
   3  11  -6       6829.10       7059.31       169.79 o                         
   5  11  -6       4770.12       4816.26       154.17 o                         
   7  11  -6       3002.50       2862.58        96.35 o                         
   9  11  -6       3341.67       3480.78       108.77 o                         
  11  11  -6       2276.54       2304.72       135.29 o                         
  -4  12  -6        578.28        512.12        42.66 o                         
  -2  12  -6       1769.62       1632.67       115.96 o                         
   0  12  -6       1318.57       1322.71       101.03 o                         
   2  12  -6        788.86        795.80        57.10 o                         
   4  12  -6       2410.30       2427.21        90.12 o                         
   6  12  -6       1496.25       1503.52        70.85 o                         
   8  12  -6        315.20        232.19        36.32 o                         
 -19   1  -5       4922.07       5150.92       105.87 o                         
 -17   1  -5       3132.27       3353.53        72.64 o                         
 -15   1  -5       2262.92       2379.87        56.10 o                         
 -13   1  -5       2867.23       2812.50        59.43 o                         
 -11   1  -5       9450.70       9491.07       131.08 o                         
  -9   1  -5      29510.59      29981.43       360.68 o                         
  -7   1  -5      29301.89      29551.92       348.58 o                         
  -5   1  -5      16589.94      16275.76       198.00 o                         
  -3   1  -5       5962.00       5781.56        88.15 o                         
   1   1  -5       4246.31       4371.66       120.21 o                         
   3   1  -5       6247.99       6728.35       149.78 o                         
   5   1  -5       7572.89       7046.93       126.40 o                         
   7   1  -5      33513.59      35099.74       490.03 o                         
   9   1  -5      24002.39      24883.49       432.51 o                         
  11   1  -5      10890.98      10955.70       200.71 o                         
  13   1  -5      13935.63      13116.49       273.82 o                         
  15   1  -5       2873.70       2837.97        81.56 o                         
  17   1  -5       5341.60       5099.84       124.52 o                         
  19   1  -5       1863.80       1851.55        67.88 o                         
  21   1  -5        779.94        725.83        48.05 o                         
 -18   2  -5       3718.73       3582.83        77.67 o                         
 -16   2  -5       2865.26       3030.43        66.63 o                         
 -14   2  -5        859.04        919.73        34.03 o                         
 -12   2  -5       4971.55       4920.97        71.42 o                         
 -10   2  -5       7922.61       7618.45        85.95 o                         
  -8   2  -5       8096.73       8139.52        88.82 o                         
  -6   2  -5      26400.35      27844.08       259.22 o                         
  -4   2  -5      15999.32      15882.66       167.70 o                         
  -2   2  -5       6338.72       6229.96       156.52 o                         
   0   2  -5      23791.55      24400.64       564.43 o                         
   2   2  -5       4103.91       3846.62        46.91 o                         
   4   2  -5      15968.69      15848.00       169.33 o                         
   6   2  -5       4904.94       4719.60        73.41 o                         
   8   2  -5      21800.03      23501.35       601.18 o                         
  10   2  -5      14790.31      14585.37       352.35 o                         
  12   2  -5       7947.04       8048.92       160.68 o                         
  14   2  -5       2441.60       2424.66        72.17 o                         
  16   2  -5        890.25        817.69        42.33 o                         
  18   2  -5       4686.90       4650.34       121.74 o                         
  20   2  -5       3866.67       3974.42       112.75 o                         
 -17   3  -5        518.46        493.00        31.68 o                         
 -15   3  -5       1747.83       1588.55        62.93 o                         
 -13   3  -5        189.94        159.93        13.71 o                         
 -11   3  -5        712.50        679.59        20.88 o                         
  -9   3  -5       7742.86       7836.76        87.46 o                         
  -7   3  -5      13272.60      13354.47       139.39 o                         
  -5   3  -5       7823.35       7879.83        81.85 o                         
  -3   3  -5       4707.02       4868.55        60.89 o                         
  -1   3  -5       1791.91       1937.09        46.12 o                         
   1   3  -5        520.17        559.53        20.44 o                         
   3   3  -5       5304.42       5704.59        74.71 o                         
   5   3  -5       2264.83       2320.50        43.40 o                         
   7   3  -5       2070.15       2145.21        53.23 o                         
   9   3  -5       2454.91       2444.84        61.03 o                         
  11   3  -5       3865.02       3699.74        82.66 o                         
  13   3  -5       2372.68       2244.83       102.78 o                         
  15   3  -5       1377.27       1336.92        52.99 o                         
  17   3  -5        507.41        459.83        35.94 o                         
  19   3  -5         24.98         16.50        17.59 o                         
  21   3  -5        434.78        438.22        63.98 o                         
 -18   4  -5       2630.30       2800.90        69.12 o                         
 -16   4  -5       3481.82       3591.67        74.39 o                         
 -14   4  -5       4121.82       4313.55        62.75 o                         
 -12   4  -5       3080.20       3088.86        48.89 o                         
 -10   4  -5       7917.20       8014.56        90.54 o                         
  -8   4  -5       8702.38       8607.02        93.24 o                         
  -6   4  -5      13377.15      12876.23       128.76 o                         
  -4   4  -5      12582.55      12015.45       136.87 o                         
  -2   4  -5      19447.07      19649.46       229.26 o                         
   0   4  -5       6672.58       6801.45        83.76 o                         
   2   4  -5       4330.40       4305.48        59.67 o                         
   4   4  -5       1711.64       1451.44        27.07 o                         
   6   4  -5       7805.23       7768.46       147.89 o                         
   8   4  -5       8722.74       8521.21       168.25 o                         
  10   4  -5       8421.96       8251.91       165.91 o                         
  12   4  -5       5814.55       5953.17       123.37 o                         
  14   4  -5       7743.71       7566.72       250.22 o                         
  16   4  -5       4799.81       4855.54       124.09 o                         
  18   4  -5       2395.45       2282.27        77.95 o                         
  20   4  -5       2506.40       2610.29       133.24 o                         
 -17   5  -5        958.62       1033.33        37.20 o                         
 -15   5  -5       2275.02       2297.80        44.95 o                         
 -13   5  -5        541.58        527.43        21.97 o                         
 -11   5  -5       2722.06       2803.12        45.74 o                         
  -9   5  -5       9906.45      10197.69       110.23 o                         
  -7   5  -5       2940.88       2846.76        41.14 o                         
  -5   5  -5        680.58        661.26        19.17 o                         
  -3   5  -5       6398.59       6447.63        86.71 o                         
  -1   5  -5       6339.07       6256.64        82.91 o                         
   1   5  -5       8524.43       8276.43       102.98 o                         
   3   5  -5       9340.75       9566.54       143.93 o                         
   5   5  -5       6248.49       5998.18        98.24 o                         
   7   5  -5       2622.00       2636.34        67.08 o                         
   9   5  -5       6825.34       6965.80       194.00 o                         
  11   5  -5       1009.74        914.09        37.47 o                         
  13   5  -5       1940.68       1941.46        99.12 o                         
  15   5  -5      10401.87      10167.93       323.87 o                         
  17   5  -5       5212.00       5323.66       134.22 o                         
  19   5  -5       1602.69       1612.76       108.20 o                         
 -16   6  -5        908.06       1014.10        43.17 o                         
 -14   6  -5         36.23         36.02        11.78 o                         
 -12   6  -5       2292.49       2303.63        42.15 o                         
 -10   6  -5       1701.53       1633.48        32.82 o                         
  -8   6  -5       1632.64       1617.61        35.94 o                         
  -6   6  -5       5066.82       5111.86        70.91 o                         
  -4   6  -5       6080.57       5985.90        76.48 o                         
  -2   6  -5       1281.66       1132.10        26.14 o                         
   0   6  -5       1052.59       1044.00        24.43 o                         
   2   6  -5        148.77        144.91        11.47 o                         
   4   6  -5        422.62        490.68        16.92 o                         
   6   6  -5       3499.12       3535.54        86.68 o                         
   8   6  -5       6752.31       6703.86       141.32 o                         
  10   6  -5       1078.76        984.53        49.49 o                         
  12   6  -5       1707.95       1687.87        96.05 o                         
  14   6  -5        841.93        812.31        69.25 o                         
  16   6  -5         90.90         77.60        34.85 o                         
  18   6  -5        152.36        138.22        44.36 o                         
 -15   7  -5       2439.21       2495.13        54.23 o                         
 -13   7  -5       4796.09       4861.09        69.94 o                         
 -11   7  -5      10193.88      10493.01       147.49 o                         
  -9   7  -5       4301.59       4362.94        68.54 o                         
  -7   7  -5      12494.75      12353.68       147.48 o                         
  -5   7  -5       3947.09       3989.65        58.56 o                         
  -3   7  -5       4124.54       4141.14        63.63 o                         
  -1   7  -5       5683.46       5643.01        79.25 o                         
   1   7  -5      13730.43      13953.97       171.54 o                         
   3   7  -5      14002.64      14496.48       203.52 o                         
   5   7  -5      11212.86      11227.83       143.19 o                         
   7   7  -5       9938.03      10207.06       164.43 o                         
   9   7  -5       6015.15       6127.07       181.12 o                         
  11   7  -5       9185.31       9262.51       240.41 o                         
  13   7  -5       6615.85       6584.28       239.39 o                         
  15   7  -5       5685.29       5849.72       222.40 o                         
  17   7  -5       3117.67       3230.35       157.84 o                         
 -14   8  -5        141.79        127.53        19.06 o                         
 -12   8  -5       1322.88       1350.22        39.17 o                         
 -10   8  -5       1433.89       1403.61        37.54 o                         
  -8   8  -5       1899.55       1768.48        39.62 o                         
  -6   8  -5       1687.30       1502.09        45.72 o                         
  -4   8  -5        271.74        210.00        15.42 o                         
  -2   8  -5       3071.85       3237.43        55.91 o                         
   0   8  -5       4645.32       4451.89        68.99 o                         
   2   8  -5       3051.06       3129.54        60.76 o                         
   4   8  -5       1885.34       1906.45        65.12 o                         
   6   8  -5       5369.33       5225.91        93.27 o                         
   8   8  -5       7264.64       7354.89       260.18 o                         
  10   8  -5        370.89        344.13        30.86 o                         
  12   8  -5        766.84        728.56        68.96 o                         
  14   8  -5       1327.31       1237.79        93.71 o                         
  16   8  -5       1253.40       1396.07       104.10 o                         
 -13   9  -5       1930.83       2041.01        64.88 o                         
 -11   9  -5       1169.67       1212.17        48.24 o                         
  -9   9  -5       3515.52       3564.17        81.13 o                         
  -7   9  -5        457.86        339.40        27.52 o                         
  -5   9  -5       3116.26       3036.48        68.35 o                         
  -3   9  -5       5056.06       5065.95        80.44 o                         
  -1   9  -5       1117.21       1159.88        32.23 o                         
   1   9  -5       1257.08       1203.62        35.66 o                         
   3   9  -5       2142.39       2142.25        73.31 o                         
   5   9  -5       4015.21       4103.31       112.45 o                         
   7   9  -5       1354.99       1387.89        71.08 o                         
   9   9  -5       2904.47       2891.56        65.20 o                         
  11   9  -5       2343.61       2399.30       125.77 o                         
  13   9  -5       1127.96       1144.09        91.80 o                         
  15   9  -5       1813.79       1791.53       119.04 o                         
 -10  10  -5       6288.02       6698.42       162.87 o                         
  -8  10  -5       3420.06       3663.74        84.42 o                         
  -6  10  -5       2340.11       2354.75        63.12 o                         
  -4  10  -5       2090.70       2023.12        55.38 o                         
  -2  10  -5       6854.88       6761.67       102.02 o                         
   0  10  -5       9113.10       9523.83       149.33 o                         
   2  10  -5       6638.37       6697.39       159.80 o                         
   4  10  -5       3379.78       3421.93       102.65 o                         
   6  10  -5       6070.47       6077.91       163.62 o                         
   8  10  -5       4780.94       4738.68       126.79 o                         
  10  10  -5       3203.88       3212.93       155.20 o                         
  12  10  -5       2668.60       2742.64       145.24 o                         
  14  10  -5       2763.00       2905.60       156.22 o                         
  -9  11  -5        101.04         86.44        22.51 o                         
  -7  11  -5        261.11        184.93        25.32 o                         
  -5  11  -5         51.70         25.95        16.95 o                         
  -3  11  -5        529.11        492.95        41.44 o                         
  -1  11  -5        356.84        372.55        26.50 o                         
   1  11  -5        293.32        224.98        31.56 o                         
   3  11  -5         11.18         20.54        18.28 o                         
   5  11  -5        694.36        730.47        48.04 o                         
   7  11  -5        260.86        240.43        32.92 o                         
   9  11  -5        205.80        236.31        33.61 o                         
  11  11  -5        178.51        163.40        46.27 o                         
  -4  12  -5       1384.76       1488.25        62.05 o                         
  -2  12  -5       1069.72        899.57        91.22 o                         
   0  12  -5       1960.14       1671.18       112.30 o                         
   2  12  -5       4935.54       4940.53       137.62 o                         
   4  12  -5       4537.76       4518.65       131.20 o                         
   6  12  -5       2061.83       2101.15        84.05 o                         
   8  12  -5       1239.44       1143.45        77.67 o                         
 -18   0  -4       6218.07       6245.77       178.63 o                         
 -16   0  -4       1209.27       1079.66        63.25 o                         
 -14   0  -4       6386.41       6437.28       167.50 o                         
 -12   0  -4       3700.63       3535.19       105.71 o                         
 -10   0  -4      12324.50      11706.61       251.39 o                         
  -8   0  -4      28804.11      29173.47       562.67 o                         
  -6   0  -4      24111.80      24711.47       482.73 o                         
  -4   0  -4      31094.26      30932.06       604.99 o                         
  -2   0  -4      35841.35      36039.31       667.65 o                         
   0   0  -4     136018.31     142831.14      3325.82 o                         
  10   0  -4      20199.22      19614.04       513.18 o                         
  12   0  -4      27274.85      27946.81       725.63 o                         
  14   0  -4       2042.79       2215.55        96.34 o                         
  16   0  -4       7763.51       7383.41       234.56 o                         
  18   0  -4       2019.72       1936.34        97.37 o                         
  20   0  -4       2487.17       2647.91       119.33 o                         
  22   0  -4       3717.98       3692.88       157.10 o                         
 -19   1  -4        546.16        539.50        35.12 o                         
 -17   1  -4        572.56        562.46        36.46 o                         
 -15   1  -4        140.95         90.54        15.90 o                         
 -13   1  -4       2731.89       2568.51        62.69 o                         
 -11   1  -4       2891.03       2688.16        50.02 o                         
  -9   1  -4       2216.29       1986.05        33.64 o                         
  -7   1  -4       5748.49       5892.28        70.87 o                         
  -5   1  -4       9570.49      10187.36       149.91 o                         
  -3   1  -4       1334.28       1323.09        28.11 o                         
  -1   1  -4       7916.04       8024.56       188.14 o                         
   1   1  -4      27125.16      27930.55       646.28 o                         
   3   1  -4      18688.95      20372.96       333.21 o                         
   5   1  -4       4565.52       4603.58       115.08 o                         
   7   1  -4      26098.41      28203.33       481.23 o                         
   9   1  -4       2699.81       2813.66        95.46 o                         
  11   1  -4       1593.76       1700.22        50.21 o                         
  13   1  -4       1189.45       1147.51        44.13 o                         
  15   1  -4        295.09        284.44        26.56 o                         
  17   1  -4       1901.90       1785.52        63.01 o                         
  19   1  -4        498.29        466.62        37.34 o                         
  21   1  -4        757.04        791.47        49.23 o                         
 -18   2  -4       2354.28       2341.29        60.72 o                         
 -16   2  -4       4044.49       4120.92        78.67 o                         
 -14   2  -4       1179.03       1220.04        32.60 o                         
 -12   2  -4       1147.38       1116.45        25.84 o                         
 -10   2  -4       3518.02       3349.83        45.64 o                         
  -8   2  -4       9856.56      10040.80       104.11 o                         
  -6   2  -4      17269.41      17812.82       170.96 o                         
  -4   2  -4      16639.02      16510.48       172.85 o                         
  -2   2  -4      49565.40      51242.19       650.48 o                         
   0   2  -4       8449.39       8470.63       215.45 o                         
   2   2  -4       8952.75       8764.88       121.83 o                         
   4   2  -4       5007.51       4938.11        76.75 o                         
   6   2  -4       5914.63       5570.05       108.80 o                         
   8   2  -4      21043.81      21377.02       556.96 o                         
  10   2  -4      12204.05      12038.09       337.93 o                         
  12   2  -4       1675.35       1601.63        78.33 o                         
  14   2  -4        859.01        798.70        38.21 o                         
  16   2  -4        404.12        379.30        30.22 o                         
  18   2  -4       1509.45       1534.13        59.11 o                         
  20   2  -4       2088.61       2313.77        81.78 o                         
 -19   3  -4       3827.59       3934.24        87.71 o                         
 -17   3  -4       3338.41       3590.21        74.75 o                         
 -15   3  -4       1496.73       1479.61        37.26 o                         
 -13   3  -4       4087.16       4071.19        57.45 o                         
 -11   3  -4       5394.27       5360.31        66.69 o                         
  -9   3  -4      26123.44      26977.96       256.67 o                         
  -7   3  -4      22660.15      22874.01       216.23 o                         
  -5   3  -4       9235.46       9059.46        91.32 o                         
  -3   3  -4      12515.29      12243.60       135.92 o                         
  -1   3  -4      28372.67      28445.62       325.64 o                         
   1   3  -4      12166.32      11804.19       171.61 o                         
   3   3  -4      20054.94      20023.86       240.56 o                         
   5   3  -4      29815.65      29967.77       408.48 o                         
   7   3  -4      37562.10      38898.53       660.89 o                         
   9   3  -4      13398.60      13551.87       382.29 o                         
  11   3  -4       8176.45       7467.89       236.31 o                         
  13   3  -4      10274.76       9730.88       298.83 o                         
  15   3  -4       6936.05       6848.46       153.70 o                         
  17   3  -4       4240.94       4272.69       110.97 o                         
  19   3  -4       2831.72       2981.01       133.97 o                         
  21   3  -4       3204.41       3356.12       156.22 o                         
 -18   4  -4       1395.22       1338.05        40.91 o                         
 -16   4  -4       1823.31       1775.34        42.93 o                         
 -14   4  -4        357.01        339.68        18.80 o                         
 -12   4  -4        342.58        310.32        16.56 o                         
 -10   4  -4         31.45         56.31         8.96 o                         
  -8   4  -4        455.18        482.30        15.91 o                         
  -6   4  -4       4095.04       4576.91        60.02 o                         
  -4   4  -4       7198.66       7639.20        90.16 o                         
  -2   4  -4       2686.30       3009.70        44.34 o                         
   0   4  -4       7665.98       8097.06        88.77 o                         
   2   4  -4       5300.77       5663.16        72.20 o                         
   4   4  -4        366.87        446.06        13.74 o                         
   6   4  -4        579.10        635.03        20.44 o                         
   8   4  -4        426.51        461.57        24.96 o                         
  10   4  -4       1160.28       1300.02        71.60 o                         
  12   4  -4        640.39        662.97        53.30 o                         
  14   4  -4       1238.61       1088.16        72.62 o                         
  16   4  -4       1630.34       1559.71        58.78 o                         
  18   4  -4       1539.05       1473.23        96.63 o                         
  20   4  -4        196.90        116.84        41.29 o                         
 -17   5  -4       1905.62       1787.59        45.43 o                         
 -15   5  -4        312.13        304.83        19.41 o                         
 -13   5  -4       1199.13       1151.58        40.69 o                         
 -11   5  -4       6749.18       6810.97        81.31 o                         
  -9   5  -4      11571.10      11467.76       120.31 o                         
  -7   5  -4      12604.57      12175.16       123.64 o                         
  -5   5  -4       6886.50       6430.52        79.74 o                         
  -3   5  -4       4711.31       4535.00        53.29 o                         
  -1   5  -4       5440.24       5227.20        72.47 o                         
   1   5  -4      13988.31      14620.97       174.35 o                         
   3   5  -4      12821.15      12947.91       135.60 o                         
   5   5  -4      16282.57      16727.14       205.48 o                         
   7   5  -4      18778.89      18168.50       331.63 o                         
   9   5  -4      18472.60      18656.55       346.40 o                         
  11   5  -4      10427.87      10403.99       290.49 o                         
  13   5  -4       6516.00       6248.11       210.98 o                         
  15   5  -4       1717.16       1651.27        97.37 o                         
  17   5  -4       1193.49       1249.94        88.58 o                         
  19   5  -4       2145.04       2099.15       121.96 o                         
 -16   6  -4       4629.11       4845.28        71.95 o                         
 -14   6  -4       3657.72       3879.19        59.83 o                         
 -12   6  -4       3423.43       3298.13        51.25 o                         
 -10   6  -4       5111.22       4980.74        64.32 o                         
  -8   6  -4       3721.75       3543.37        48.75 o                         
  -6   6  -4       1198.31       1126.04        26.83 o                         
  -4   6  -4      14293.25      14586.77       148.70 o                         
  -2   6  -4      14156.12      14653.31       176.24 o                         
   0   6  -4       3553.10       3414.54        51.98 o                         
   2   6  -4      12085.89      12189.17       168.94 o                         
   4   6  -4       3890.11       3850.92        54.25 o                         
   6   6  -4       1390.31       1282.97        46.78 o                         
   8   6  -4       4416.89       4280.47        96.81 o                         
  10   6  -4       5888.27       5815.68       128.00 o                         
  12   6  -4       1656.53       1639.85        94.14 o                         
  14   6  -4       3832.59       3855.84       162.37 o                         
  16   6  -4       6940.24       6807.42       250.96 o                         
  18   6  -4       1629.76       1902.22       117.42 o                         
 -15   7  -4        675.45        620.84        26.46 o                         
 -13   7  -4         37.75         29.25        11.03 o                         
 -11   7  -4         26.31         38.16         9.91 o                         
  -9   7  -4        157.09        152.47        14.56 o                         
  -7   7  -4        606.84        618.15        27.28 o                         
  -5   7  -4       3777.60       3672.42        54.43 o                         
  -3   7  -4       4560.36       4594.25        69.62 o                         
  -1   7  -4        172.27        200.93        13.77 o                         
   1   7  -4        783.79        745.54        23.90 o                         
   3   7  -4        446.12        419.96        17.36 o                         
   5   7  -4       4723.88       4761.37        68.85 o                         
   7   7  -4       3794.00       3796.98        94.46 o                         
   9   7  -4        508.07        486.44        31.19 o                         
  11   7  -4        206.50        166.77        37.63 o                         
  13   7  -4         27.42         53.30        30.60 o                         
  15   7  -4       2394.70       2353.47       127.09 o                         
  17   7  -4        211.70        196.78        50.51 o                         
 -14   8  -4       4689.51       4850.40        82.33 o                         
 -12   8  -4       4708.44       4766.54        78.22 o                         
 -10   8  -4       3198.35       3287.81        58.58 o                         
  -8   8  -4       3067.52       3223.95        63.03 o                         
  -6   8  -4       4652.70       4587.78        66.98 o                         
  -4   8  -4       7007.30       6722.16        97.22 o                         
  -2   8  -4       6968.76       7051.68        98.63 o                         
   0   8  -4       6958.26       6989.17       112.56 o                         
   2   8  -4       2463.70       2514.47        52.40 o                         
   4   8  -4       5192.17       5267.36        85.26 o                         
   6   8  -4       9136.22       9151.02       148.67 o                         
   8   8  -4       6046.97       5892.80       150.88 o                         
  10   8  -4       4671.04       4562.18       111.58 o                         
  12   8  -4       4147.02       4225.83       175.84 o                         
  14   8  -4       4130.67       4246.62       183.17 o                         
  16   8  -4       2665.65       2869.88       149.05 o                         
 -13   9  -4       1654.70       1674.25        57.82 o                         
 -11   9  -4       3350.94       3498.44        82.39 o                         
  -9   9  -4       1955.74       1943.66        57.05 o                         
  -7   9  -4       4812.82       4669.91        92.18 o                         
  -5   9  -4       1191.73       1138.74        39.33 o                         
  -3   9  -4       3559.14       3848.34        64.24 o                         
  -1   9  -4       8594.55       8938.86       139.33 o                         
   1   9  -4       9045.78       9142.81       142.79 o                         
   3   9  -4       1645.37       1494.64        61.45 o                         
   5   9  -4        450.52        388.87        33.17 o                         
   7   9  -4       7035.22       6938.95       159.31 o                         
   9   9  -4        268.31        274.47        22.07 o                         
  11   9  -4       2323.46       2332.24       125.04 o                         
  13   9  -4       3475.38       3564.18       166.91 o                         
  15   9  -4       2700.92       2934.16       155.64 o                         
 -10  10  -4        768.49        666.82        43.60 o                         
  -8  10  -4        291.55        233.28        25.82 o                         
  -6  10  -4        141.05        111.31        19.21 o                         
  -4  10  -4        975.35       1008.11        38.78 o                         
  -2  10  -4        230.84        191.31        19.25 o                         
   0  10  -4        255.63        226.26        19.84 o                         
   2  10  -4        938.20        879.60        48.74 o                         
   4  10  -4       2101.66       2032.81        73.86 o                         
   6  10  -4        333.83        341.23        63.84 o                         
   8  10  -4       1411.12       1462.42        62.22 o                         
  10  10  -4       1605.94       1596.95       105.27 o                         
  12  10  -4         71.62        121.23        43.05 o                         
  14  10  -4        654.09        663.70        80.09 o                         
  -9  11  -4       1159.17       1032.18        47.29 o                         
  -7  11  -4       2895.19       2841.56        72.76 o                         
  -5  11  -4       2672.07       2680.94        68.14 o                         
  -3  11  -4       4343.87       4604.23       108.50 o                         
  -1  11  -4       6385.06       6436.87       114.15 o                         
   1  11  -4       3881.14       3954.42       115.07 o                         
   3  11  -4       5453.12       5519.70       144.83 o                         
   5  11  -4       2199.12       2235.64        82.10 o                         
   7  11  -4        788.69        808.86        50.91 o                         
   9  11  -4       1142.68       1171.22        61.93 o                         
  11  11  -4       1562.75       1660.64       112.59 o                         
  -6  12  -4        319.11        315.92        30.59 o                         
  -4  12  -4        671.29        644.44        43.54 o                         
  -2  12  -4       3013.62       3246.17       157.84 o                         
   0  12  -4       2971.76       3076.16       101.11 o                         
   2  12  -4       1375.66       1349.43        66.26 o                         
   4  12  -4        354.89        325.87        39.23 o                         
   6  12  -4        641.36        577.16        47.45 o                         
   8  12  -4       1934.10       1979.90        81.01 o                         
 -19   1  -3       1958.01       2042.92        63.98 o                         
 -17   1  -3       1781.98       1881.50        50.90 o                         
 -15   1  -3       3461.26       3447.35        67.09 o                         
 -13   1  -3       4818.94       4913.49        77.53 o                         
 -11   1  -3      14925.45      14779.71       164.41 o                         
  -9   1  -3      24436.94      24504.38       255.20 o                         
  -7   1  -3      11595.58      10893.54       131.32 o                         
  -5   1  -3       4147.25       3993.54        53.58 o                         
  -3   1  -3       2661.05       2873.85        41.73 o                         
   1   1  -3       7007.54       7218.26       178.48 o                         
   3   1  -3      20924.85      21153.29       350.81 o                         
   5   1  -3      29504.47      29339.08       520.08 o                         
   7   1  -3      17585.10      17081.74       298.88 o                         
   9   1  -3      11167.62      11039.83       312.01 o                         
  11   1  -3       2711.61       2414.15        85.07 o                         
  13   1  -3       3673.58       3556.88        91.59 o                         
  15   1  -3       6134.81       6283.17       140.72 o                         
  17   1  -3       8714.73       8596.52       186.46 o                         
  19   1  -3       4902.59       4865.03       127.49 o                         
  21   1  -3       2705.04       2774.27       130.60 o                         
 -18   2  -3       2296.57       2331.94        58.97 o                         
 -16   2  -3       1230.38       1250.33        34.65 o                         
 -14   2  -3       7342.32       7386.97        95.87 o                         
 -12   2  -3       7916.04       7753.81        88.18 o                         
 -10   2  -3       5625.07       5401.55        64.02 o                         
  -8   2  -3       4916.95       4827.77        55.51 o                         
  -6   2  -3      17470.76      17948.22       186.66 o                         
  -4   2  -3      12634.94      12499.10       132.50 o                         
  -2   2  -3      10427.48      10469.94       148.00 o                         
   0   2  -3      63732.83      67802.00       880.90 o                         
   2   2  -3      30118.55      31371.12       415.73 o                         
   4   2  -3      31578.83      32730.63       457.80 o                         
   6   2  -3      10777.83      10892.27       204.02 o                         
   8   2  -3      18023.86      18608.04       333.99 o                         
  10   2  -3      15337.14      14817.78       410.69 o                         
  12   2  -3       7036.30       6826.03       142.88 o                         
  14   2  -3       1028.53        993.51        42.65 o                         
  16   2  -3       3498.43       3382.84        89.91 o                         
  18   2  -3       8987.13       8874.07       198.58 o                         
  20   2  -3       3070.53       3051.29       142.46 o                         
 -19   3  -3        470.35        438.52        30.96 o                         
 -17   3  -3        193.11        167.85        17.66 o                         
 -15   3  -3        554.17        542.46        33.81 o                         
 -13   3  -3       1271.14       1168.19        27.06 o                         
 -11   3  -3       1696.56       1564.70        29.43 o                         
  -9   3  -3       1111.02        962.88        21.14 o                         
  -7   3  -3       4824.77       4947.87        56.68 o                         
  -5   3  -3       5520.84       6056.08        72.82 o                         
  -3   3  -3       1318.00       1481.01        22.88 o                         
  -1   3  -3       1641.16       1620.90        28.19 o                         
   1   3  -3       8382.65       8686.28       103.95 o                         
   3   3  -3       6118.90       6248.99        93.70 o                         
   5   3  -3       2487.89       2537.86        49.06 o                         
   7   3  -3       5809.97       5943.04       118.75 o                         
   9   3  -3       2452.23       2214.09        91.36 o                         
  11   3  -3       3829.21       3859.64       139.53 o                         
  13   3  -3        463.10        500.55        29.51 o                         
  15   3  -3        221.12        256.45        29.21 o                         
  17   3  -3        236.47        222.77        26.34 o                         
  19   3  -3       2392.75       2415.55       122.84 o                         
  21   3  -3       1090.03       1024.47        86.53 o                         
 -18   4  -3       3127.68       3227.05        61.85 o                         
 -16   4  -3       3702.84       3883.67        73.40 o                         
 -14   4  -3       8881.29       9043.24       103.92 o                         
 -12   4  -3      11858.60      11715.96       124.70 o                         
 -10   4  -3      12698.59      12590.26       130.00 o                         
  -8   4  -3      11421.54      11742.97       119.68 o                         
  -6   4  -3       6816.34       6532.20        70.88 o                         
  -4   4  -3       6541.07       6120.61        65.30 o                         
  -2   4  -3       9644.03       9999.50       100.87 o                         
   0   4  -3      18436.75      19651.49       221.18 o                         
   2   4  -3       5427.17       5041.83        55.34 o                         
   4   4  -3       6158.24       6307.68        86.26 o                         
   6   4  -3       6354.76       6392.41        87.64 o                         
   8   4  -3      21245.47      22407.11       395.93 o                         
  10   4  -3      24110.75      24766.97       694.89 o                         
  12   4  -3       4795.12       4561.12       167.35 o                         
  14   4  -3       5336.97       5223.31       174.38 o                         
  16   4  -3       6675.47       6591.86       152.77 o                         
  18   4  -3       4221.79       4258.62       177.16 o                         
  20   4  -3       3053.60       3124.79       151.10 o                         
 -17   5  -3       3544.15       3658.37        84.79 o                         
 -15   5  -3       2427.34       2408.26        44.44 o                         
 -13   5  -3        579.36        581.41        21.44 o                         
 -11   5  -3       5960.37       5977.08        73.23 o                         
  -9   5  -3       5069.53       4940.36        61.04 o                         
  -7   5  -3       2822.67       2667.89        37.03 o                         
  -5   5  -3       5430.72       5316.85        64.55 o                         
  -3   5  -3       8004.19       8331.32        88.54 o                         
  -1   5  -3      15201.10      16614.26       190.98 o                         
   1   5  -3      13752.18      15003.61       156.50 o                         
   3   5  -3      14081.08      15032.26       159.11 o                         
   5   5  -3       1578.51       1609.67        36.76 o                         
   7   5  -3       7963.10       8314.45       124.14 o                         
   9   5  -3      14303.16      14436.42       269.21 o                         
  11   5  -3       5709.30       5511.64       194.44 o                         
  13   5  -3       3257.86       3259.34       135.43 o                         
  15   5  -3       4903.58       4837.61       118.30 o                         
  17   5  -3        862.66        781.12        74.53 o                         
  19   5  -3        121.16        114.94        41.44 o                         
 -16   6  -3         32.46         31.35        12.28 o                         
 -14   6  -3       1793.17       1723.12        45.25 o                         
 -12   6  -3       3256.63       3135.66        48.79 o                         
 -10   6  -3       5056.32       5043.75        63.87 o                         
  -8   6  -3       2783.70       2808.92        40.64 o                         
  -6   6  -3       4280.74       4098.98        64.21 o                         
  -4   6  -3       2055.89       2087.35        32.92 o                         
  -2   6  -3        687.45        678.50        19.83 o                         
   0   6  -3       4598.61       4773.21        66.97 o                         
   2   6  -3        307.64        230.78        11.09 o                         
   4   6  -3       1485.26       1451.79        20.31 o                         
   6   6  -3       8781.47       9099.83       119.61 o                         
   8   6  -3       6248.23       6092.53       134.30 o                         
  10   6  -3       1766.23       1649.96        52.35 o                         
  12   6  -3       2795.12       2732.54       127.38 o                         
  14   6  -3        415.12        374.97        54.17 o                         
  16   6  -3       1445.87       1547.17        99.12 o                         
  18   6  -3       1542.61       1409.24       102.20 o                         
 -15   7  -3       3167.30       3218.40        54.44 o                         
 -13   7  -3       4489.15       4554.21        64.84 o                         
 -11   7  -3       6431.27       6409.62        80.02 o                         
  -9   7  -3       5286.94       5432.96        67.01 o                         
  -7   7  -3       5066.13       5058.13        75.47 o                         
  -5   7  -3      18924.20      19369.61       194.21 o                         
  -3   7  -3       9011.07       9242.09       119.05 o                         
  -1   7  -3       3945.62       3780.99        60.56 o                         
   1   7  -3      14702.04      15179.52       212.96 o                         
   3   7  -3      15841.31      16347.10       230.53 o                         
   5   7  -3      10655.96      10693.51       141.41 o                         
   7   7  -3       5078.82       5075.56       115.84 o                         
   9   7  -3      10497.08      10216.36       203.74 o                         
  11   7  -3       3511.52       3431.38       148.17 o                         
  13   7  -3       2482.50       2489.05       127.23 o                         
  15   7  -3       6925.04       7040.95       254.47 o                         
  17   7  -3       3950.54       4119.09       184.34 o                         
 -14   8  -3       1245.97       1240.90        32.88 o                         
 -12   8  -3        629.55        608.33        23.04 o                         
 -10   8  -3        305.52        284.25        19.36 o                         
  -8   8  -3       2080.85       2123.61        41.49 o                         
  -6   8  -3       2077.97       2145.60        39.68 o                         
  -4   8  -3       1068.09       1038.77        28.70 o                         
  -2   8  -3       2990.10       2832.51        51.28 o                         
   0   8  -3      11064.43      11181.45       164.81 o                         
   2   8  -3       6729.11       7114.50       112.20 o                         
   4   8  -3       1738.69       1708.30        37.82 o                         
   6   8  -3       1232.62       1237.03        34.45 o                         
   8   8  -3         21.48         20.66        10.18 o                         
  10   8  -3       3610.66       3633.58       152.42 o                         
  12   8  -3        365.55        328.12        51.54 o                         
  14   8  -3       1742.90       1687.58       108.05 o                         
  16   8  -3        935.33        903.82        87.12 o                         
 -13   9  -3       2046.25       2092.35        97.47 o                         
 -11   9  -3       1656.70       1611.57        53.28 o                         
  -9   9  -3       3101.54       3036.35        71.97 o                         
  -7   9  -3        922.31        945.98        38.20 o                         
  -5   9  -3       2611.07       2693.89        53.09 o                         
  -3   9  -3       2077.70       2220.28        46.36 o                         
  -1   9  -3         13.17         -1.95         9.57 o                         
   1   9  -3        389.39        401.97        21.80 o                         
   3   9  -3       4078.74       4096.35        72.91 o                         
   5   9  -3        961.57        999.62        48.40 o                         
   7   9  -3       1176.12       1167.46        35.98 o                         
   9   9  -3       1283.31       1282.74        40.32 o                         
  11   9  -3       2297.01       2336.34       126.80 o                         
  13   9  -3       1705.13       1765.32       113.47 o                         
  15   9  -3       1175.32       1304.26       101.76 o                         
 -12  10  -3       3372.75       3412.50        85.12 o                         
 -10  10  -3        952.07        923.81        44.40 o                         
  -8  10  -3       4525.83       4435.50        92.49 o                         
  -6  10  -3       2889.84       2712.11        66.06 o                         
  -4  10  -3       6122.25       6177.43       114.96 o                         
  -2  10  -3       9605.85       9901.69       158.39 o                         
   0  10  -3       9011.09       9228.20       146.58 o                         
   2  10  -3       8186.07       8462.73       232.65 o                         
   4  10  -3       3889.72       4034.54       112.03 o                         
   6  10  -3       5347.43       5228.75       133.12 o                         
   8  10  -3       3257.00       3299.89       155.49 o                         
  10  10  -3       5367.21       5848.11       220.21 o                         
  12  10  -3       4206.97       4436.81       194.73 o                         
  14  10  -3       2109.88       2172.30       105.42 o                         
  -9  11  -3         39.13         30.21        18.04 o                         
  -7  11  -3        977.31        962.65        42.85 o                         
  -5  11  -3         16.47         11.13        14.66 o                         
  -3  11  -3        465.77        453.12        35.35 o                         
  -1  11  -3        662.24        648.06        31.17 o                         
   1  11  -3        535.46        497.55        40.27 o                         
   3  11  -3        354.74        294.62        35.40 o                         
   5  11  -3        248.49        228.64        32.18 o                         
   7  11  -3        316.44        296.90        35.75 o                         
   9  11  -3        202.82        189.31        48.17 o                         
  11  11  -3       1274.15       1373.23       104.39 o                         
  -6  12  -3       2503.81       2472.53       100.37 o                         
  -4  12  -3       3080.77       2952.57        86.97 o                         
  -2  12  -3       4990.41       4874.89       202.78 o                         
   0  12  -3       3714.56       3615.75       111.72 o                         
   2  12  -3       3036.28       2990.90        99.54 o                         
   4  12  -3        625.20        562.22        46.59 o                         
   6  12  -3        975.17       1034.24        59.08 o                         
   8  12  -3        859.30        861.14        56.51 o                         
   1  13  -3       4483.93       4689.24       138.64 o                         
 -20   0  -2        142.03        145.48        27.26 o                         
 -18   0  -2       4561.02       4487.47       139.39 o                         
 -16   0  -2       7581.82       7539.20       190.78 o                         
 -14   0  -2       8192.72       8156.63       194.15 o                         
 -12   0  -2      16348.13      16071.50       242.08 o                         
 -10   0  -2      12446.12      12361.31       187.01 o                         
  -8   0  -2      31533.55      32507.80       457.36 o                         
  -6   0  -2       8982.69       8883.94       215.30 o                         
  -4   0  -2       9552.64       9448.95       132.14 o                         
  -2   0  -2        851.25       1020.95        30.89 o                         
   0   0  -2      92028.64      93387.40      2153.76 o                         
   6   0  -2      49038.01      48745.69       835.57 o                         
   8   0  -2      64763.21      64926.68      1664.59 o                         
  10   0  -2       3136.62       2649.23        95.02 o                         
  14   0  -2       7605.94       7456.77       221.82 o                         
  16   0  -2       2542.92       2578.22       108.93 o                         
  18   0  -2       7595.06       7373.46       239.24 o                         
  20   0  -2       7648.94       7762.77       254.91 o                         
 -19   1  -2       1468.18       1472.78        87.69 o                         
 -17   1  -2        658.05        630.19        31.15 o                         
 -15   1  -2        427.39        417.72        23.01 o                         
 -13   1  -2       7245.90       7089.83       102.35 o                         
 -11   1  -2        906.71        860.56        21.43 o                         
  -9   1  -2       4031.66       4020.41        59.03 o                         
  -7   1  -2       4996.90       5232.38        70.77 o                         
  -5   1  -2       1316.66       1378.36        24.82 o                         
  -3   1  -2      21814.93      22496.53       252.24 o                         
  -1   1  -2       6585.10       6692.71        93.75 o                         
   1   1  -2       6452.47       6422.20        90.51 o                         
   3   1  -2      23996.85      24563.61       334.76 o                         
   5   1  -2      13429.55      14060.40       249.96 o                         
   7   1  -2       6432.01       6601.96       124.78 o                         
   9   1  -2       2513.82       2503.51        60.70 o                         
  11   1  -2        336.19        355.50        33.09 o                         
  13   1  -2       3644.18       3472.08        88.22 o                         
  15   1  -2        283.76        288.25        25.85 o                         
  17   1  -2        808.98        752.77        40.52 o                         
  19   1  -2        823.72        779.95        44.47 o                         
  21   1  -2        613.77        620.36        66.47 o                         
 -20   2  -2        100.22        112.07        20.77 o                         
 -18   2  -2        417.39        421.72        28.02 o                         
 -16   2  -2       1709.84       1755.58        45.29 o                         
 -14   2  -2       3854.38       3846.03        59.12 o                         
 -12   2  -2       1864.43       1722.44        30.82 o                         
 -10   2  -2       7447.82       7036.39        78.27 o                         
  -8   2  -2       5778.57       5570.27        67.68 o                         
  -6   2  -2        267.87        213.22         9.91 o                         
  -4   2  -2       3317.60       3272.86        54.04 o                         
  -2   2  -2        153.02        147.80        15.51 o                         
   0   2  -2      26231.77      27332.66       356.45 o                         
   2   2  -2      11208.51      11305.25       156.84 o                         
   4   2  -2      15698.19      15686.03       213.62 o                         
   6   2  -2       8403.41       8224.97       154.03 o                         
   8   2  -2       3182.37       2925.76        68.02 o                         
  10   2  -2       4537.29       4502.26       147.00 o                         
  12   2  -2       3019.13       3076.02        75.45 o                         
  14   2  -2        822.61        744.96        53.88 o                         
  16   2  -2       2464.01       2416.20        96.63 o                         
  18   2  -2       3343.85       3345.43        94.74 o                         
  20   2  -2       2870.95       2803.99       134.99 o                         
 -19   3  -2       3242.20       3285.32        62.56 o                         
 -17   3  -2       3349.64       3590.30        62.53 o                         
 -15   3  -2       5464.81       5595.56        72.81 o                         
 -13   3  -2       4213.04       4265.38        57.02 o                         
 -11   3  -2      12260.98      12253.50       127.51 o                         
  -9   3  -2      27085.91      27611.70       282.46 o                         
  -7   3  -2       9293.54       9143.14       101.66 o                         
  -5   3  -2       6738.83       6469.31        72.97 o                         
  -3   3  -2      32922.15      33334.32       335.16 o                         
  -1   3  -2      29223.49      30486.89       317.95 o                         
   1   3  -2       5053.99       5064.70        72.29 o                         
   3   3  -2      20657.65      20586.70       290.43 o                         
   5   3  -2      58825.33      60269.29      1039.06 o                         
   7   3  -2      19531.06      19681.10       341.08 o                         
   9   3  -2      11666.70      11310.41       323.43 o                         
  11   3  -2       6544.36       6134.35       199.42 o                         
  13   3  -2       1614.03       1603.02        51.68 o                         
  15   3  -2       4538.22       4505.28       108.88 o                         
  17   3  -2       9200.06       9428.04       204.33 o                         
  19   3  -2       4761.57       4762.00       189.46 o                         
  21   3  -2       2762.85       2803.41       141.58 o                         
 -18   4  -2       1062.84        991.36        34.30 o                         
 -16   4  -2       2056.82       2030.24        40.83 o                         
 -14   4  -2        199.54        192.87        14.54 o                         
 -12   4  -2        529.70        519.49        18.55 o                         
 -10   4  -2       2755.28       3034.46        46.14 o                         
  -8   4  -2       2106.07       2059.53        33.60 o                         
  -6   4  -2       2256.72       2200.58        32.38 o                         
  -4   4  -2       3217.67       3477.20        43.13 o                         
  -2   4  -2       6104.89       6370.89        82.41 o                         
   0   4  -2       6128.23       6374.82        90.09 o                         
   2   4  -2        951.15        953.55        13.69 o                         
   4   4  -2          9.65          3.92         4.30 o                         
   6   4  -2       1839.03       1929.07        37.73 o                         
   8   4  -2       1058.58       1058.25        34.05 o                         
  10   4  -2       2291.58       2171.48        97.66 o                         
  12   4  -2       1679.54       1402.66        79.06 o                         
  14   4  -2        650.65        579.58        32.64 o                         
  16   4  -2       2300.76       2300.91       114.94 o                         
  18   4  -2        147.54        151.69        41.44 o                         
  20   4  -2        302.18        262.96        53.30 o                         
 -17   5  -2       1720.04       1673.43        42.16 o                         
 -15   5  -2       2685.38       2513.93        44.83 o                         
 -13   5  -2       5369.53       5370.65        69.69 o                         
 -11   5  -2       9715.89       9854.84       115.45 o                         
  -9   5  -2      11506.80      11531.20       130.05 o                         
  -7   5  -2       7910.45       7608.70        88.27 o                         
  -5   5  -2       4064.41       4122.26        50.80 o                         
  -3   5  -2       4464.17       4728.94        57.59 o                         
  -1   5  -2      19197.26      20619.25       271.49 o                         
   1   5  -2      10612.16      10583.40       147.01 o                         
   3   5  -2      25542.27      26650.25       247.95 o                         
   5   5  -2      23394.54      23702.07       333.16 o                         
   7   5  -2      12861.72      12784.22       188.28 o                         
   9   5  -2       5587.50       5582.22       192.68 o                         
  11   5  -2       2163.65       2202.96       106.30 o                         
  13   5  -2       2330.76       2205.01       111.57 o                         
  15   5  -2       2567.41       2641.03       125.18 o                         
  17   5  -2       6137.16       6074.61       225.63 o                         
  19   5  -2       2305.88       2179.97       124.60 o                         
 -18   6  -2       4688.92       5000.80        80.98 o                         
 -16   6  -2       4317.55       4241.86        63.98 o                         
 -14   6  -2        846.68        878.25        26.44 o                         
 -12   6  -2       5585.04       5543.83        70.19 o                         
 -10   6  -2       5693.32       5463.81        72.15 o                         
  -8   6  -2        983.32       1023.77        23.79 o                         
  -6   6  -2       6064.71       6017.52        71.46 o                         
  -4   6  -2       9143.86       9423.62       109.38 o                         
  -2   6  -2      20164.44      21264.41       288.09 o                         
   0   6  -2       7433.99       7232.24       105.58 o                         
   2   6  -2      11023.08      11513.56       138.75 o                         
   4   6  -2       2885.58       2947.07        34.17 o                         
   6   6  -2       3807.64       3663.09        66.43 o                         
   8   6  -2      11427.16      11175.00       168.33 o                         
  10   6  -2      13400.59      13309.70       390.05 o                         
  12   6  -2       4445.32       4427.73       174.38 o                         
  14   6  -2       2648.96       2543.96       125.18 o                         
  16   6  -2       2272.03       2253.77       121.52 o                         
  18   6  -2       2195.12       2154.20       124.89 o                         
 -17   7  -2        350.33        319.55        23.90 o                         
 -15   7  -2        366.41        327.27        19.71 o                         
 -13   7  -2       1197.86       1059.59        28.21 o                         
 -11   7  -2        369.57        312.56        17.52 o                         
  -9   7  -2         77.22         79.28        10.04 o                         
  -7   7  -2        708.47        656.77        22.60 o                         
  -5   7  -2       4602.50       4612.20        61.00 o                         
  -3   7  -2       1536.70       1536.64        36.01 o                         
  -1   7  -2        183.56        192.45        14.42 o                         
   1   7  -2        815.42        770.89        24.16 o                         
   3   7  -2       4205.17       4239.75        71.79 o                         
   5   7  -2       3494.09       3569.13        45.57 o                         
   7   7  -2        278.74        288.69        16.50 o                         
   9   7  -2       1437.21       1376.01        48.65 o                         
  11   7  -2       1307.21       1177.32        80.67 o                         
  13   7  -2        208.98        167.50        40.85 o                         
  15   7  -2        214.01        244.95        50.22 o                         
  17   7  -2        116.58        120.94        42.90 o                         
 -16   8  -2       3526.71       3611.86        66.72 o                         
 -14   8  -2       2834.34       2874.28        49.80 o                         
 -12   8  -2       4911.08       4889.24        66.59 o                         
 -10   8  -2       6261.83       6407.35        98.40 o                         
  -8   8  -2       2491.05       2445.21        69.59 o                         
  -6   8  -2       3774.35       3779.74        61.60 o                         
  -4   8  -2       8894.16       9248.25       146.44 o                         
  -2   8  -2       8181.69       8275.46       127.57 o                         
   0   8  -2       5415.81       5537.52        92.96 o                         
   2   8  -2      11001.25      11072.52       160.94 o                         
   4   8  -2      10118.99      10393.70       152.11 o                         
   6   8  -2       4880.00       4622.95        84.55 o                         
   8   8  -2       8136.59       7945.54       133.04 o                         
  10   8  -2       2557.20       2674.27       130.60 o                         
  12   8  -2       4126.44       4463.90       181.41 o                         
  14   8  -2       5171.64       5221.60       210.54 o                         
  16   8  -2       1923.94       1972.94       124.01 o                         
 -13   9  -2        337.24        345.31        31.44 o                         
 -11   9  -2        727.27        714.66        37.33 o                         
  -9   9  -2       5067.15       5049.79        97.63 o                         
  -7   9  -2      11948.90      11807.28       211.19 o                         
  -5   9  -2       1048.80       1064.50        33.89 o                         
  -3   9  -2       2539.94       2558.99        54.45 o                         
  -1   9  -2       4348.28       4049.12        77.62 o                         
   1   9  -2       2797.92       2763.88        57.88 o                         
   3   9  -2       1651.60       1704.05        42.84 o                         
   5   9  -2       4003.01       3943.27       104.95 o                         
   7   9  -2       4480.32       4488.05        85.94 o                         
   9   9  -2       4290.31       4477.92       108.16 o                         
  11   9  -2       4778.89       5063.26       125.73 o                         
  13   9  -2       2472.58       2657.43       141.58 o                         
  15   9  -2       1547.53       1554.05       113.03 o                         
 -12  10  -2          0.45         -0.10        16.98 o                         
 -10  10  -2         40.02         28.21        16.95 o                         
  -8  10  -2         63.41         36.26        16.28 o                         
  -6  10  -2       1052.99        922.51        38.32 o                         
  -4  10  -2       1447.28       1423.96        38.22 o                         
  -2  10  -2        560.70        528.56        27.45 o                         
   0  10  -2        737.04        654.79        28.87 o                         
   2  10  -2        625.15        588.68        40.93 o                         
   4  10  -2        547.40        442.06        37.40 o                         
   6  10  -2         10.90          3.85        15.83 o                         
   8  10  -2        271.40        296.76        32.68 o                         
  10  10  -2        189.69        153.00        41.73 o                         
  12  10  -2        868.78        898.86        48.78 o                         
  14  10  -2        240.90        261.70        34.14 o                         
  -9  11  -2       2704.25       2771.89        72.97 o                         
  -7  11  -2       6045.67       6265.22       118.12 o                         
  -5  11  -2       5120.79       5193.29       121.67 o                         
  -3  11  -2       6480.99       6604.98       118.74 o                         
  -1  11  -2       5378.87       5337.78       113.17 o                         
   1  11  -2       4018.90       3898.25       115.12 o                         
   3  11  -2       1626.62       1747.72        70.76 o                         
   5  11  -2       2616.41       2795.97       160.47 o                         
   7  11  -2       3892.10       4212.29       119.66 o                         
   9  11  -2       5994.82       6308.73       242.76 o                         
  11  11  -2       6137.67       6419.27       249.49 o                         
  -6  12  -2       1719.78       1872.47        70.60 o                         
  -4  12  -2       1373.38       1339.23        95.68 o                         
  -2  12  -2       2297.74       2389.12        87.67 o                         
   0  12  -2       2113.59       2133.02       115.37 o                         
   2  12  -2        604.51        590.91        46.86 o                         
   4  12  -2        458.99        438.87        42.97 o                         
   6  12  -2        464.75        419.90        44.03 o                         
   8  12  -2       1001.92        990.50        88.87 o                         
  -1  13  -2       1340.19       1329.59       105.71 o                         
   1  13  -2        603.92        643.30        51.18 o                         
 -19   1  -1       4723.65       4967.02        90.97 o                         
 -17   1  -1      13372.57      13528.35       159.76 o                         
 -15   1  -1       3418.42       3366.95        60.75 o                         
 -13   1  -1      12891.93      13025.47       146.87 o                         
 -11   1  -1      10671.99      10266.21       131.12 o                         
  -9   1  -1      16287.97      16342.76       168.03 o                         
  -7   1  -1      13889.36      13662.81       138.50 o                         
  -5   1  -1      15541.05      16062.64       178.83 o                         
  -3   1  -1      12669.36      13458.85       173.21 o                         
  -1   1  -1      40694.65      41989.75       460.68 o                         
   1   1  -1      53828.74      55535.84       607.75 o                         
   3   1  -1       5541.93       5371.40        71.61 o                         
   5   1  -1      12261.24      11854.33       217.86 o                         
   7   1  -1      20365.64      20491.04       292.46 o                         
   9   1  -1       5792.63       5855.80       119.65 o                         
  11   1  -1       4200.81       4181.38        90.77 o                         
  13   1  -1      10624.10      10536.59       208.36 o                         
  15   1  -1       3289.92       3219.43        87.38 o                         
  17   1  -1       9340.57       9148.18       195.05 o                         
  19   1  -1       7698.31       7589.86       256.08 o                         
  21   1  -1       2445.09       2675.59       139.83 o                         
 -20   2  -1       1447.15       1383.58        40.42 o                         
 -18   2  -1       5771.46       5749.21        84.90 o                         
 -16   2  -1       4786.99       4690.47        71.06 o                         
 -14   2  -1       4983.30       5060.81        64.25 o                         
 -12   2  -1       8014.26       7732.48        93.76 o                         
 -10   2  -1       5833.36       5726.67        71.02 o                         
  -8   2  -1      14642.20      15352.16       159.96 o                         
  -6   2  -1       2991.54       2931.92        57.75 o                         
  -4   2  -1       8403.06       8313.51        98.70 o                         
  -2   2  -1      26255.71      27778.08       280.88 o                         
   0   2  -1      31316.98      33308.87       445.45 o                         
   2   2  -1      47766.29      49849.01       680.05 o                         
   4   2  -1      31374.02      32682.07       442.34 o                         
   6   2  -1       8162.47       8662.03       134.63 o                         
   8   2  -1       5534.69       5137.27       101.85 o                         
  10   2  -1       9286.26       9139.13       182.59 o                         
  12   2  -1      11307.00      11289.09       221.36 o                         
  14   2  -1       3911.59       3863.57        98.78 o                         
  16   2  -1       4022.48       3905.47       100.41 o                         
  18   2  -1       4644.46       4802.56       178.77 o                         
  20   2  -1       1669.27       1552.44        96.93 o                         
 -19   3  -1        352.23        255.59        21.10 o                         
 -17   3  -1       2448.35       2349.97        47.82 o                         
 -15   3  -1       9494.34       9349.13       159.36 o                         
 -13   3  -1       1898.55       1766.67        35.70 o                         
 -11   3  -1       2416.03       2356.34        39.75 o                         
  -9   3  -1       2284.94       2380.11        36.76 o                         
  -7   3  -1       2986.50       3245.65        44.02 o                         
  -5   3  -1      16597.75      18217.46       204.21 o                         
  -3   3  -1       3769.95       4081.47        45.90 o                         
  -1   3  -1       1587.69       1539.25        22.51 o                         
   1   3  -1      10844.43      11320.89       115.70 o                         
   3   3  -1       4857.11       5111.32        60.33 o                         
   5   3  -1       7591.70       7914.13       143.73 o                         
   7   3  -1      13471.02      14529.03       261.79 o                         
   9   3  -1       2608.25       2712.04       104.39 o                         
  11   3  -1        655.20        583.77        27.41 o                         
  13   3  -1       2159.45       2074.58        59.18 o                         
  15   3  -1       1056.79       1060.83        43.16 o                         
  17   3  -1        732.61        780.54        67.64 o                         
  19   3  -1       1129.39       1055.51        81.55 o                         
 -18   4  -1       1888.13       2031.12        46.31 o                         
 -16   4  -1       7551.41       7741.45        94.44 o                         
 -14   4  -1      13575.48      13394.26       154.64 o                         
 -12   4  -1       6144.07       5943.61        77.80 o                         
 -10   4  -1      11661.88      12129.00       133.56 o                         
  -8   4  -1       4560.02       4459.31        57.82 o                         
  -6   4  -1        384.92        380.60        14.68 o                         
  -4   4  -1       9675.80      10380.10       119.85 o                         
  -2   4  -1      54674.11      59441.34       705.03 o                         
   0   4  -1      11490.50      10871.48       144.69 o                         
   2   4  -1      10890.31      10456.02       109.18 o                         
   4   4  -1       7804.51       7914.68        94.05 o                         
   6   4  -1       6741.19       6804.48       127.45 o                         
   8   4  -1      10569.26      10738.23       205.26 o                         
  10   4  -1       5072.75       4890.41       171.01 o                         
  12   4  -1       1365.66       1292.82        44.22 o                         
  14   4  -1       1819.26       1695.72        55.21 o                         
  16   4  -1       8441.26       8569.67       278.19 o                         
  18   4  -1       4474.34       4813.54       191.22 o                         
  20   4  -1       2677.30       2842.79       143.34 o                         
 -19   5  -1       1779.26       1889.68        65.05 o                         
 -17   5  -1       1748.90       1757.08        42.79 o                         
 -15   5  -1       1658.66       1620.21        34.75 o                         
 -13   5  -1        499.62        459.71        20.23 o                         
 -11   5  -1       1463.35       1509.26        31.11 o                         
  -9   5  -1       6003.44       5948.59        73.42 o                         
  -7   5  -1       6167.15       5499.38        66.25 o                         
  -5   5  -1       3815.02       3318.88        42.02 o                         
  -3   5  -1      20642.97      22373.50       238.05 o                         
  -1   5  -1       7382.12       7820.89       117.14 o                         
   1   5  -1        410.62        356.80        12.74 o                         
   3   5  -1      16841.67      18279.52       188.81 o                         
   5   5  -1       8642.31       8729.40       104.06 o                         
   7   5  -1      11884.53      11727.70       212.94 o                         
   9   5  -1      11163.83      11080.54       326.07 o                         
  11   5  -1       7758.20       7415.48       244.81 o                         
  13   5  -1       1685.22       1708.58        55.25 o                         
  15   5  -1       1394.35       1202.51        83.90 o                         
  17   5  -1       1335.67       1228.42        89.46 o                         
  19   5  -1        304.64        233.68        50.81 o                         
 -18   6  -1        710.43        777.62        29.19 o                         
 -16   6  -1        707.86        732.43        26.15 o                         
 -14   6  -1       6414.25       6101.35        84.36 o                         
 -12   6  -1       6571.10       6633.27        86.26 o                         
 -10   6  -1       2699.53       2776.53        43.83 o                         
  -8   6  -1        298.18        235.12        12.63 o                         
  -6   6  -1        498.39        472.75        14.22 o                         
  -4   6  -1        951.83        893.49        19.14 o                         
  -2   6  -1       1668.05       1612.53        34.60 o                         
   0   6  -1       2638.60       2561.91        45.06 o                         
   2   6  -1       2289.92       2391.42        41.74 o                         
   4   6  -1       7510.80       7771.60        79.93 o                         
   6   6  -1       2279.24       2156.85        43.73 o                         
   8   6  -1       1043.23        984.98        26.23 o                         
  10   6  -1         68.87         95.46        29.87 o                         
  12   6  -1        817.93        827.98        66.62 o                         
  14   6  -1       3266.25       3448.51       150.08 o                         
  16   6  -1       2462.69       2455.96       128.41 o                         
  18   6  -1       1080.12       1111.29        91.51 o                         
 -17   7  -1       4204.87       4035.50        63.82 o                         
 -15   7  -1       1115.51       1138.28        30.68 o                         
 -13   7  -1       3335.07       3355.45        54.92 o                         
 -11   7  -1       8259.40       8381.47       101.58 o                         
  -9   7  -1       5181.91       5121.69        66.89 o                         
  -7   7  -1      12584.51      12795.14       135.31 o                         
  -5   7  -1      14353.37      14652.86       164.63 o                         
  -3   7  -1       6418.38       6442.73       100.66 o                         
  -1   7  -1       9209.95       9217.66       167.05 o                         
   1   7  -1      13580.66      14412.82       199.37 o                         
   3   7  -1       7194.82       7150.50        79.12 o                         
   5   7  -1       4811.49       4684.43        57.14 o                         
   7   7  -1      21127.54      21329.30       308.08 o                         
   9   7  -1       7049.53       6977.85       149.57 o                         
  11   7  -1      10453.35      10398.24       331.04 o                         
  13   7  -1       6383.14       6503.31       235.73 o                         
  15   7  -1       2744.01       2868.71       144.22 o                         
  17   7  -1       1566.00       1519.79       108.49 o                         
 -16   8  -1        102.27        102.78        14.78 o                         
 -14   8  -1        334.92        263.54        17.75 o                         
 -12   8  -1        319.22        353.36        19.40 o                         
 -10   8  -1         62.64         45.02         9.40 o                         
  -8   8  -1       6082.30       6052.96        90.07 o                         
  -6   8  -1       4298.93       4129.47        65.58 o                         
  -4   8  -1       2079.43       1986.50        52.43 o                         
  -2   8  -1       5856.32       5879.20       115.55 o                         
   0   8  -1       4607.67       4732.30        96.23 o                         
   2   8  -1        884.12        925.58        31.33 o                         
   4   8  -1       4157.39       4197.70        52.05 o                         
   6   8  -1       4409.30       4330.63        81.98 o                         
   8   8  -1       5047.67       5216.28        94.79 o                         
  10   8  -1       2778.59       2967.25       135.29 o                         
  12   8  -1       1399.86       1359.46        93.71 o                         
  14   8  -1        829.13        753.16        76.58 o                         
  16   8  -1        689.81        618.02        75.84 o                         
 -15   9  -1        963.34        970.17        60.24 o                         
 -13   9  -1        367.71        344.02        30.32 o                         
 -11   9  -1       2186.76       2041.01        67.27 o                         
  -9   9  -1       2588.19       2665.59        75.34 o                         
  -7   9  -1       1153.03       1257.06        58.42 o                         
  -5   9  -1       4393.05       4446.83        80.56 o                         
  -3   9  -1       1824.40       1836.70        73.21 o                         
  -1   9  -1       1321.19       1316.89        43.03 o                         
   1   9  -1       2112.71       2210.95        66.33 o                         
   3   9  -1       4731.66       4694.76        99.50 o                         
   5   9  -1       4682.98       4780.26        87.57 o                         
   7   9  -1        451.55        502.59        25.28 o                         
   9   9  -1       2985.24       3068.36        85.69 o                         
  11   9  -1        799.45        744.66        43.01 o                         
  13   9  -1       1032.43       1125.29        55.54 o                         
  15   9  -1       1258.75       1306.17       103.37 o                         
 -12  10  -1        915.66        888.40        42.98 o                         
 -10  10  -1       3885.03       4007.52       100.64 o                         
  -8  10  -1       4453.89       4431.42       300.66 o                         
  -6  10  -1       3777.42       3831.58        93.36 o                         
  -4  10  -1       7747.53       8189.25       159.63 o                         
  -2  10  -1      10692.25      11005.37       201.86 o                         
   0  10  -1       6413.34       6443.17       111.71 o                         
   2  10  -1       3381.23       3462.30        69.60 o                         
   4  10  -1       6176.16       6403.31       151.86 o                         
   6  10  -1       3888.16       3932.88       109.17 o                         
   8  10  -1       5816.70       5800.34       142.42 o                         
  10  10  -1      11715.18      12457.75       253.41 o                         
  12  10  -1       5869.74       6222.37       152.01 o                         
 -11  11  -1        457.25        436.48        35.39 o                         
  -9  11  -1        281.92        229.58        26.73 o                         
  -7  11  -1        457.11        407.22        35.89 o                         
  -5  11  -1        112.05        112.74        27.67 o                         
  -3  11  -1        595.20        576.71        30.90 o                         
  -1  11  -1         75.40         71.88        15.18 o                         
   1  11  -1        387.01        353.44        37.20 o                         
   3  11  -1        145.63         98.66        23.85 o                         
   5  11  -1        684.08        662.23        56.37 o                         
   7  11  -1         84.27         80.70        23.84 o                         
   9  11  -1        182.52        176.72        46.71 o                         
  11  11  -1         61.35         54.03        36.46 o                         
  -8  12  -1       3215.97       3368.67       166.84 o                         
  -6  12  -1       2089.76       1969.19        75.11 o                         
  -4  12  -1       4755.31       4736.64       150.22 o                         
  -2  12  -1       3227.34       3274.83        75.66 o                         
   0  12  -1       1731.10       1542.03        70.52 o                         
   2  12  -1        858.48        835.38        52.90 o                         
   4  12  -1       2426.16       2392.68        86.68 o                         
   6  12  -1       3044.95       3188.20       104.94 o                         
   8  12  -1       2170.86       2253.91       133.53 o                         
  -1  13  -1       2139.83       2173.82        87.46 o                         
   1  13  -1        955.98        905.20        58.49 o                         
 -20   0   0       4128.93       4006.79       133.68 o                         
 -18   0   0      13335.90      13210.98       235.95 o                         
 -16   0   0       5993.62       6001.56       113.04 o                         
 -14   0   0      14549.00      14257.91       270.79 o                         
 -12   0   0      16716.49      16913.79       254.51 o                         
 -10   0   0       6128.88       5911.87        98.58 o                         
  -8   0   0      19578.15      19702.70       276.89 o                         
  -6   0   0      17020.56      16993.34       280.68 o                         
  -4   0   0      21441.27      23416.82       332.24 o                         
  -2   0   0      59650.96      63305.31       874.54 o                         
   2   0   0      59156.33      62154.48      1069.14 o                         
   4   0   0      23558.92      25448.93       416.38 o                         
   6   0   0      17178.19      17228.81       298.71 o                         
   8   0   0      19438.63      19481.09       508.79 o                         
  10   0   0       6177.08       6048.99       176.14 o                         
  12   0   0      17605.27      18068.77       465.45 o                         
  14   0   0      14205.63      14427.44       397.22 o                         
  16   0   0       6264.20       6166.12       196.78 o                         
  18   0   0      13113.58      13091.98       381.85 o                         
 -21   1   0       1148.04       1034.17        42.36 o                         
 -19   1   0       1347.73       1354.10        37.67 o                         
 -17   1   0        681.55        680.42        26.38 o                         
 -15   1   0       3442.89       3417.90        61.14 o                         
 -13   1   0       2081.60       2087.68        35.74 o                         
 -11   1   0        156.78        154.80        10.17 o                         
  -9   1   0       1038.64       1156.63        21.78 o                         
  -7   1   0       2422.05       2383.71        32.46 o                         
  -5   1   0      19685.67      20447.67       198.03 o                         
  -3   1   0      10267.83      11394.83       204.32 o                         
  -1   1   0      12542.59      12710.66       116.78 o                         
   1   1   0      12205.66      12580.17       121.22 o                         
   3   1   0       9694.88      10637.05       288.58 o                         
   5   1   0      19527.58      20200.41       289.48 o                         
   7   1   0       2595.01       2637.82        46.51 o                         
   9   1   0       1215.42       1322.11        37.94 o                         
  11   1   0        186.79        196.24        30.38 o                         
  13   1   0       1989.78       2037.00        59.74 o                         
  15   1   0       3465.98       3518.47        89.89 o                         
  17   1   0        710.79        720.49        39.63 o                         
  19   1   0       1382.53       1418.47        85.36 o                         
 -20   2   0        390.57        323.05        34.19 o                         
 -18   2   0       3581.14       3615.58        62.12 o                         
 -16   2   0       7666.92       7630.55        99.29 o                         
 -14   2   0       7234.67       6927.64        89.19 o                         
 -12   2   0       4915.57       4680.85        64.35 o                         
 -10   2   0       3355.99       3248.47        46.03 o                         
  -8   2   0       5333.11       5491.00        65.42 o                         
  -6   2   0       1138.73       1091.82        21.04 o                         
  -4   2   0      15617.35      16455.00       185.51 o                         
  -2   2   0      37876.80      39355.84       368.48 o                         
   0   2   0      28327.56      29062.55       269.07 o                         
   2   2   0      38301.41      40138.00       517.19 o                         
   4   2   0      15994.31      16843.79       290.79 o                         
   6   2   0       1098.35       1048.97        25.02 o                         
   8   2   0       5427.09       5558.79        89.86 o                         
  10   2   0       3458.16       3309.03        76.72 o                         
  12   2   0       5344.11       5167.18       133.31 o                         
  14   2   0       7255.94       7065.11       151.15 o                         
  16   2   0       7387.40       7612.92       167.02 o                         
  18   2   0       3600.14       3701.66       150.66 o                         
  20   2   0        395.46        351.84        53.15 o                         
 -19   3   0       1697.78       1758.60        43.26 o                         
 -17   3   0       6129.54       6271.33        88.21 o                         
 -15   3   0       8414.74       8327.76       105.23 o                         
 -13   3   0       4343.17       4439.93        64.03 o                         
 -11   3   0       5275.54       5107.09        67.01 o                         
  -9   3   0      21960.20      22225.81       228.67 o                         
  -7   3   0       8946.98       8491.58       110.69 o                         
  -5   3   0      18206.27      18083.15       205.52 o                         
  -3   3   0      37437.64      38209.61       380.59 o                         
  -1   3   0      37006.83      38532.77       394.36 o                         
   1   3   0      35281.92      36095.04       423.49 o                         
   3   3   0      36610.43      37288.71       487.68 o                         
   5   3   0      18522.97      18513.23       331.48 o                         
   7   3   0       9713.21       9501.46       166.88 o                         
   9   3   0      22169.66      22508.81       594.44 o                         
  11   3   0       5559.58       5389.58       150.73 o                         
  13   3   0       4707.13       4945.88       108.34 o                         
  15   3   0       8396.35       8490.28       180.58 o                         
  17   3   0       6017.57       6220.29       220.50 o                         
  19   3   0       1559.95       1646.00       100.73 o                         
 -20   4   0        202.03        159.54        19.29 o                         
 -18   4   0          7.24         15.72        12.06 o                         
 -16   4   0       1264.24       1243.82        34.70 o                         
 -14   4   0        221.71        227.61        15.79 o                         
 -12   4   0       1172.98       1083.37        26.09 o                         
 -10   4   0       4392.48       4465.93        59.17 o                         
  -8   4   0       3585.16       3420.23        45.75 o                         
  -6   4   0        171.12        132.00         8.27 o                         
  -4   4   0        268.22        306.17        10.03 o                         
  -2   4   0        602.87        614.98        13.41 o                         
   0   4   0       1193.18       1324.94        21.47 o                         
   2   4   0        554.70        568.76        12.81 o                         
   4   4   0        312.74        362.13        13.55 o                         
   6   4   0        196.97        153.51        11.62 o                         
   8   4   0       3520.47       3373.88        75.17 o                         
  10   4   0       4366.84       4451.89       157.54 o                         
  12   4   0       1087.67       1040.19        38.11 o                         
  14   4   0        205.56        230.16        40.56 o                         
  16   4   0       1215.67       1218.17        83.02 o                         
  18   4   0         13.77         14.50        27.23 o                         
  20   4   0        209.80        193.12        46.41 o                         
 -19   5   0       2678.47       2683.15        54.91 o                         
 -17   5   0       3073.03       3076.61        59.00 o                         
 -15   5   0       5779.33       5592.26        80.07 o                         
 -13   5   0       1286.53       1341.66        31.01 o                         
 -11   5   0       2478.41       2532.61        41.78 o                         
  -9   5   0       6392.95       6359.79        78.05 o                         
  -7   5   0       8637.57       8629.45        96.97 o                         
  -5   5   0      10467.34      10530.27       110.63 o                         
  -3   5   0      24652.08      26053.83       274.07 o                         
  -1   5   0      22725.79      22898.41       304.00 o                         
   1   5   0      23087.64      23522.47       237.07 o                         
   3   5   0      24094.95      25409.40       293.23 o                         
   5   5   0      10293.16      10307.69       126.90 o                         
   7   5   0       8871.29       8931.09       121.79 o                         
   9   5   0       6752.76       6805.14       195.02 o                         
  11   5   0       2745.94       2769.88       116.84 o                         
  13   5   0       1532.12       1559.47        87.85 o                         
  15   5   0       5920.58       5650.59       208.35 o                         
  17   5   0       2859.55       3009.12       144.66 o                         
  19   5   0       2447.04       2566.95       137.48 o                         
 -18   6   0       1617.96       1456.84        36.58 o                         
 -16   6   0       3895.41       3884.07        64.15 o                         
 -14   6   0       5073.32       5037.62        72.78 o                         
 -12   6   0       3658.59       3519.46        53.46 o                         
 -10   6   0       6131.15       6134.05        76.50 o                         
  -8   6   0       5330.14       5416.00        67.03 o                         
  -6   6   0       7078.07       6803.56        77.73 o                         
  -4   6   0       4554.13       4844.10        60.30 o                         
  -2   6   0       9480.50       9029.43       135.09 o                         
   0   6   0       4509.26       4121.87        80.80 o                         
   2   6   0      10093.48       9792.89       102.22 o                         
   4   6   0       4332.69       4510.07        71.86 o                         
   6   6   0       7245.18       6836.66       100.96 o                         
   8   6   0       5364.91       5442.02        70.86 o                         
  10   6   0       5959.77       5730.97       207.62 o                         
  12   6   0       3326.57       3299.90       145.39 o                         
  14   6   0       5177.36       5167.72       197.51 o                         
  16   6   0       3890.58       4014.70       172.62 o                         
  18   6   0       1542.00       1394.90       102.05 o                         
 -17   7   0        251.82        233.41        18.22 o                         
 -15   7   0         48.10         26.31        11.41 o                         
 -13   7   0        717.40        635.92        23.53 o                         
 -11   7   0        992.86        892.53        24.33 o                         
  -9   7   0       2533.33       2437.54        39.10 o                         
  -7   7   0       1287.99       1241.08        24.08 o                         
  -5   7   0         46.60         65.09         8.60 o                         
  -3   7   0       1064.90       1069.00        29.91 o                         
  -1   7   0       1960.95       2061.18        50.73 o                         
   1   7   0       1899.66       1977.53        48.79 o                         
   3   7   0       1079.00       1089.33        18.38 o                         
   5   7   0         53.41         81.74         7.17 o                         
   7   7   0       1275.41       1256.17        25.52 o                         
   9   7   0       2555.39       2422.58       115.08 o                         
  11   7   0       1005.37        923.88        72.91 o                         
  13   7   0        698.96        709.53        68.96 o                         
  15   7   0         56.51         66.03        34.26 o                         
  17   7   0        266.49        245.54        53.44 o                         
 -16   8   0       1995.54       1931.34        53.19 o                         
 -14   8   0       2132.34       2003.69        41.74 o                         
 -12   8   0       7798.76       7744.32        97.50 o                         
 -10   8   0       3097.92       3169.59        69.49 o                         
  -8   8   0       3051.78       3232.07        56.04 o                         
  -6   8   0      10062.08       9777.65       131.67 o                         
  -4   8   0       4432.47       4269.02        83.69 o                         
  -2   8   0      10771.89      10936.06       192.60 o                         
   0   8   0      21285.78      21487.23       353.93 o                         
   2   8   0      10591.80      10830.65       177.51 o                         
   4   8   0       4821.72       4703.26        61.83 o                         
   6   8   0      10466.66      10208.01       161.14 o                         
   8   8   0       2901.04       2933.01        65.33 o                         
  10   8   0       3078.43       3151.31        89.71 o                         
  12   8   0       7668.61       7608.31       271.16 o                         
  14   8   0       2021.50       1923.16       117.86 o                         
  16   8   0       2007.23       1898.71       121.67 o                         
 -15   9   0       1799.63       1816.95        69.10 o                         
 -13   9   0        712.30        710.93        43.27 o                         
 -11   9   0       2781.24       2964.20        82.23 o                         
  -9   9   0       6463.26       6465.97       132.56 o                         
  -7   9   0       5416.26       5426.66       113.94 o                         
  -5   9   0       1997.49       1960.58        48.59 o                         
  -3   9   0        234.27        222.61        21.39 o                         
  -1   9   0       5577.23       5454.19       111.59 o                         
   1   9   0       5509.29       5616.96       110.82 o                         
   3   9   0        280.99        219.49        19.25 o                         
   5   9   0       2175.21       2124.81        49.45 o                         
   7   9   0       5258.33       5319.85        99.68 o                         
   9   9   0       6169.52       6296.06       146.10 o                         
  11   9   0       2708.82       2890.10        89.20 o                         
  13   9   0        591.05        582.33        43.17 o                         
  15   9   0       1686.69       1710.03        73.80 o                         
 -12  10   0        300.97        282.71        32.98 o                         
 -10  10   0        606.23        454.92        37.51 o                         
  -8  10   0       1402.62       1419.07        55.05 o                         
  -6  10   0        136.16         99.08        19.83 o                         
  -4  10   0       1353.40       1318.70        47.52 o                         
  -2  10   0       2843.54       2650.15        94.00 o                         
   0  10   0         15.45         17.90        12.73 o                         
   2  10   0       2965.99       2815.63        67.81 o                         
   4  10   0       1347.53       1335.46        58.82 o                         
   6  10   0        109.10         95.42        22.11 o                         
   8  10   0       1433.34       1552.58       101.17 o                         
  10  10   0        562.62        429.11        35.52 o                         
  12  10   0        312.64        291.10        33.37 o                         
 -11  11   0       1595.50       1577.90        64.16 o                         
  -9  11   0       6924.66       7079.51       150.38 o                         
  -7  11   0       6521.93       6738.31       190.05 o                         
  -5  11   0       2420.69       2556.95        82.72 o                         
  -3  11   0       2068.35       2190.24        64.85 o                         
  -1  11   0        959.43       1044.91        42.75 o                         
   1  11   0        939.36        993.17        54.67 o                         
   3  11   0       2175.61       2178.68        80.20 o                         
   5  11   0       2534.62       2773.16        90.99 o                         
   7  11   0       6648.02       7037.49       168.68 o                         
   9  11   0       6805.99       7140.80       266.91 o                         
  11  11   0       1486.54       1634.72       115.23 o                         
  -8  12   0       2522.04       2633.86       106.00 o                         
  -6  12   0       1673.90       1586.41        79.21 o                         
  -4  12   0        473.30        413.58        34.06 o                         
  -2  12   0       1005.95        910.00        38.94 o                         
   0  12   0       1066.52       1070.12        58.97 o                         
   2  12   0        938.53        915.90        55.39 o                         
   4  12   0        510.43        496.84        44.18 o                         
   6  12   0       1819.76       1697.01        80.38 o                         
   8  12   0       2523.38       2519.22       143.05 o                         
  -1  13   0        262.18        271.76        39.05 o                         
   1  13   0        329.90        356.56        43.03 o                         
 -21   1   1       2511.53       2689.31        55.79 o                         
 -19   1   1       7743.68       7900.89       106.06 o                         
 -17   1   1       9137.48       8967.28       113.48 o                         
 -15   1   1       3514.61       3458.54        51.46 o                         
 -13   1   1      10397.92      10196.21       126.27 o                         
 -11   1   1       3724.22       3704.85        49.97 o                         
  -9   1   1       5697.19       5701.63        65.82 o                         
  -7   1   1      20090.92      20100.92       199.55 o                         
  -5   1   1      12951.09      12709.78       123.29 o                         
  -3   1   1       4687.21       4571.33        42.36 o                         
  -1   1   1      54159.61      55330.22       532.76 o                         
   1   1   1      39354.67      40821.07      1071.76 o                         
   3   1   1      11665.89      12351.76       232.04 o                         
   5   1   1      14878.19      15346.01       286.05 o                         
   7   1   1      13695.34      13502.49       252.24 o                         
   9   1   1      16234.29      16599.24       306.18 o                         
  11   1   1      10895.51      10549.19       204.37 o                         
  13   1   1      12571.70      13084.77       255.90 o                         
  15   1   1       3185.35       3218.72        85.88 o                         
  17   1   1      13342.52      13652.02       393.27 o                         
  19   1   1       4652.73       4744.58       178.77 o                         
 -20   2   1       1723.94       1600.26        41.82 o                         
 -18   2   1       4598.43       4618.50        72.80 o                         
 -16   2   1       3949.89       3940.48        61.24 o                         
 -14   2   1       4318.61       4281.55        60.54 o                         
 -12   2   1      11357.56      11059.46       125.41 o                         
 -10   2   1       9321.78       9247.78        91.91 o                         
  -8   2   1       5367.66       4901.84        57.09 o                         
  -6   2   1       8927.10       9362.08        97.51 o                         
  -4   2   1      31217.65      32167.64       368.53 o                         
  -2   2   1      46678.77      49183.24       458.82 o                         
   0   2   1      32507.57      34601.61       445.69 o                         
   2   2   1      27327.03      28878.15       722.85 o                         
   4   2   1       8849.91       8873.92       232.80 o                         
   6   2   1       2597.26       2458.02        58.62 o                         
   8   2   1      14309.23      15131.87       224.43 o                         
  10   2   1       5706.49       5679.87       119.82 o                         
  12   2   1       7668.83       7613.17       158.91 o                         
  14   2   1       4768.18       4972.96       115.45 o                         
  16   2   1       4949.54       4988.94       174.67 o                         
  18   2   1       5759.65       5620.58       202.78 o                         
  20   2   1       1534.02       1432.38        91.51 o                         
 -19   3   1       1131.18       1043.04        33.60 o                         
 -17   3   1        684.78        656.56        25.70 o                         
 -15   3   1       1030.59       1017.03        28.08 o                         
 -13   3   1       2072.11       1915.43        36.22 o                         
 -11   3   1        623.53        559.08        17.66 o                         
  -9   3   1       2639.97       2765.52        39.53 o                         
  -7   3   1      13781.12      14783.88       170.17 o                         
  -5   3   1       7609.68       7841.30       103.59 o                         
  -3   3   1       4692.45       4930.33        50.58 o                         
  -1   3   1      10807.76      11266.34       122.51 o                         
   1   3   1       1464.50       1403.96        22.63 o                         
   3   3   1       3612.27       3934.13        82.05 o                         
   5   3   1      16330.30      17817.45       320.59 o                         
   7   3   1       2933.33       3278.96       114.50 o                         
   9   3   1       2231.83       2329.54        57.71 o                         
  11   3   1       2592.62       2631.77        63.77 o                         
  13   3   1       1930.21       1877.61        54.35 o                         
  15   3   1       9263.96       8795.15       286.53 o                         
  17   3   1       2353.53       2315.26       115.08 o                         
  19   3   1        377.45        295.03        50.66 o                         
 -20   4   1       2910.00       2927.06        58.15 o                         
 -18   4   1       4562.76       4840.03        75.06 o                         
 -16   4   1       8335.90       8301.32       106.62 o                         
 -14   4   1       1813.11       1722.30        35.34 o                         
 -12   4   1       1392.92       1256.04        27.81 o                         
 -10   4   1       5180.56       5106.02        64.62 o                         
  -8   4   1      10915.35      11311.74       120.40 o                         
  -6   4   1       6612.54       6647.87        68.94 o                         
  -4   4   1       7918.52       7922.67        84.52 o                         
  -2   4   1      10871.59      10497.08       116.15 o                         
   0   4   1      11242.68      10625.93       101.89 o                         
   2   4   1      54298.62      58764.18       675.04 o                         
   4   4   1       9694.42      10334.68       171.77 o                         
   8   4   1       4856.03       4797.73        96.62 o                         
  10   4   1      11479.66      11847.69       232.47 o                         
  12   4   1       6125.58       6033.47       128.31 o                         
  14   4   1      13862.13      13737.67       399.86 o                         
  16   4   1       7649.61       7953.11       263.84 o                         
  18   4   1       1983.53       1965.18       111.71 o                         
 -19   5   1        265.66        230.69        20.27 o                         
 -17   5   1       1303.13       1253.52        34.37 o                         
 -15   5   1       1363.81       1277.44        32.16 o                         
 -13   5   1       1843.96       1816.72        35.60 o                         
 -11   5   1       7873.88       7623.01        91.56 o                         
  -9   5   1      11015.10      10991.79       121.40 o                         
  -7   5   1      11707.23      11558.97       124.07 o                         
  -5   5   1       8636.74       8525.74        85.42 o                         
  -3   5   1      17153.56      18456.48       180.89 o                         
  -1   5   1        485.21        462.16        15.04 o                         
   1   5   1       7986.02       8655.57        89.96 o                         
   3   5   1      20579.59      21998.18       293.49 o                         
   5   5   1       3672.99       3189.35        64.29 o                         
   7   5   1       6112.53       5460.87       108.81 o                         
   9   5   1       5959.39       5841.65       121.28 o                         
  11   5   1       1469.43       1543.51        85.36 o                         
  13   5   1        655.49        615.24        57.69 o                         
  15   5   1       1726.23       1620.96        97.37 o                         
  17   5   1       1669.24       1715.98       104.98 o                         
  19   5   1       1828.49       1976.02       117.86 o                         
 -18   6   1       1109.38       1158.19        35.37 o                         
 -16   6   1       2481.81       2426.89        47.59 o                         
 -14   6   1       3287.52       3295.33        54.09 o                         
 -12   6   1        875.98        819.48        23.49 o                         
 -10   6   1        103.18        109.11        10.33 o                         
  -8   6   1        938.06        921.02        20.75 o                         
  -6   6   1       2377.39       2308.70        32.53 o                         
  -4   6   1       7623.00       7900.22        92.94 o                         
  -2   6   1       2460.03       2546.02        45.92 o                         
   0   6   1       2682.34       2578.29        45.13 o                         
   2   6   1       1512.14       1509.88        26.49 o                         
   4   6   1       1033.44       1014.19        26.42 o                         
   6   6   1        609.15        566.07        17.90 o                         
   8   6   1        295.67        256.55        11.93 o                         
  10   6   1       2544.57       2498.72       118.60 o                         
  12   6   1       6490.84       6753.54       233.39 o                         
  14   6   1       6538.58       6295.55       226.50 o                         
  16   6   1        760.26        840.13        76.43 o                         
  18   6   1        639.19        686.83        76.58 o                         
 -17   7   1       1668.15       1642.40        40.55 o                         
 -15   7   1       2872.81       2928.81        52.15 o                         
 -13   7   1       6406.04       6429.42        84.95 o                         
 -11   7   1      10506.79      10476.85       120.89 o                         
  -9   7   1       6932.32       7097.65        84.78 o                         
  -7   7   1      20911.64      21443.62       219.75 o                         
  -5   7   1       4789.38       4738.63        62.50 o                         
  -3   7   1       7229.15       7108.29       133.26 o                         
  -1   7   1      13793.82      14422.92       244.44 o                         
   1   7   1       9826.30       9870.43       168.84 o                         
   3   7   1       6522.40       6484.44        83.93 o                         
   5   7   1      14297.93      14522.53       213.15 o                         
   7   7   1      12065.90      12094.28       153.67 o                         
   9   7   1       5442.87       5163.18       190.19 o                         
  11   7   1       7933.09       7919.88       275.11 o                         
  13   7   1       3034.39       3132.25       149.05 o                         
  15   7   1       1163.24       1265.03        93.12 o                         
  17   7   1       4253.62       4055.11       184.19 o                         
 -16   8   1        761.40        726.59        28.14 o                         
 -14   8   1        897.37        820.72        26.92 o                         
 -12   8   1       1444.22       1365.44        31.29 o                         
 -10   8   1       2691.99       2746.07        43.90 o                         
  -8   8   1       4820.18       4961.95        64.14 o                         
  -6   8   1       4337.87       4331.78        66.66 o                         
  -4   8   1       3909.89       3891.09        54.96 o                         
  -2   8   1        810.53        840.37        33.85 o                         
   0   8   1       4749.83       4844.01        97.93 o                         
   2   8   1       6057.54       6018.38       114.76 o                         
   4   8   1       2142.50       2025.56        40.73 o                         
   6   8   1       4481.55       4298.99        63.40 o                         
   8   8   1       6044.46       5847.37       135.78 o                         
  10   8   1         36.17         27.57        15.07 o                         
  12   8   1        256.09        324.16        56.52 o                         
  14   8   1        392.61        304.84        56.66 o                         
  16   8   1         95.53         86.53        40.12 o                         
 -15   9   1       1256.09       1342.06        59.13 o                         
 -13   9   1       1066.25       1092.24        51.18 o                         
 -11   9   1        795.57        681.68        40.77 o                         
  -9   9   1       2884.41       2932.54        78.32 o                         
  -7   9   1        406.02        427.78        30.20 o                         
  -5   9   1       4689.07       4836.40       104.32 o                         
  -3   9   1       4718.79       4584.90        99.81 o                         
  -1   9   1       2093.30       2187.80        59.15 o                         
   1   9   1       1235.12       1263.20        41.84 o                         
   3   9   1       1858.10       1791.44        49.83 o                         
   5   9   1       4168.51       4203.35        83.17 o                         
   7   9   1       1246.40       1285.29        40.36 o                         
   9   9   1       2608.66       2700.83        81.66 o                         
  11   9   1       2231.21       2220.29        79.36 o                         
  13   9   1        375.24        348.31        36.13 o                         
  15   9   1        962.91        980.98        57.23 o                         
 -12  10   1       5955.60       6193.26       137.24 o                         
 -10  10   1      11595.38      12428.01       449.64 o                         
  -8  10   1       5841.48       5742.32       124.30 o                         
  -6  10   1       3815.39       3756.86       120.94 o                         
  -4  10   1       5943.54       6036.96       128.37 o                         
  -2  10   1       3349.88       3523.61        84.00 o                         
   0  10   1       6580.14       6772.79       248.03 o                         
   2  10   1      11004.70      11231.67       200.80 o                         
   4  10   1       8154.99       8410.37       278.92 o                         
   6  10   1       3923.63       3990.93       109.81 o                         
   8  10   1       4367.12       4387.92       111.21 o                         
  10  10   1       3680.47       3842.67       107.73 o                         
  12  10   1        770.19        754.47        48.25 o                         
 -11  11   1         58.02         54.49        22.49 o                         
  -9  11   1        161.69        193.98        27.92 o                         
  -7  11   1         66.50         79.06        25.77 o                         
  -5  11   1        653.98        612.16        48.17 o                         
  -3  11   1        160.56        152.57        21.55 o                         
  -1  11   1        414.59        384.75        29.69 o                         
   1  11   1         73.35         50.95        28.84 o                         
   3  11   1        626.01        674.01        61.35 o                         
   5  11   1        135.21        162.54        28.41 o                         
   7  11   1        434.82        413.04        63.54 o                         
   9  11   1        278.06        257.98        55.78 o                         
  11  11   1        487.83        476.29        71.16 o                         
  -8  12   1       2158.95       2199.74        97.81 o                         
  -6  12   1       3121.51       3355.54       116.55 o                         
  -4  12   1       2257.82       2152.70        69.02 o                         
  -2  12   1        895.47        884.37        43.35 o                         
   0  12   1       1836.73       1740.14       102.05 o                         
   2  12   1       3512.14       3487.92       119.77 o                         
   4  12   1       4724.71       4832.42       206.66 o                         
   6  12   1       2041.07       1937.86        78.61 o                         
   8  12   1       3266.46       3432.11       170.28 o                         
  -1  13   1       1018.21        938.16        59.26 o                         
   1  13   1       2224.67       2221.67        89.45 o                         
 -20   0   2       7567.28       7832.61       181.26 o                         
 -18   0   2       7651.34       7471.50       135.00 o                         
 -16   0   2       2790.56       2742.37        63.82 o                         
 -14   0   2       7320.82       7109.49       122.30 o                         
 -12   0   2        459.23        385.95        37.99 o                         
 -10   0   2       3195.72       2785.55       205.57 o                         
  -8   0   2      65102.09      66342.24       768.74 o                         
  -6   0   2      49321.25      48749.87       567.16 o                         
  -4   0   2      45547.70      46161.49       545.45 o                         
  -2   0   2      82872.85      86007.62      1006.34 o                         
   0   0   2      91463.21      94228.41      2155.52 o                         
   2   0   2       1045.33       1298.55        38.36 o                         
   4   0   2       8366.41       8431.89       237.63 o                         
   6   0   2       9408.94       9491.93       243.20 o                         
   8   0   2      32539.88      34225.96       842.47 o                         
  10   0   2      11855.48      12383.19       335.44 o                         
  12   0   2      16078.18      16272.70       435.44 o                         
  14   0   2       7737.81       8095.57       241.44 o                         
  16   0   2       7418.57       7572.29       232.95 o                         
 -21   1   2        636.32        647.47        29.70 o                         
 -19   1   2        751.17        723.08        28.23 o                         
 -17   1   2        771.18        698.05        21.92 o                         
 -15   1   2        229.72        254.01        14.81 o                         
 -13   1   2       3765.24       3663.70        50.26 o                         
 -11   1   2        245.17        249.76        11.59 o                         
  -9   1   2       2365.17       2385.62        30.86 o                         
  -7   1   2       6453.42       6525.47        60.53 o                         
  -5   1   2      13691.62      14394.39       121.32 o                         
  -3   1   2      23549.89      24552.42       202.00 o                         
  -1   1   2       6621.04       6493.19        83.77 o                         
   1   1   2       6530.13       6428.17       118.22 o                         
   3   1   2      22447.07      23930.06       582.44 o                         
   5   1   2       1493.56       1611.22        35.90 o                         
   7   1   2       5250.27       5575.20       108.45 o                         
   9   1   2       3819.91       3890.64        86.71 o                         
  11   1   2        867.06        877.62        33.10 o                         
  13   1   2       7498.25       7666.40       185.14 o                         
  15   1   2        337.29        344.74        27.42 o                         
  17   1   2        654.57        591.08        54.76 o                         
 -20   2   2       2988.22       2929.74        56.33 o                         
 -18   2   2       3289.16       3399.80        58.19 o                         
 -16   2   2       2193.40       2079.42        41.27 o                         
 -14   2   2        639.40        554.95        17.05 o                         
 -12   2   2       2764.89       2771.36        37.65 o                         
 -10   2   2       4437.46       4441.87        49.75 o                         
  -8   2   2       3428.46       3120.62        35.86 o                         
  -6   2   2       8663.23       8478.53        74.61 o                         
  -4   2   2      15111.69      15063.15       210.78 o                         
  -2   2   2      11148.36      11283.60        98.00 o                         
   0   2   2      26324.12      27406.51       361.11 o                         
   2   2   2        146.54        120.35        18.16 o                         
   4   2   2       3749.56       3769.89       109.66 o                         
   8   2   2       5868.24       5644.06       113.55 o                         
  10   2   2       7550.10       7277.17       144.48 o                         
  12   2   2       1834.32       1809.05        51.47 o                         
  14   2   2       3475.89       3584.99       100.37 o                         
  16   2   2       1607.59       1574.84        88.43 o                         
  18   2   2        399.04        393.12        52.56 o                         
 -21   3   2       2958.16       2921.62        58.31 o                         
 -19   3   2       4756.17       4847.39        75.31 o                         
 -17   3   2       9117.30       9246.36       116.41 o                         
 -15   3   2       4434.56       4332.52        63.91 o                         
 -13   3   2       1576.17       1536.94        43.31 o                         
 -11   3   2       6518.79       6268.55        76.40 o                         
  -9   3   2      11504.91      11505.94       132.42 o                         
  -7   3   2      19492.10      19333.28       199.51 o                         
  -5   3   2      58771.70      60605.78       596.48 o                         
  -3   3   2      21726.65      21540.00       253.66 o                         
  -1   3   2       5316.24       5294.37        63.84 o                         
   1   3   2      28588.97      29341.96       388.63 o                         
   3   3   2      33425.32      33677.19       854.33 o                         
   5   3   2       6990.97       6749.14       194.29 o                         
   7   3   2       9591.23       9423.27       266.18 o                         
   9   3   2      27414.71      27934.19       504.21 o                         
  11   3   2      12344.70      12621.07       469.85 o                         
  13   3   2       4038.74       3960.52       153.00 o                         
  15   3   2       5285.43       5357.47       194.73 o                         
  17   3   2       3438.62       3647.93       151.10 o                         
  19   3   2       3270.92       3283.65       146.71 o                         
 -20   4   2        276.91        268.62        21.55 o                         
 -18   4   2        168.97        192.73        17.45 o                         
 -16   4   2       2299.29       2251.04        43.76 o                         
 -14   4   2        673.56        596.60        21.34 o                         
 -12   4   2       1728.75       1522.76        30.20 o                         
 -10   4   2       2394.81       2357.73        36.72 o                         
  -8   4   2       1073.16       1061.49        19.55 o                         
  -6   4   2       1755.94       1837.80        27.72 o                         
  -4   4   2          5.55         -2.85         4.65 o                         
  -2   4   2       1007.79       1008.94        17.10 o                         
   0   4   2       6116.49       6356.24        78.48 o                         
   2   4   2       6120.77       6330.40        79.97 o                         
   4   4   2       3277.52       3559.83        57.27 o                         
   6   4   2       2137.15       2035.75        87.70 o                         
   8   4   2       2110.70       2081.00        90.63 o                         
  10   4   2       2708.20       2909.12       119.47 o                         
  12   4   2        525.20        462.23        48.46 o                         
  14   4   2        211.63        222.11        41.58 o                         
  16   4   2       2127.28       2154.35       110.54 o                         
  18   4   2       1087.39       1027.83        80.82 o                         
 -19   5   2       2396.05       2286.72        49.04 o                         
 -17   5   2       6058.14       6036.24        85.48 o                         
 -15   5   2       2445.41       2466.39        45.45 o                         
 -13   5   2       2558.32       2471.45        42.34 o                         
 -11   5   2       2340.67       2430.65        39.24 o                         
  -9   5   2       5715.23       5919.53        71.08 o                         
  -7   5   2      12916.67      12854.18       125.03 o                         
  -5   5   2      23396.32      23578.59       217.68 o                         
  -3   5   2      25459.66      26326.35       256.85 o                         
  -1   5   2      10883.27      10920.10       120.36 o                         
   1   5   2      19225.60      20652.33       238.44 o                         
   3   5   2       4339.91       4467.55        71.42 o                         
   5   5   2       4005.45       4047.70        66.32 o                         
   7   5   2       8143.66       7954.58       240.41 o                         
   9   5   2      11871.35      12002.73       220.10 o                         
  11   5   2       9470.75       9572.76       302.35 o                         
  13   5   2       5337.11       5458.50       197.66 o                         
  15   5   2       2666.12       2556.26       124.75 o                         
  17   5   2       1697.36       1729.16       105.42 o                         
 -18   6   2       2160.07       2108.00        46.30 o                         
 -16   6   2       2180.58       2146.99        44.00 o                         
 -14   6   2       2444.65       2435.77        46.32 o                         
 -12   6   2       4721.31       4606.97        63.56 o                         
 -10   6   2      12940.33      13189.75       144.40 o                         
  -8   6   2      11264.93      11123.47       121.39 o                         
  -6   6   2       3975.08       3873.73        44.26 o                         
  -4   6   2       2772.99       2803.14        37.58 o                         
  -2   6   2      10791.39      11223.27       128.26 o                         
   0   6   2       7353.62       7114.77        79.07 o                         
   2   6   2      21004.62      22112.67       252.79 o                         
   4   6   2       9359.98       9443.73       135.63 o                         
   6   6   2       6094.67       6022.55       112.17 o                         
   8   6   2       1272.61       1316.83        27.41 o                         
  10   6   2       5619.11       5491.00       196.93 o                         
  12   6   2       5198.30       5100.22       198.54 o                         
  14   6   2        968.66       1016.56        78.92 o                         
  16   6   2       4342.94       4216.31       180.82 o                         
  18   6   2       4742.23       4960.83       207.47 o                         
 -17   7   2        118.90        137.32        16.11 o                         
 -15   7   2        202.04        199.32        16.47 o                         
 -13   7   2        214.61        201.40        14.93 o                         
 -11   7   2       1323.40       1163.09        26.86 o                         
  -9   7   2       1449.88       1385.12        27.03 o                         
  -7   7   2        275.85        309.57        12.30 o                         
  -5   7   2       3522.94       3598.77        50.13 o                         
  -3   7   2       4220.36       4212.79        55.47 o                         
  -1   7   2        810.88        754.53        23.35 o                         
   1   7   2        184.68        175.76         7.86 o                         
   3   7   2       1509.93       1447.68        32.72 o                         
   5   7   2       4570.94       4454.78        74.52 o                         
   7   7   2        731.78        677.04        26.36 o                         
   9   7   2         88.65        110.91        19.73 o                         
  11   7   2        388.22        386.10        52.71 o                         
  13   7   2       1211.06       1094.16        84.04 o                         
  15   7   2        372.13        345.98        57.39 o                         
  17   7   2        346.57        306.89        58.13 o                         
 -16   8   2       2000.92       2027.10        48.20 o                         
 -14   8   2       5078.18       5153.80        74.00 o                         
 -12   8   2       3989.45       4185.74        61.07 o                         
 -10   8   2       2730.58       2832.09        44.21 o                         
  -8   8   2       7919.69       7831.24       165.15 o                         
  -6   8   2       4567.58       4429.86        68.78 o                         
  -4   8   2      10204.66      10411.22       137.47 o                         
  -2   8   2      10643.33      10655.98       194.05 o                         
   0   8   2       5435.81       5492.54       109.98 o                         
   2   8   2       8386.80       8502.87       106.06 o                         
   4   8   2       9060.85       9307.70       136.56 o                         
   6   8   2       3752.96       3836.03        67.28 o                         
   8   8   2       2428.50       2328.04        72.92 o                         
  10   8   2       6100.72       6139.47       147.04 o                         
  12   8   2       4827.21       4932.87       127.96 o                         
  14   8   2       2885.06       2928.60        96.63 o                         
  16   8   2       3647.28       3856.86       179.21 o                         
 -15   9   2       1691.29       1651.63        63.74 o                         
 -13   9   2       2494.38       2630.72        78.76 o                         
 -11   9   2       4732.99       4981.70       113.06 o                         
  -9   9   2       4082.49       4022.39        96.72 o                         
  -7   9   2       4571.05       4367.71       110.69 o                         
  -5   9   2       3853.74       3796.11        89.45 o                         
  -3   9   2       1789.55       1882.35        54.63 o                         
  -1   9   2       2977.82       2889.51        70.62 o                         
   1   9   2       4545.63       4266.54        91.09 o                         
   3   9   2       2322.76       2311.33        46.41 o                         
   5   9   2        890.68        874.18        38.95 o                         
   7   9   2      11867.44      11884.91       191.21 o                         
   9   9   2       4819.01       4726.66       122.24 o                         
  11   9   2        764.84        693.55        44.14 o                         
  13   9   2        401.85        430.07        39.60 o                         
 -14  10   2        227.42        230.28        31.45 o                         
 -12  10   2        838.13        793.33        45.86 o                         
 -10  10   2        190.87        158.65        27.53 o                         
  -8  10   2        237.39        223.78        26.98 o                         
  -6  10   2          9.72         22.69        19.47 o                         
  -4  10   2        556.59        479.60        31.38 o                         
  -2  10   2        633.90        622.16        33.54 o                         
   0  10   2        781.48        657.26        33.66 o                         
   2  10   2        493.53        451.80        28.19 o                         
   4  10   2       1423.02       1369.86        89.75 o                         
   6  10   2       1042.80        919.93        49.00 o                         
   8  10   2         57.96         52.52        17.78 o                         
  10  10   2         27.54         29.27        17.96 o                         
  12  10   2          1.57         -1.05        17.35 o                         
 -11  11   2       5822.80       6135.67       138.46 o                         
  -9  11   2       5843.59       6122.49       181.12 o                         
  -7  11   2       3887.20       4268.73       135.73 o                         
  -5  11   2       2569.68       2582.17        96.49 o                         
  -3  11   2       1749.10       1787.71        58.50 o                         
  -1  11   2       4322.50       4316.27        98.24 o                         
   1  11   2       5681.27       5793.64       120.26 o                         
   3  11   2       6508.81       6880.18       243.78 o                         
   5  11   2       4978.29       5132.10       137.20 o                         
   7  11   2       5895.07       6194.52       240.56 o                         
   9  11   2       2620.34       2771.34       148.61 o                         
  -8  12   2       1049.31       1046.57        68.82 o                         
  -6  12   2        470.47        441.15        47.58 o                         
  -4  12   2        449.01        449.85        35.00 o                         
  -2  12   2        646.92        610.37        38.05 o                         
   0  12   2       2110.77       2224.63       120.06 o                         
   2  12   2       2266.68       2486.42       131.04 o                         
   4  12   2       1455.99       1477.40        69.04 o                         
   6  12   2       1770.88       1853.61       119.77 o                         
  -1  13   2        620.58        712.75        73.79 o                         
   1  13   2       1387.79       1461.40        72.62 o                         
 -21   1   3       2610.62       2728.66        54.75 o                         
 -19   1   3       4992.81       5053.22        66.62 o                         
 -17   1   3       8450.26       8418.06        94.40 o                         
 -15   1   3       5987.64       6092.88        77.32 o                         
 -13   1   3       4070.32       3877.70        51.64 o                         
 -11   1   3       3170.66       2848.20        35.99 o                         
  -9   1   3      11465.34      11438.28       102.06 o                         
  -7   1   3      17495.52      16925.33       144.80 o                         
  -5   1   3      30797.38      30890.35       252.51 o                         
  -3   1   3      21374.60      21703.72       178.22 o                         
  -1   1   3       7623.08       7758.16        99.53 o                         
   1   1   3       3568.32       3817.92       109.52 o                         
   3   1   3       2417.09       2671.19        85.95 o                         
   5   1   3       3908.17       3806.28        78.83 o                         
   7   1   3      11243.03      10757.19       204.15 o                         
   9   1   3      24185.25      24868.61       450.40 o                         
  11   1   3      15264.93      15511.54       286.61 o                         
  13   1   3       4805.57       4970.44       111.88 o                         
  15   1   3       3310.44       3436.95        90.21 o                         
  17   1   3       1871.03       1872.79        92.97 o                         
 -20   2   3       3267.60       3317.63        71.47 o                         
 -18   2   3       9131.11       9188.89       115.09 o                         
 -16   2   3       3239.87       3170.53        45.51 o                         
 -14   2   3       1233.77       1180.18        23.21 o                         
 -12   2   3       6799.78       6479.26        70.32 o                         
 -10   2   3      15268.87      15063.54       131.98 o                         
  -8   2   3      18304.01      18802.68       160.34 o                         
  -6   2   3      11261.85      11588.69       105.53 o                         
  -4   2   3      32509.68      34075.67       304.31 o                         
  -2   2   3      29194.75      29773.85       386.55 o                         
   0   2   3      63387.48      66899.44       766.97 o                         
   2   2   3      10417.60      10410.40       187.65 o                         
   4   2   3      13200.37      13189.06       339.54 o                         
   6   2   3      17313.61      17865.26       474.24 o                         
   8   2   3       4588.83       4546.37        97.57 o                         
  10   2   3       5570.80       5499.51       114.38 o                         
  12   2   3       7940.17       7919.69       160.41 o                         
  14   2   3       7170.05       7029.82       230.90 o                         
  16   2   3       1322.71       1276.74        77.45 o                         
  18   2   3       2319.77       2283.49       112.01 o                         
 -21   3   3       1131.53       1094.53        39.24 o                         
 -19   3   3       2302.74       2370.42        48.35 o                         
 -17   3   3        196.51        204.63        16.38 o                         
 -15   3   3        252.75        286.33        17.02 o                         
 -13   3   3        506.81        506.91        18.46 o                         
 -11   3   3       3888.60       3902.11        48.79 o                         
  -9   3   3       2507.55       2306.13        35.30 o                         
  -7   3   3       5927.81       6161.41        63.95 o                         
  -5   3   3       2300.98       2340.44        28.40 o                         
  -3   3   3       6206.69       6404.99        62.06 o                         
  -1   3   3       8365.89       8655.41       103.09 o                         
   1   3   3       1557.42       1463.65        29.04 o                         
   3   3   3       1375.86       1528.04        41.14 o                         
   5   3   3       5743.00       6309.02       185.51 o                         
   7   3   3       4784.95       4825.40       158.13 o                         
   9   3   3       1143.26        991.38        57.54 o                         
  11   3   3       1660.30       1599.73        79.65 o                         
  13   3   3       1190.52       1074.98        69.11 o                         
  15   3   3        517.24        428.41        50.95 o                         
  17   3   3        201.91        182.29        39.97 o                         
  19   3   3        513.21        505.72        61.79 o                         
 -20   4   3       2966.41       3051.02        58.26 o                         
 -18   4   3       4166.95       4351.43        68.49 o                         
 -16   4   3       6716.20       6689.66        88.67 o                         
 -14   4   3       5224.01       5018.54        69.48 o                         
 -12   4   3       4765.62       4758.27        65.20 o                         
 -10   4   3      24841.64      26386.83       245.56 o                         
  -8   4   3      21403.23      22507.90       210.40 o                         
  -6   4   3       6834.82       6865.12       178.66 o                         
  -4   4   3       6694.06       6874.95        72.11 o                         
  -2   4   3       5100.54       4635.64        62.13 o                         
   0   4   3      17540.73      18312.02       217.65 o                         
   2   4   3       9265.95       9352.32       136.23 o                         
   4   4   3       6893.19       6322.81       125.50 o                         
   6   4   3       6859.57       6704.34       204.25 o                         
   8   4   3      11644.28      11794.02       338.66 o                         
  10   4   3      12823.60      12461.52       364.43 o                         
  12   4   3      11450.80      11159.01       344.95 o                         
  14   4   3       8505.33       8526.91       283.90 o                         
  16   4   3       3642.16       3969.60       162.23 o                         
  18   4   3       3124.12       3110.73       146.41 o                         
 -19   5   3        168.84        179.98        17.87 o                         
 -17   5   3        858.18        829.00        27.98 o                         
 -15   5   3       4785.00       4690.31        68.41 o                         
 -13   5   3       3114.29       3070.56        48.53 o                         
 -11   5   3       5764.92       5769.48        72.34 o                         
  -9   5   3      14102.75      14567.32       142.50 o                         
  -7   5   3       7457.80       7764.60        81.61 o                         
  -5   5   3       1864.08       1934.01        24.62 o                         
  -3   5   3      14623.16      15391.84       168.34 o                         
  -1   5   3      13367.68      14466.50       154.27 o                         
   1   5   3      14781.83      15618.29       189.02 o                         
   3   5   3       7996.38       8215.80       104.31 o                         
   5   5   3       5635.41       5599.66        88.18 o                         
   7   5   3       2615.03       2381.29       106.15 o                         
   9   5   3       5267.19       5020.57       176.14 o                         
  11   5   3       6057.20       6060.99       208.64 o                         
  13   5   3        544.56        603.08        59.01 o                         
  15   5   3       2546.31       2555.09       124.16 o                         
  17   5   3       3468.29       3728.60       164.28 o                         
 -18   6   3       1569.65       1512.76        38.72 o                         
 -16   6   3       1311.51       1290.63        33.48 o                         
 -14   6   3        382.55        368.47        18.50 o                         
 -12   6   3       2796.37       2870.56        45.43 o                         
 -10   6   3       1840.86       1812.76        31.73 o                         
  -8   6   3       6515.73       6476.39        69.76 o                         
  -6   6   3       8862.35       8990.03        90.78 o                         
  -4   6   3       1549.60       1491.07        26.27 o                         
  -2   6   3        269.42        196.46         9.13 o                         
   0   6   3       4469.10       4618.53        55.43 o                         
   2   6   3        635.50        663.56        20.48 o                         
   4   6   3       2182.72       2137.75        42.20 o                         
   6   6   3       4348.64       4162.35        70.64 o                         
   8   6   3       2698.73       2780.91        54.79 o                         
  10   6   3       4808.46       4824.08       183.75 o                         
  12   6   3       3293.56       3092.43       139.83 o                         
  14   6   3       1811.89       1687.43       102.49 o                         
  16   6   3         41.30         58.71        33.09 o                         
 -17   7   3       3990.95       4125.78        66.82 o                         
 -15   7   3       6729.23       6919.54        92.12 o                         
 -13   7   3       2507.63       2569.48        44.35 o                         
 -11   7   3       3482.34       3486.87        51.13 o                         
  -9   7   3      10116.20      10012.42       113.17 o                         
  -7   7   3       4854.74       4934.28        56.38 o                         
  -5   7   3      11146.71      11081.06       125.28 o                         
  -3   7   3      16360.91      16984.23       189.88 o                         
  -1   7   3      14681.45      15137.63       168.99 o                         
   1   7   3       4243.47       4073.97        59.93 o                         
   3   7   3       8650.68       8620.56       131.27 o                         
   5   7   3      18136.64      18374.70       259.95 o                         
   7   7   3       4880.83       4827.24        82.80 o                         
   9   7   3       5132.81       5267.32        90.56 o                         
  11   7   3       6711.57       6847.10       154.95 o                         
  13   7   3       4679.29       4757.75       189.90 o                         
  15   7   3       3159.88       3100.48       153.44 o                         
 -16   8   3        935.69        965.59        37.46 o                         
 -14   8   3       1679.53       1610.71        36.71 o                         
 -12   8   3        310.15        293.97        16.81 o                         
 -10   8   3       3401.68       3406.89        61.60 o                         
  -8   8   3          6.46         -3.83         8.43 o                         
  -6   8   3       1106.95       1061.46        28.35 o                         
  -4   8   3       1884.47       1839.91        31.58 o                         
  -2   8   3       6833.90       7207.04        87.55 o                         
   0   8   3      11162.48      11007.84       159.14 o                         
   2   8   3       2978.48       2893.05        53.44 o                         
   4   8   3        890.72        893.65        27.27 o                         
   6   8   3       2223.04       2251.66        47.01 o                         
   8   8   3       1908.93       1878.23        65.96 o                         
  10   8   3        368.59        322.15        32.16 o                         
  12   8   3        660.29        665.84        44.36 o                         
  14   8   3       1304.73       1293.28        62.68 o                         
 -15   9   3       1073.16       1106.40        43.88 o                         
 -13   9   3       1708.26       1747.28        46.67 o                         
 -11   9   3       2402.54       2399.56        70.39 o                         
  -9   9   3       1300.95       1292.03        48.60 o                         
  -7   9   3       1152.80       1113.34        58.86 o                         
  -5   9   3        954.48       1010.64        41.36 o                         
  -3   9   3       4039.08       3974.85        91.89 o                         
  -1   9   3        485.93        502.97        28.90 o                         
   1   9   3         47.65         25.45        12.30 o                         
   3   9   3       2145.90       2234.52        46.13 o                         
   5   9   3       2434.16       2396.95        51.47 o                         
   7   9   3        853.57        828.48        42.51 o                         
   9   9   3       3165.47       3013.18        90.40 o                         
  11   9   3       1563.30       1523.39        64.52 o                         
  13   9   3       2084.86       2191.93        81.33 o                         
 -14  10   3       2121.97       2132.12        73.44 o                         
 -12  10   3       4074.99       4353.82       107.27 o                         
 -10  10   3       5007.59       5189.95       184.04 o                         
  -8  10   3       2966.31       2738.98       105.71 o                         
  -6  10   3       5237.71       5100.66       148.61 o                         
  -4  10   3       3874.37       3996.62        95.36 o                         
  -2  10   3       8429.04       8648.85       166.49 o                         
   0  10   3       8950.06       9239.31       198.17 o                         
   2  10   3       9804.13      10095.60       186.26 o                         
   4  10   3       6139.48       6325.42       228.26 o                         
   6  10   3       2715.64       2548.51        88.22 o                         
   8  10   3       4336.90       4328.90       114.12 o                         
  10  10   3       1088.42       1031.23        52.35 o                         
  12  10   3       3524.52       3730.79       110.04 o                         
 -11  11   3       1258.64       1267.84        56.48 o                         
  -9  11   3        194.65        118.60        32.65 o                         
  -7  11   3        334.76        340.27        41.00 o                         
  -5  11   3        272.13        288.44        36.31 o                         
  -3  11   3        378.91        353.32        30.71 o                         
  -1  11   3        491.87        389.48        30.47 o                         
   1  11   3        674.78        701.47        36.63 o                         
   3  11   3        478.35        484.34        61.06 o                         
   5  11   3         12.22          9.22        27.82 o                         
   7  11   3        930.31        930.91        84.48 o                         
   9  11   3         37.95         37.48        34.99 o                         
  -8  12   3        879.26        942.91        65.45 o                         
  -6  12   3        991.36       1042.77        64.42 o                         
  -4  12   3        686.09        612.59        39.10 o                         
  -2  12   3       3000.05       2813.90        80.56 o                         
   0  12   3       3648.45       3605.03       162.23 o                         
   2  12   3       5071.18       5024.38       203.08 o                         
   4  12   3       3015.13       2944.33       100.68 o                         
   6  12   3       2437.88       2420.24       138.22 o                         
  -1  13   3       4523.32       5053.80       202.49 o                         
 -22   0   4       3642.42       3634.59        75.72 o                         
 -20   0   4       2258.71       2317.87        65.58 o                         
 -18   0   4       2077.17       2019.88        55.72 o                         
 -16   0   4       7623.23       7486.64       129.05 o                         
 -14   0   4       2325.49       2457.37        58.05 o                         
 -12   0   4      26936.42      27608.12       336.27 o                         
 -10   0   4      19770.87      19290.06       237.51 o                         
  -8   0   4      91527.97      96942.44      1169.12 o                         
  -6   0   4      77739.79      78619.61       922.65 o                         
  -4   0   4      35971.69      38023.05       449.55 o                         
  -2   0   4       7103.87       7117.23       173.50 o                         
   0   0   4     139642.49     146400.30      3338.41 o                         
   2   0   4      35055.60      35765.22       915.68 o                         
   4   0   4      32353.81      33573.97       813.77 o                         
   6   0   4      24820.10      25654.97       643.05 o                         
   8   0   4      28637.43      29241.26       747.30 o                         
  10   0   4      11844.41      11787.57       320.06 o                         
  12   0   4       3811.42       3723.77       123.43 o                         
  14   0   4       6329.44       6544.16       200.15 o                         
 -21   1   4        826.03        831.71        27.19 o                         
 -19   1   4        530.48        501.84        20.61 o                         
 -17   1   4       1807.64       1708.96        32.15 o                         
 -15   1   4        377.46        341.42        15.95 o                         
 -13   1   4       1229.84       1196.47        22.88 o                         
 -11   1   4       1438.90       1513.25        22.82 o                         
  -9   1   4       2484.42       2508.97        33.76 o                         
  -7   1   4      25854.88      27843.43       259.28 o                         
  -5   1   4       4204.55       4256.16        45.43 o                         
  -3   1   4      18992.96      20326.89       258.38 o                         
  -1   1   4      27737.89      28493.14       460.61 o                         
   1   1   4       7397.87       7440.34       109.87 o                         
   3   1   4       1368.63       1323.88        49.93 o                         
   5   1   4       9791.16      10729.61       195.04 o                         
   7   1   4       5670.19       5905.57       117.98 o                         
   9   1   4       2160.47       2015.24        51.64 o                         
  11   1   4       2990.55       2865.48        69.45 o                         
  13   1   4       2755.64       2658.09       101.69 o                         
  15   1   4        182.08        159.15        31.33 o                         
 -20   2   4       1966.04       2092.75        46.03 o                         
 -18   2   4       1317.57       1292.13        28.98 o                         
 -16   2   4        372.70        334.97        15.32 o                         
 -14   2   4        898.00        815.42        21.24 o                         
 -12   2   4       1768.06       1695.03        24.75 o                         
 -10   2   4      12182.58      12089.54       108.73 o                         
  -8   2   4      21044.09      21126.81       179.78 o                         
  -6   2   4       5947.69       5620.03        52.12 o                         
  -4   2   4       5160.13       5037.77        49.93 o                         
  -2   2   4       8662.97       8239.43       112.70 o                         
   0   2   4       8079.78       7960.61       139.43 o                         
   2   2   4      49668.02      50172.39       899.59 o                         
   4   2   4      17235.57      17286.19       440.86 o                         
   6   2   4      18258.28      18571.42       476.14 o                         
   8   2   4      10310.59      10389.02       286.53 o                         
  10   2   4       3388.74       3300.46        75.79 o                         
  12   2   4        919.60        910.79        34.96 o                         
  14   2   4       1209.70       1223.74        71.16 o                         
  16   2   4       4181.60       4167.26       156.81 o                         
  18   2   4       2610.49       2535.17       122.26 o                         
 -21   3   4       3144.17       3278.38        61.08 o                         
 -19   3   4       2432.80       2435.06        48.95 o                         
 -17   3   4       4104.55       4130.57        63.79 o                         
 -15   3   4       6747.65       6731.97        86.76 o                         
 -13   3   4      10211.67       9975.11        94.72 o                         
 -11   3   4       8281.90       7775.51        74.65 o                         
  -9   3   4      13402.09      13870.91       121.74 o                         
  -7   3   4      36612.31      38369.07       352.90 o                         
  -5   3   4      29646.99      29410.28       270.92 o                         
  -3   3   4      20322.35      20009.48       211.11 o                         
  -1   3   4      12412.95      11897.89       139.38 o                         
   1   3   4      28646.87      28588.01       323.31 o                         
   3   3   4      12935.70      12362.41       224.86 o                         
   5   3   4       8560.58       8311.83       254.32 o                         
   7   3   4      22093.93      22300.90       603.52 o                         
   9   3   4      26150.89      27122.34       715.53 o                         
  11   3   4       5477.28       5454.54       181.70 o                         
  13   3   4       4356.44       4413.53       156.96 o                         
  15   3   4       1505.97       1440.72        85.07 o                         
  17   3   4       3435.64       3663.74       151.10 o                         
  19   3   4       3674.91       3776.48       164.72 o                         
 -20   4   4        194.90        152.10        17.30 o                         
 -18   4   4       1612.66       1642.75        38.31 o                         
 -16   4   4       1713.24       1596.37        37.60 o                         
 -14   4   4       1172.46       1025.56        26.28 o                         
 -12   4   4        576.03        604.49        17.57 o                         
 -10   4   4       1219.75       1397.62        25.40 o                         
  -8   4   4        440.31        498.10        12.33 o                         
  -6   4   4        630.08        701.28        13.24 o                         
  -4   4   4        424.24        492.39        10.16 o                         
  -2   4   4       5490.68       5650.51        60.18 o                         
   0   4   4       7456.13       7753.35        96.99 o                         
   2   4   4       2659.87       2926.19        51.16 o                         
   4   4   4       6994.96       7296.59       220.50 o                         
   6   4   4       3968.32       4343.55       151.83 o                         
   8   4   4        453.63        541.15        45.10 o                         
  10   4   4         20.07         43.63        21.96 o                         
  12   4   4        329.59        279.65        42.02 o                         
  14   4   4        344.71        285.36        45.24 o                         
  16   4   4       1867.69       1818.18       102.05 o                         
  18   4   4       1350.47       1371.76        93.41 o                         
 -19   5   4       2037.85       1954.00        44.21 o                         
 -17   5   4       1109.99       1135.53        31.82 o                         
 -15   5   4       1782.58       1716.75        36.17 o                         
 -13   5   4       6166.20       5856.56        76.68 o                         
 -11   5   4      10417.59      10676.81       110.28 o                         
  -9   5   4      18503.53      19182.97       182.13 o                         
  -7   5   4      18554.40      18167.78       171.96 o                         
  -5   5   4      16109.38      16501.33       170.87 o                         
  -3   5   4      12589.43      12591.94       129.58 o                         
  -1   5   4      14265.59      14729.29       173.17 o                         
   1   5   4       5803.67       5533.85        83.31 o                         
   3   5   4       4654.36       4394.16        72.67 o                         
   5   5   4       6672.83       5897.31       130.44 o                         
   7   5   4      12459.34      11803.02       233.62 o                         
   9   5   4      11513.42      11231.05       339.68 o                         
  11   5   4       6505.94       6373.74       224.89 o                         
  13   5   4       1117.65        946.43        73.65 o                         
  15   5   4        417.10        434.41        55.49 o                         
  17   5   4       1835.01       1663.71       106.15 o                         
 -18   6   4       1607.10       1781.85        41.78 o                         
 -16   6   4       7098.88       6994.72        92.74 o                         
 -14   6   4       3841.02       3858.95        58.31 o                         
 -12   6   4       1752.67       1771.30        33.40 o                         
 -10   6   4       5844.88       5938.27        67.83 o                         
  -8   6   4       4037.91       3926.37        48.08 o                         
  -6   6   4       1628.28       1521.18        22.44 o                         
  -4   6   4       4224.54       4187.90        58.94 o                         
  -2   6   4      11930.47      11818.62       128.38 o                         
   0   6   4       3502.08       3295.30        42.78 o                         
   2   6   4      13981.22      14227.91       175.42 o                         
   4   6   4      14023.24      13933.35       200.23 o                         
   6   6   4       1413.93       1345.13        33.19 o                         
   8   6   4       3886.19       3701.97        94.43 o                         
  10   6   4       4958.51       4869.91       184.78 o                         
  12   6   4       3325.57       3328.01       146.41 o                         
  14   6   4       3951.83       4115.14       171.01 o                         
  16   6   4       4712.07       4944.29       200.30 o                         
 -17   7   4        210.63        200.33        17.72 o                         
 -15   7   4       2410.04       2291.76        43.85 o                         
 -13   7   4         26.34         14.91         8.63 o                         
 -11   7   4        213.46        184.03        12.91 o                         
  -9   7   4        512.01        468.74        14.97 o                         
  -7   7   4       3737.99       3687.81        44.97 o                         
  -5   7   4       4738.63       4706.22        69.87 o                         
  -3   7   4        453.79        462.59        14.51 o                         
  -1   7   4        762.65        690.68        14.90 o                         
   1   7   4        185.42        224.91        13.97 o                         
   3   7   4       4621.75       4566.32        76.73 o                         
   5   7   4       3730.57       3589.85        65.60 o                         
   7   7   4        602.62        596.85        23.52 o                         
   9   7   4        170.60        155.90        15.23 o                         
  11   7   4         29.02         34.30        16.79 o                         
  13   7   4         41.98         60.50        20.60 o                         
  15   7   4        678.99        684.64        74.82 o                         
 -16   8   4       2572.17       2660.47        60.82 o                         
 -14   8   4       4123.66       4228.47        77.09 o                         
 -12   8   4       4153.11       4158.52        73.19 o                         
 -10   8   4       4544.38       4395.65        73.41 o                         
  -8   8   4       6007.35       5932.34        79.33 o                         
  -6   8   4       9375.94       9473.54       142.69 o                         
  -4   8   4       5194.68       5259.09        69.78 o                         
  -2   8   4       2742.32       2824.56        41.02 o                         
   0   8   4       7034.87       7062.25        91.85 o                         
   2   8   4       6888.76       6780.34       107.71 o                         
   4   8   4       7134.15       6758.80       107.24 o                         
   6   8   4       4655.59       4612.45        97.27 o                         
   8   8   4       2909.12       3037.71        89.37 o                         
  10   8   4       3227.47       3341.32        99.12 o                         
  12   8   4       4805.89       4742.96       127.76 o                         
  14   8   4       4658.76       4854.45       134.07 o                         
 -15   9   4       2797.52       2946.37        64.08 o                         
 -13   9   4       3441.92       3472.56        67.69 o                         
 -11   9   4       2240.55       2251.31        49.49 o                         
  -9   9   4        344.33        331.69        29.46 o                         
  -7   9   4       7200.39       6846.07       183.02 o                         
  -5   9   4        329.17        241.93        22.36 o                         
  -3   9   4       2056.36       2028.68        45.64 o                         
  -1   9   4       9400.21       9272.07       139.71 o                         
   1   9   4       8428.83       8617.56       130.79 o                         
   3   9   4       3159.33       3268.48        64.74 o                         
   5   9   4       1003.64        984.79        31.11 o                         
   7   9   4       4549.74       4562.22       116.23 o                         
   9   9   4       2038.48       2132.53        99.20 o                         
  11   9   4       3464.40       3565.07       105.53 o                         
  13   9   4       1648.83       1741.64        73.52 o                         
 -14  10   4        638.55        640.63        43.52 o                         
 -12  10   4         57.02         69.21        21.21 o                         
 -10  10   4       1692.09       1711.74        82.29 o                         
  -8  10   4       1443.88       1435.45        72.18 o                         
  -6  10   4        348.49        323.72        38.51 o                         
  -4  10   4       2158.45       2105.08        64.07 o                         
  -2  10   4        927.26        889.78        40.37 o                         
   0  10   4        228.14        182.12        21.69 o                         
   2  10   4        217.89        190.82        27.23 o                         
   4  10   4        988.10        991.08        78.62 o                         
   6  10   4        177.27        159.79        23.19 o                         
   8  10   4        342.06        313.57        32.66 o                         
  10  10   4        731.87        700.39        45.87 o                         
 -11  11   4       1461.45       1354.19        80.38 o                         
  -9  11   4       1272.24       1454.78        76.72 o                         
  -7  11   4        876.09        856.53        57.54 o                         
  -5  11   4       2310.27       2218.77        88.00 o                         
  -3  11   4       5526.66       5707.92       125.54 o                         
  -1  11   4       3894.41       4146.63        98.79 o                         
   1  11   4       6278.04       6422.30       142.83 o                         
   3  11   4       3999.48       4230.81       183.90 o                         
   5  11   4       2515.65       2563.43       137.48 o                         
   7  11   4       2803.10       2813.80       148.03 o                         
   9  11   4       1206.19       1088.89        94.73 o                         
  -8  12   4       1973.96       1983.78        92.09 o                         
  -6  12   4        622.38        567.80        51.25 o                         
  -4  12   4        366.57        348.04        33.01 o                         
  -2  12   4       1476.03       1444.63        55.79 o                         
   0  12   4       2974.97       2999.31       147.44 o                         
   2  12   4       2892.99       2979.54       150.66 o                         
   4  12   4        570.21        575.26        71.45 o                         
   6  12   4        258.36        220.06        52.12 o                         
 -21   1   5        798.17        779.49        29.85 o                         
 -19   1   5       1662.26       1642.05        33.31 o                         
 -17   1   5       5109.94       4781.17        61.13 o                         
 -15   1   5       2964.20       2896.37        44.64 o                         
 -13   1   5      14739.90      14205.18       127.99 o                         
 -11   1   5      10645.29      10600.76        98.88 o                         
  -9   1   5      23879.83      24480.99       209.30 o                         
  -7   1   5      34084.16      35358.30       293.03 o                         
  -5   1   5       7572.13       7020.22        63.42 o                         
  -3   1   5       5382.72       5593.78        81.34 o                         
  -1   1   5       4967.51       5032.20        88.13 o                         
   1   1   5      60824.31      62274.86       864.12 o                         
   3   1   5       5787.77       5668.28       128.99 o                         
   5   1   5      16668.06      16465.74       298.99 o                         
   7   1   5      28705.35      29406.57       532.19 o                         
   9   1   5      29359.88      30786.10       550.20 o                         
  11   1   5       9435.92       9798.86       191.09 o                         
  13   1   5       3234.24       3303.94        78.64 o                         
  15   1   5       2223.10       2303.99       100.73 o                         
 -20   2   5       3840.16       3870.27        64.85 o                         
 -18   2   5       4730.10       4658.79        60.69 o                         
 -16   2   5        838.92        825.50        21.11 o                         
 -14   2   5       2436.42       2441.66        33.16 o                         
 -12   2   5       8272.45       8403.31        76.73 o                         
 -10   2   5      15352.74      15261.03       133.31 o                         
  -8   2   5      21626.48      22800.44       193.94 o                         
  -6   2   5       4496.54       4312.41        42.99 o                         
  -4   2   5      15411.69      15090.25       166.27 o                         
  -2   2   5       4057.17       3666.57        55.64 o                         
   0   2   5      23286.97      23206.66       324.85 o                         
   2   2   5       5628.90       5305.75       109.75 o                         
   4   2   5      15663.38      14971.17       278.81 o                         
   6   2   5      25766.80      27494.97       720.07 o                         
   8   2   5       8549.03       8873.92       244.22 o                         
  10   2   5       7845.55       7517.82       229.73 o                         
  12   2   5       4803.24       4814.56       165.45 o                         
  14   2   5        785.92        773.95        58.71 o                         
  16   2   5       2962.36       2994.04       127.09 o                         
 -21   3   5        423.35        399.09        24.30 o                         
 -19   3   5         25.34          9.96        10.72 o                         
 -17   3   5        529.81        494.41        21.75 o                         
 -15   3   5       1422.54       1420.87        26.10 o                         
 -13   3   5       2451.10       2334.34        31.14 o                         
 -11   3   5       3881.77       3744.25        38.50 o                         
  -9   3   5       2598.74       2557.67        29.34 o                         
  -7   3   5       1922.59       1974.70        27.30 o                         
  -5   3   5       2124.78       2168.57        27.67 o                         
  -3   3   5       5223.17       5428.00        79.42 o                         
  -1   3   5        476.82        510.14        13.39 o                         
   1   3   5       1859.90       1985.61        40.40 o                         
   3   3   5       4503.75       4536.58       111.57 o                         
   5   3   5       7718.16       7427.49       267.50 o                         
   7   3   5      13202.64      13297.70       371.75 o                         
   9   3   5       7699.40       7805.82       239.68 o                         
  11   3   5        654.65        627.10        51.39 o                         
  13   3   5        216.41        208.35        37.19 o                         
  15   3   5       1716.67       1533.55        88.14 o                         
  17   3   5        572.39        508.79        58.27 o                         
 -20   4   5       2267.84       2362.20        49.77 o                         
 -18   4   5       2303.45       2347.76        46.14 o                         
 -16   4   5       4998.44       4980.27       104.06 o                         
 -14   4   5       7628.57       7638.90        87.03 o                         
 -12   4   5       5741.85       5949.57        69.00 o                         
 -10   4   5       8607.04       8556.69        82.15 o                         
  -8   4   5       8704.92       8650.35        95.72 o                         
  -6   4   5       7371.38       7269.75        75.41 o                         
  -4   4   5       1684.84       1424.81        23.77 o                         
  -2   4   5       3890.00       3758.03        54.59 o                         
   0   4   5       6154.97       6154.13        81.77 o                         
   2   4   5      19856.65      19761.13       265.96 o                         
   4   4   5      12970.14      11999.29       226.05 o                         
   6   4   5      13729.63      12628.40       242.33 o                         
   8   4   5       8339.68       8050.63       257.84 o                         
  10   4   5       7299.30       7347.39       246.86 o                         
  12   4   5       2810.44       2852.46       126.80 o                         
  14   4   5       4227.85       4521.15       170.72 o                         
  16   4   5       3556.09       3670.62       155.64 o                         
  18   4   5       2779.78       3033.86       140.27 o                         
 -19   5   5       1611.66       1650.39        40.13 o                         
 -17   5   5       5142.38       5204.80        75.63 o                         
 -15   5   5      10318.16      10165.63       121.24 o                         
 -13   5   5       1778.84       1768.61        31.77 o                         
 -11   5   5       1225.74       1159.15        23.40 o                         
  -9   5   5       6854.26       7100.97        75.97 o                         
  -7   5   5       2475.03       2497.14        29.70 o                         
  -5   5   5       6414.50       6086.07        62.80 o                         
  -3   5   5       9591.86       9706.73        99.85 o                         
  -1   5   5       8292.00       7884.08       111.59 o                         
   1   5   5       6412.27       6180.57        95.33 o                         
   3   5   5       6520.78       6593.46       100.82 o                         
   5   5   5        563.44        503.09        28.81 o                         
   7   5   5       3132.04       3063.15        79.63 o                         
   9   5   5       9846.29       9886.52       309.08 o                         
  11   5   5       2697.82       2748.21       124.31 o                         
  13   5   5        545.75        549.35        58.42 o                         
  15   5   5       2289.98       2241.91       118.60 o                         
  17   5   5        935.07       1030.18        83.90 o                         
 -18   6   5        159.10        124.65        15.45 o                         
 -16   6   5        127.60        103.54        13.16 o                         
 -14   6   5        864.68        792.76        24.27 o                         
 -12   6   5       1756.29       1849.42        31.95 o                         
 -10   6   5       1156.90       1082.00        22.14 o                         
  -8   6   5       6630.21       6537.02        71.30 o                         
  -6   6   5       3360.89       3430.56        50.29 o                         
  -4   6   5        330.11        411.15        11.54 o                         
  -2   6   5        168.03        171.10        10.12 o                         
   0   6   5        940.72        929.36        20.38 o                         
   2   6   5       1165.40       1060.96        28.79 o                         
   4   6   5       5933.25       5656.30        93.42 o                         
   6   6   5       4900.06       5036.05       114.26 o                         
   8   6   5       1707.93       1635.46        58.07 o                         
  10   6   5       1660.62       1644.19        61.17 o                         
  12   6   5       2238.44       2151.42       114.79 o                         
  14   6   5         64.17         34.41        27.82 o                         
  16   6   5        994.04       1135.16        89.02 o                         
 -17   7   5       2960.37       3045.96        54.69 o                         
 -15   7   5       5480.20       5628.78        78.30 o                         
 -13   7   5       6735.92       6720.94        85.63 o                         
 -11   7   5       9594.74       9776.66       103.35 o                         
  -9   7   5       6151.36       6232.70        69.88 o                         
  -7   7   5      10541.13      10736.70       115.94 o                         
  -5   7   5      10914.59      10979.97       144.42 o                         
  -3   7   5      14207.13      14505.27       165.50 o                         
  -1   7   5      13716.48      13816.79       150.08 o                         
   1   7   5       5403.02       5216.95        76.21 o                         
   3   7   5       3917.47       3811.35        70.06 o                         
   5   7   5       3911.30       3818.00        70.58 o                         
   7   7   5      12314.18      11996.02       179.67 o                         
   9   7   5       4248.88       4292.61        80.46 o                         
  11   7   5      10538.49      10848.21       227.46 o                         
  13   7   5       4993.55       5111.43       145.02 o                         
  15   7   5       2425.84       2404.96        88.56 o                         
 -16   8   5       1296.66       1337.78        55.74 o                         
 -14   8   5       1244.44       1218.51        47.72 o                         
 -12   8   5        677.08        627.19        26.34 o                         
 -10   8   5        312.11        275.48        17.08 o                         
  -8   8   5       7324.85       7473.30       114.75 o                         
  -6   8   5       5466.60       5460.10        80.56 o                         
  -4   8   5       1971.94       2021.06        35.11 o                         
  -2   8   5       3209.44       3313.93        47.76 o                         
   0   8   5       4563.63       4328.08        62.82 o                         
   2   8   5       3001.70       3099.21        60.06 o                         
   4   8   5        327.19        241.90        17.32 o                         
   6   8   5       1839.12       1769.73        42.60 o                         
   8   8   5       2063.68       1947.15        46.69 o                         
  10   8   5       1492.63       1554.59        62.93 o                         
  12   8   5       1347.95       1399.25        63.43 o                         
  14   8   5        151.73        152.01        28.98 o                         
 -15   9   5       1811.37       1786.94        48.43 o                         
 -13   9   5       1177.70       1194.74        37.22 o                         
 -11   9   5       2258.50       2232.40        49.19 o                         
  -9   9   5       2952.64       2958.50        56.35 o                         
  -7   9   5       1298.82       1267.25        47.22 o                         
  -5   9   5       4228.40       4233.25        91.55 o                         
  -3   9   5       2268.75       2269.36        50.52 o                         
  -1   9   5       1395.68       1294.69        34.54 o                         
   1   9   5       1143.37       1121.30        31.35 o                         
   3   9   5       5063.56       5029.60        87.22 o                         
   5   9   5       3057.47       3006.50        61.42 o                         
   7   9   5        550.92        505.62        36.04 o                         
   9   9   5       3571.33       3596.73       103.60 o                         
  11   9   5       1235.63       1287.18        60.84 o                         
  13   9   5       1840.20       1950.64        79.55 o                         
 -14  10   5       2663.70       2750.14       128.63 o                         
 -12  10   5       2636.11       2695.73       119.91 o                         
 -10  10   5       3188.87       3335.48       119.33 o                         
  -8  10   5       5074.24       4867.86       147.00 o                         
  -6  10   5       6204.42       6197.68       125.98 o                         
  -4  10   5       3604.22       3651.98        72.60 o                         
  -2  10   5       6553.68       6657.37       138.84 o                         
   0  10   5       8982.62       9151.11       179.52 o                         
   2  10   5       6812.36       6769.86       138.52 o                         
   4  10   5       1977.67       1997.16        48.80 o                         
   6  10   5       2396.11       2477.40        77.09 o                         
   8  10   5       3547.16       3892.66       107.20 o                         
  10  10   5       6555.76       7082.73       167.51 o                         
 -11  11   5        168.14        129.58        34.70 o                         
  -9  11   5        192.25        210.98        36.46 o                         
  -7  11   5        250.86        234.85        37.04 o                         
  -5  11   5        690.34        701.03        51.68 o                         
  -3  11   5         20.14         28.79        16.03 o                         
  -1  11   5        321.89        289.67        29.94 o                         
   1  11   5        343.31        343.76        29.89 o                         
   3  11   5        508.59        434.12        61.06 o                         
   5  11   5         41.86         22.99        28.84 o                         
   7  11   5        265.85        224.16        52.42 o                         
   9  11   5        113.12         79.65        39.09 o                         
  -8  12   5       1361.10       1325.06        74.23 o                         
  -6  12   5       2276.77       2216.72        93.12 o                         
  -4  12   5       4689.10       4851.46       144.66 o                         
  -2  12   5       4797.95       4908.64       117.40 o                         
   0  12   5       1894.49       1899.59       114.20 o                         
   2  12   5       1042.88       1078.20        89.31 o                         
   4  12   5       1349.85       1546.58       107.76 o                         
 -22   0   6       1971.34       1905.61        52.40 o                         
 -20   0   6       4745.82       4939.45       102.66 o                         
 -18   0   6       6131.10       5918.88       110.55 o                         
 -16   0   6       3220.72       3195.75        68.95 o                         
 -14   0   6      14472.68      15009.46       273.11 o                         
 -12   0   6      32266.78      32164.58       455.74 o                         
 -10   0   6      23544.89      23838.61       292.90 o                         
  -8   0   6      25989.30      26644.54       318.61 o                         
  -6   0   6      16160.43      15605.49       190.56 o                         
  -4   0   6      39109.05      38699.99      1047.38 o                         
  -2   0   6       3805.69       3598.73        97.37 o                         
   0   0   6      91934.34      93101.45      2195.20 o                         
   2   0   6      66597.89      66508.99      1570.89 o                         
   4   0   6      28592.77      28083.12       723.14 o                         
   6   0   6      18650.01      18521.49       472.77 o                         
   8   0   6       9609.93       9200.71       255.79 o                         
  10   0   6       3252.00       3160.22       108.93 o                         
  12   0   6       1512.63       1511.44        65.59 o                         
 -21   1   6        548.76        501.11        29.20 o                         
 -19   1   6        673.69        592.74        20.96 o                         
 -17   1   6       1074.84       1026.96        24.23 o                         
 -15   1   6       2831.31       2868.58        38.48 o                         
 -13   1   6       1103.77       1129.76        25.92 o                         
 -11   1   6        784.88        728.64        15.30 o                         
  -9   1   6       2231.37       2267.89        27.65 o                         
  -7   1   6       1308.13       1350.92        19.31 o                         
  -5   1   6       9203.37       9969.56        87.18 o                         
  -3   1   6       1706.60       1681.58        30.04 o                         
  -1   1   6        510.62        545.53        20.21 o                         
   1   1   6      16057.08      16024.04       227.57 o                         
   3   1   6       2665.84       2744.51       112.96 o                         
   5   1   6       1366.14       1274.62        35.46 o                         
   7   1   6       1340.55       1231.20        41.36 o                         
   9   1   6       5290.41       5490.46       113.63 o                         
  11   1   6       2772.65       2642.30        65.23 o                         
  13   1   6        507.75        447.30        41.73 o                         
  15   1   6        131.70        137.63        29.87 o                         
 -22   2   6        744.03        681.80        34.53 o                         
 -20   2   6        273.12        270.79        29.04 o                         
 -18   2   6       3432.21       3417.18        48.76 o                         
 -16   2   6       5927.99       5701.53        62.86 o                         
 -14   2   6       3349.91       3196.41        36.94 o                         
 -12   2   6       6916.08       6853.61        68.86 o                         
 -10   2   6       9413.18       9148.41        86.41 o                         
  -8   2   6      11436.71      11574.57       103.15 o                         
  -6   2   6       5671.18       5637.47        53.48 o                         
  -4   2   6       6706.52       6756.54        98.25 o                         
  -2   2   6       2376.78       2422.11        42.24 o                         
   0   2   6      17374.90      17250.03       242.66 o                         
   2   2   6      24975.31      25430.18       354.93 o                         
   4   2   6       5316.32       4967.67       167.50 o                         
   6   2   6       5208.75       5273.87       173.06 o                         
   8   2   6       3544.77       3577.06       124.31 o                         
  10   2   6       3566.66       3687.75       132.07 o                         
  12   2   6         50.78         38.80        20.50 o                         
  14   2   6       3397.17       3429.48       133.38 o                         
  16   2   6       1465.82       1521.10        85.95 o                         
 -21   3   6       1573.03       1551.47        46.08 o                         
 -19   3   6       1011.19        987.44        34.64 o                         
 -17   3   6       4836.06       4872.45        70.70 o                         
 -15   3   6       7238.43       7211.36        74.37 o                         
 -13   3   6      13537.79      13750.57       116.84 o                         
 -11   3   6      10571.23      10114.01        93.85 o                         
  -9   3   6       9450.98       9106.88        84.16 o                         
  -7   3   6      10858.99      10438.12        93.20 o                         
  -5   3   6       8137.39       7558.29        75.68 o                         
  -3   3   6      13234.52      12287.88       168.08 o                         
  -1   3   6      28370.42      28549.35       334.09 o                         
   1   3   6      15898.02      15321.87       312.53 o                         
   3   3   6      19769.82      19367.42       397.00 o                         
   5   3   6       8469.76       8030.35       164.09 o                         
   7   3   6       4852.40       4899.34       162.08 o                         
   9   3   6       8966.59       9550.35       276.58 o                         
  11   3   6       6759.84       6595.26       217.13 o                         
  13   3   6       3733.65       3602.39       143.63 o                         
  15   3   6       3011.36       3072.81       129.87 o                         
  17   3   6       4332.11       4528.76       177.16 o                         
 -20   4   6        370.81        339.29        25.06 o                         
 -18   4   6        139.33         98.79        15.66 o                         
 -16   4   6       1709.23       1569.89        34.30 o                         
 -14   4   6        736.08        675.69        29.85 o                         
 -12   4   6        415.76        338.41        12.38 o                         
 -10   4   6       1976.69       1923.84        29.15 o                         
  -8   4   6        473.54        420.73        12.31 o                         
  -6   4   6       5087.17       5242.55        56.97 o                         
  -4   4   6       3346.35       3137.18        41.49 o                         
  -2   4   6       6330.71       6350.02        82.78 o                         
   0   4   6       1592.19       1585.66        34.31 o                         
   2   4   6       2170.71       2266.75        36.66 o                         
   4   4   6       1510.73       1606.25        49.69 o                         
   6   4   6       2217.52       2152.30        91.95 o                         
   8   4   6       3093.47       3142.31        82.13 o                         
  10   4   6       1884.65       1815.98        89.90 o                         
  12   4   6       2403.47       2274.85       110.10 o                         
  14   4   6        434.38        374.68        51.39 o                         
  16   4   6         17.67         46.56        28.70 o                         
 -19   5   6        547.35        499.10        28.66 o                         
 -17   5   6        685.18        737.25        31.35 o                         
 -15   5   6       7039.56       6920.31        82.70 o                         
 -13   5   6      10116.99      10104.83       108.07 o                         
 -11   5   6       8425.12       8352.65        88.97 o                         
  -9   5   6       1381.38       1289.95        20.56 o                         
  -7   5   6       5147.10       5080.60        57.12 o                         
  -5   5   6      12414.32      12387.25       121.29 o                         
  -3   5   6      12650.61      12827.08       130.91 o                         
  -1   5   6       6980.30       6533.09        84.44 o                         
   1   5   6      12510.56      12514.87       148.80 o                         
   3   5   6      15815.24      15896.09       225.71 o                         
   5   5   6      14296.53      13438.27       267.31 o                         
   7   5   6       1888.46       1788.07        59.18 o                         
   9   5   6       1688.84       1588.99        56.50 o                         
  11   5   6       2732.88       2766.22       126.06 o                         
  13   5   6        195.25        209.37        42.02 o                         
  15   5   6       2105.76       2076.16       112.59 o                         
 -18   6   6       8674.58       9039.22       130.52 o                         
 -16   6   6       4889.58       4909.76        71.55 o                         
 -14   6   6       2046.77       1977.49        35.31 o                         
 -12   6   6       1399.02       1461.11        27.91 o                         
 -10   6   6       6973.79       7008.61        77.44 o                         
  -8   6   6       3313.57       3295.97        40.90 o                         
  -6   6   6      10987.50      10918.93       106.71 o                         
  -4   6   6       5736.22       5519.93        57.91 o                         
  -2   6   6       7870.48       7691.42       101.47 o                         
   0   6   6       8234.03       8265.69       108.97 o                         
   2   6   6      11304.54      10750.31       157.52 o                         
   4   6   6       9801.66       9794.96       148.51 o                         
   6   6   6       2720.45       2722.68        54.56 o                         
   8   6   6       3096.73       2932.63        85.01 o                         
  10   6   6      10291.95      10246.16       213.46 o                         
  12   6   6       7636.20       7772.38       178.99 o                         
  14   6   6       2110.20       2142.37        89.90 o                         
  16   6   6       3341.07       3493.31       109.94 o                         
 -17   7   6       1685.37       1731.78        44.63 o                         
 -15   7   6         19.30         11.95         9.66 o                         
 -13   7   6       1215.26       1168.34        26.34 o                         
 -11   7   6        835.02        824.62        20.72 o                         
  -9   7   6        275.86        271.12        12.39 o                         
  -7   7   6       2359.14       2367.92        35.34 o                         
  -5   7   6       2381.57       2506.49        56.87 o                         
  -3   7   6       1063.90       1042.78        19.92 o                         
  -1   7   6       3255.64       3063.62        48.34 o                         
   1   7   6         84.89         73.15        10.54 o                         
   3   7   6        105.84         97.82        12.32 o                         
   5   7   6        769.25        798.63        28.03 o                         
   7   7   6          9.01         18.99         9.60 o                         
   9   7   6       2064.28       2105.90        54.11 o                         
  11   7   6       1637.90       1621.66        78.70 o                         
  13   7   6        351.37        353.84        56.00 o                         
  15   7   6        173.78        173.25        30.67 o                         
 -16   8   6       2619.47       2613.91        70.89 o                         
 -14   8   6       3718.31       3721.32        70.37 o                         
 -12   8   6       3475.67       3392.58        57.69 o                         
 -10   8   6       6789.77       6831.09        92.46 o                         
  -8   8   6       6749.99       6807.72       101.10 o                         
  -6   8   6       7029.60       7066.88       104.36 o                         
  -4   8   6       6728.94       6934.66        88.41 o                         
  -2   8   6       8207.63       8469.68        93.77 o                         
   0   8   6      11331.09      11318.01       145.47 o                         
   2   8   6       7560.46       7415.11       119.47 o                         
   4   8   6       6931.79       6950.47       112.37 o                         
   6   8   6       8201.87       8468.44       134.49 o                         
   8   8   6       5161.32       5284.36        94.64 o                         
  10   8   6       3902.11       3864.55       108.85 o                         
  12   8   6       3340.16       3288.41       103.59 o                         
  14   8   6       1682.24       1598.51        72.80 o                         
 -15   9   6       3239.94       3283.83        80.61 o                         
 -13   9   6        858.83        797.37        31.41 o                         
 -11   9   6        873.53        892.13        31.40 o                         
  -9   9   6       3126.14       3176.91        59.41 o                         
  -7   9   6       4542.39       4515.82        75.42 o                         
  -5   9   6       7670.49       7843.07       146.08 o                         
  -3   9   6       4357.88       4179.69        77.65 o                         
  -1   9   6       3925.80       3911.34        94.37 o                         
   1   9   6       3601.70       3480.80        66.30 o                         
   3   9   6       4175.71       4120.42        78.12 o                         
   5   9   6       1255.29       1190.09        37.22 o                         
   7   9   6       3993.96       3984.76       106.24 o                         
   9   9   6       8873.25       9011.93       199.71 o                         
  11   9   6       5512.81       5898.51       150.05 o                         
 -14  10   6        310.63        232.22        31.91 o                         
 -12  10   6        222.57        166.91        36.16 o                         
 -10  10   6        615.43        594.88        53.44 o                         
  -8  10   6       1448.27       1470.95        54.33 o                         
  -6  10   6       1117.57       1148.86        45.38 o                         
  -4  10   6       1905.03       1756.35        59.89 o                         
  -2  10   6        513.94        461.14        31.92 o                         
   0  10   6         69.65         78.04        17.16 o                         
   2  10   6        782.29        730.13        37.22 o                         
   4  10   6       1271.33       1166.31        43.63 o                         
   6  10   6        381.44        356.70        35.73 o                         
   8  10   6        366.47        344.63        35.07 o                         
  10  10   6        250.67        260.49        34.12 o                         
 -11  11   6       2304.46       2378.07       103.81 o                         
  -9  11   6       3492.98       3768.28       129.28 o                         
  -7  11   6       3173.28       3082.03       111.42 o                         
  -5  11   6       4858.21       4951.02       147.73 o                         
  -3  11   6       6590.48       6743.45       147.14 o                         
  -1  11   6       5201.94       5481.62       124.14 o                         
   1  11   6       2482.29       2541.29        74.62 o                         
   3  11   6        957.33        929.30        81.55 o                         
   5  11   6       2519.96       2592.72       138.95 o                         
   7  11   6       2606.05       2694.91       145.83 o                         
  -8  12   6        325.86        250.08        40.41 o                         
  -6  12   6       1468.04       1379.23        75.55 o                         
  -4  12   6       2336.22       2425.95        96.05 o                         
  -2  12   6        747.14        752.15        43.63 o                         
   0  12   6       1313.25       1292.41        55.25 o                         
   2  12   6       1679.04       1468.40       105.71 o                         
   4  12   6        569.51        540.86        74.23 o                         
 -21   1   7        919.39        912.97        35.36 o                         
 -19   1   7       1955.84       1838.02        37.92 o                         
 -17   1   7      11854.83      11750.29       113.36 o                         
 -15   1   7       8895.39       9094.05        98.46 o                         
 -13   1   7      13676.37      13595.03       151.41 o                         
 -11   1   7      12551.02      12748.98       116.62 o                         
  -9   1   7       7024.86       6967.12        66.84 o                         
  -7   1   7        224.01        170.06        11.57 o                         
  -5   1   7        574.87        695.64        15.78 o                         
  -3   1   7       6112.45       6237.41        94.32 o                         
  -1   1   7      39610.39      38893.13      1140.94 o                         
   1   1   7      58046.51      58120.65       973.70 o                         
   3   1   7       8319.55       7941.94       119.89 o                         
   5   1   7       8373.30       8210.86       164.61 o                         
   7   1   7       9372.13       9686.23       194.01 o                         
   9   1   7      10688.72      11340.34       214.35 o                         
  11   1   7       1554.37       1621.13        45.95 o                         
  13   1   7       4903.55       5116.47       162.81 o                         
 -22   2   7       1088.81       1050.14        39.93 o                         
 -20   2   7       1254.20       1186.30        38.67 o                         
 -18   2   7       4794.96       4878.63        68.51 o                         
 -16   2   7       9268.37       9695.35        95.23 o                         
 -14   2   7       4801.84       4857.05        57.50 o                         
 -12   2   7      11951.99      12009.01       110.26 o                         
 -10   2   7       9398.54       9280.90        86.32 o                         
  -8   2   7      13873.98      14757.96       130.66 o                         
  -6   2   7      10776.28      10838.39        95.62 o                         
  -4   2   7      12526.87      12501.79       166.26 o                         
  -2   2   7       4976.77       4667.04        70.31 o                         
   0   2   7       7523.41       7169.83       121.05 o                         
   2   2   7      21090.13      20926.37       301.52 o                         
   4   2   7      22886.25      22509.93       406.02 o                         
   6   2   7       8093.34       8082.23       158.22 o                         
   8   2   7       4065.34       3925.82       134.41 o                         
  10   2   7       2239.50       2193.88        95.46 o                         
  12   2   7       2200.36       2228.58        96.49 o                         
  14   2   7       4215.79       4171.95       153.74 o                         
 -21   3   7         98.37         72.52        27.25 o                         
 -19   3   7        702.39        715.32        33.45 o                         
 -17   3   7       3370.01       3302.15        56.38 o                         
 -15   3   7       2640.88       2538.68        32.41 o                         
 -13   3   7       1611.28       1477.74        21.72 o                         
 -11   3   7        989.87        983.16        22.70 o                         
  -9   3   7        569.74        585.69        12.32 o                         
  -7   3   7        452.17        450.33        10.25 o                         
  -5   3   7       1307.31       1373.11        24.23 o                         
  -3   3   7       2761.01       2603.63        45.14 o                         
  -1   3   7       4285.87       4411.67        61.19 o                         
   1   3   7       6384.62       6384.97       102.33 o                         
   3   3   7       1185.06        983.23        31.84 o                         
   5   3   7       2052.01       2085.02        59.52 o                         
   7   3   7       3052.61       3079.83        80.33 o                         
   9   3   7        795.88        775.27        54.91 o                         
  11   3   7        152.61        105.71        27.82 o                         
  13   3   7       1006.19        983.62        67.50 o                         
  15   3   7       2058.72       2029.90       103.22 o                         
 -20   4   7       4221.23       4393.09        79.99 o                         
 -18   4   7       4684.30       4841.24        81.18 o                         
 -16   4   7      10820.14      10962.87       131.73 o                         
 -14   4   7       5499.66       5491.28        67.02 o                         
 -12   4   7       2224.18       2240.30        30.91 o                         
 -10   4   7       3623.62       3458.69        44.26 o                         
  -8   4   7      13606.82      14079.44       139.23 o                         
  -6   4   7       2753.27       2521.75        28.78 o                         
  -4   4   7       6755.58       6685.30        93.91 o                         
  -2   4   7      19589.63      19384.86       226.84 o                         
   0   4   7      15832.29      15609.75       189.83 o                         
   2   4   7      20300.39      20188.35       292.59 o                         
   4   4   7      22091.03      21425.95       392.66 o                         
   6   4   7      11836.35      11863.66       233.71 o                         
   8   4   7       2238.04       2219.71        65.29 o                         
  10   4   7       4854.89       4647.80       167.21 o                         
  12   4   7       2954.96       3079.55       131.33 o                         
  14   4   7       4592.63       4894.94       180.97 o                         
  16   4   7       6949.17       7153.54       249.20 o                         
 -19   5   7       1049.22       1077.32        37.41 o                         
 -17   5   7       1883.59       1859.53        45.43 o                         
 -15   5   7       6379.95       6197.70        84.53 o                         
 -13   5   7        400.76        385.18        15.86 o                         
 -11   5   7       4104.39       3896.35        44.67 o                         
  -9   5   7       7717.65       7645.22        81.05 o                         
  -7   5   7      11307.62      11174.43       111.55 o                         
  -5   5   7       6923.19       6560.19        70.05 o                         
  -3   5   7       3998.06       3921.58        62.67 o                         
  -1   5   7      10356.11      10783.05       133.66 o                         
   1   5   7       4467.88       4530.40        76.64 o                         
   3   5   7       6006.24       5899.03        79.75 o                         
   5   5   7       1131.22       1048.92        74.23 o                         
   7   5   7       4407.49       4401.63       111.01 o                         
   9   5   7       3314.97       3467.80        99.64 o                         
  11   5   7       7521.79       7537.90       169.23 o                         
  13   5   7       1647.58       1586.38        65.00 o                         
  15   5   7        669.97        577.02        65.15 o                         
 -18   6   7       1593.64       1656.55        44.46 o                         
 -16   6   7       2130.07       1955.29        41.64 o                         
 -14   6   7       4247.77       4262.16        63.74 o                         
 -12   6   7       4981.34       4898.80        60.64 o                         
 -10   6   7        845.34        826.31        19.41 o                         
  -8   6   7        129.16        138.77         8.55 o                         
  -6   6   7       1427.87       1406.32        21.93 o                         
  -4   6   7       1339.24       1167.84        20.93 o                         
  -2   6   7        317.82        284.68        12.99 o                         
   0   6   7       2427.86       2450.63        40.11 o                         
   2   6   7       6751.57       6826.34        91.52 o                         
   4   6   7       5442.41       5575.22        83.45 o                         
   6   6   7       3633.08       3693.70        70.44 o                         
   8   6   7       1037.90       1028.33        47.28 o                         
  10   6   7        680.00        666.34        41.36 o                         
  12   6   7       1461.00       1475.72        62.82 o                         
  14   6   7       1082.22       1094.49        57.60 o                         
 -17   7   7       3466.38       3636.29        68.13 o                         
 -15   7   7       4539.12       4511.93        68.22 o                         
 -13   7   7       4742.77       4617.94        60.25 o                         
 -11   7   7       8779.77       8773.94        94.88 o                         
  -9   7   7       9256.68       9287.00       107.09 o
[truncated: 156,331 more chars]
